# Supplementary material for: The coordination of major events in C4 photosynthesis evolution in the genus Flaveria
Source: Sci Rep. 2021 Aug 2;11:15618. doi: 10.1038/s41598-021-93381-8 (PMC8329263; doi:10.1038/s41598-021-93381-8)
Supplement: Supplementary file 2 — Supplementary Information 2. [file 41598_2021_93381_MOESM2_ESM.fa]

##### Ortholog_ara_AT1G14150_NdhL ##### 
>F.bidentis|C4|AT1G14150_NdhL
MITITNH-TTLSHPRITTSHHRRRHPLPPIRATFSVEEPQSNRRRLIIATTISLLGL-NT
LNSGVALAENWGTRSFIKERFFEPGLSPEDAVARIRQTREGLHSIRNMLETMSWRYVLFY
IRLKAAYLSQDLKTAMSMVPETMKSSYVTTANELVDNMAEFDYYVRTPKVYESYLYYEKT
LKSIDDLVAVLA
>F.cronquestii|C3|AT1G14150_NdhL
MTTITNH-TTLFHPQITTSHHRRRHPVPPIRATFSGQEAQSNRRRLIIATSISLLGL-NT
LNSGVALAENWGTRSFIKERFFEPGLSPEDAVARIRQTREGLHSVRNMLETMSWRYVLFY
IRLKAAYLSQDLKTAMSMVPETMKSSYVKTANELVDNMAEFDYYVRTPKVYESYLYYEKT
LKSIDDLVAVLA
>F.robusta|C3|AT1G14150_NdhL
MTTITNHMTTLSHPQITTSHHRRRHPLPPIRATFSGEEAQSNRRRLIIATSISLLGL-NT
LNSGVALAENWGTRSFIKERFFEPGLSPEDAVARIRQTREGLHSIRNMLETMSWRYVLFY
IRLKAAYLSQDLKTAMSMVPETMKSSYVKTANELVDNMAEFDYYVRTPKVYESYLYYEKT
LKSLDDLVAVLA
>F.ramosissima|C3-C4|AT1G14150_NdhL
MTTITNHITTLSHPQITTSHHRRRHPVPPIRATFSVEEPQSNRRRLIIATSISLLGL-NT
LNSGVALAENWGTRSFIKERFFEPGLSPEDAVARIKQTREGLHSIRNMLETMSWRYVLFY
IRLKAAYLSQDLKTAMSMVPETMKSSYVTTANELVDNMAEFDYYVRTPKVYESYLYYEKT
LKSIDDLVAVLA
>F.angustifolia|C3-C4|AT1G14150_NdhL
MTTITNHMTTLSHPQITTSHHRRRHPVPPIRATFSVEEPQSNRRRLIIATSISLLGLNST
LNYGVALAENWGTRSFIKERFFEPGLSPEDAVARIRQTREGLHSIRNMLETMSWRYVLFY
IRLKAAYLSQDLKTAMSMVPETMKSSYVKTANELVDNMAEFDYYVRTPKVYESYLYYEKT
LKSIDDLVAVLA
>F.anomala|C3-C4|AT1G14150_NdhL
MTTITNHMTT---PQITTSHHRRRHPVPPIRATFSVEEPQSNRRRLVIATSISLLGL-NS
--SGVALAENWGTRSFIKERFFEPGLSPEDAVARIRQTREGLHSIRNMLETMSWRYVLFY
IRLKAAYLSQDLKTAMSMVPETMKSSYVKTANELVDNMAEFDYYVRTPKVYESYLYYEKT
LKSIDDLVAVLA
>F.brownii|C4-like|AT1G14150_NdhL
MTTITNH-TTLSHPQITTSHHHRRHPVPPIRATFSVEEPQSNRRRLVIATSISLLGL-NT
LNSGVVLAENWGTRSFIKERFFEPGLSPEDAVARIRQTREGLHSIRNMLETMSWRYVLFY
IRLKAAYLSQDLKTAMSMVPETMKSSYVKTANELVDNMAEFDYYVRTPKVYESYLYYEKT
LKSIDDLVAVLA
>F.pubescens|C3-C4|AT1G14150_NdhL
MTTITNH-TTLSHPQITTSHHHRRHPVPPIRATFSVEEPQSNRRRLVIATSISLLGLNNT
LNSGVVLAENWGTRSFIKERFFEPGLSPEDAVARIRQTREGLHSIRNMLETMSWRYVLFY
IRLKAAYLSQDLKTAMSMVPETMKSSYVKTANELVDNMAEFDYYVRTPKVYESYLYYEKT
LKSIDDLVAVLA
>F.chloraefolia|C3-C4|AT1G14150_NdhL
MTTITNH-TTLSHPQITTSHHHRRHLVPPIRATFSVEEPQSNRRRLVIATSISLLGL-NT
LNSGVALAENWGTRSFIKERFFEPGLSPEDAVARIRQTREGLHSIRNMLETMSWRYVLFY
IRLKAAYLSQDLKTAMSMVPETMKSSYVKTANELVDNMAEFDYYVRTPKVYESYLYYEKT
LKSIDDLVAVLA
>F.palmeria|C4-like|AT1G14150_NdhL
MTTITNH-TTLSHPQIITSHHHRRHPVPPIRATFSVEEPQSNRRRLIIATSISLLGL-NT
LNSGVALAENWGTRSFIKERFFEPGLSPEDAVARIRQTQEGLHSIRNMLETMSWRYVLFY
IRLKAAYLSQDLKTAMSMVPETMKSSYVKTANELVDNMAEFDYYVRTPKVYESYLYYEKT
LKSIDDLVAVLA
>F.trinervia|C4|AT1G14150_NdhL
MTTITNH-TTLSHPQIITSHHHRRHPVPPIRATFSVEEPQSNRRRLIIATSISLLGL-TT
LNSGVALAENWGTRSFIKERFSEPGLSPEDAVARIRQTREGLHSIRNMLETMSWRYVLFY
IRLKAAYLSQDLKTAMSMVPETMKSSYVTTANELVDNMAEFDYYVRTPKVYESYLYYEKT
LKSIDDLVAVLA
>F.kochiana|C4|AT1G14150_NdhL
MTTITNH-TTLSHPQIITSHHRRRHPVPPIRATFSVEEPQSNRRRLIIATSVSLLGL-NT
LNSDVALAENWGTRSFIKERFFEPGLSPEDAVARIRQTREGLHSIRNMLETMSWRYVLFY
IRLKAAYLSQDLKTAMSMVPETMKSSYVTTANELVDNMAEFDYYVRTPKVYESYLYYEKT
LKSIDDLVAVLA
>F.vaginata|C4-like|AT1G14150_NdhL
MTTITNH-TTLSHPQIITSHHHRRHPVPPIRATFSVEEPQSNRRRLIIATSVSLLGL-NT
LNSGVALAENWGTRSFIKERFFEPGLSPEDAVARIRQTREGLHSIRNMLETMSWRYVLFY
IRLKAAYLSQDLKTAMSMVPETMKSSYVTTANELVDNMAEFDYYVRTPKVYESYLYYEKT
LKSIDDLVAVLA
##### Ortholog_ara_AT1G15980_NDH48 ##### 
>F.angustifolia|C3-C4|AT1G15980_NDH48
MAITPLLPKSIPPFITNPTSIPPTRFTNTSYLTSQFDPKPQFPSCTPTVRPNAKKKNEWL
DPFDTGEDPDMEYGSQYSEGKQSEDPRPPEDPDNPYGFLKFPMGFMPEVASLGLKIRGDV
RRCCCVVAGGVYENLLFFPTIQLIKDRYPGVQVDVLSSARGKQAYEMNKNVRWADVIDPD
DDYPEPADYLDFLGLIKNRYYDMMLSTKLAGLGHASFLFLSTARERASYIYPNVNSAGAG
LLLSETFTPDRLNLSEGGYNMYKQMTDWLARPGRKVPRQEIPPLKVSISRKLKDIVAEKY
KNAGVEKGKYIVIHGIQSDSKASMQSRGDTDSLLPLHLWAEITNSIRGVKPLYVIPHEKE
RENVEEIVGDDANIIFITTPGQLAALINDSVGIICTNTAAVQLAHARKKPCVALFGSEEK
AKLFLPNIEDSKFIIASSKTGKLVDIDINAVKNAVQIFEMPLAIA
>F.cronquistii|C3|AT1G15980_NDH48
MATTPLLPKSIPPFLTNPTSIPSTRFTNTSFLTTQFDPKPHFPTCTPTVRPNAKKKNEWL
DPFDTGEDPDMEYGSQYSEGKQSEDPRPPEDPDNPYGFLKFPMGFMPEVASLGLKIRGDV
RRCCCVVAGGVYENLLFFPTIQLIKDRYPGVQVDVLSSARGKQAYEMNKNVRWADVLDPD
DDYPEPADYLDFLGLIKNRYYDMMLSTKLAGLGHASFLFLSTARERVSYIYPNVNSAGAG
LLLSETFTPDRLNLSEGGYNMYKQMTDWLARPGRKVPRQEIPPLKVSISRKLKDIVAEKY
KNAGVEKGKYIVIHGIQSDSKASMQSRGDTDSLLPLNLWAEITNSIRGVKPLYVIPHEKE
RENVEEIVGDDTNIIFITTPGQLAALINDSAGVICTNTAAVQLAHARKKPCVALFGSEEK
AKLFLPNIEESKFIIASSKTGKLVDIDINAVKNAVQIFEMPLAIA
>F.kochiana|C4|AT1G15980_NDH48
MTTTPLLPKSIPPFLTNPTSIPPTRFTNTSFLTTQFHPKPHFPSCTPTVRPNAKKKNEWL
DPFDTGEDPDMEYGSQYSEGKQSEDPRPPENPDNPYGFLKFPMGFMPEVASLGLKIRGDV
RRCCCVVAGGVYENLLFFPTIQLIKDRYPGVQVDVLSSARGKQTYEMNKNVRWADVIDPD
DDYPEPADYLDFLGLIKNRYYDMMLSTKLAGLGHASFLFLSTARERVSYIYPNVNSAGAG
LLLSETFTPDCLNLSEGGYNMYKQMTDWLARPGRKVPRQEIPPLKVSISRKLKDIVAEKY
KNAGVEKGNYIVIHGIQSDSKASMQSRGDTDSLLPLHLWAEITKSIRGVKPLYVIPHEKE
RENVEEIVGDDANMIFITTPGQLAALINDSVGVICTNTAAVQLAHAREKPCVALFGSEEK
AKLFLPNIEDSKFIIASSKTGKLVDIDIGAVKNAVQIFEMPLAIA
>F.bidentis|C4|AT1G15980_NDH48
MTTTPLLPKSIPPFLTNPTSIPPTRFTNTSFLTTQFHPKPHFPSCTPTVRPNAKKKNEWL
DPFDTGEDPDMEYGSQYSEGKQSEDPRPPEDPDNPYGFLKFPMGFMPEVASLGLKIRGDV
RRCCCVVAGGVYENLLFFPTIQLIKDRYPGVQVDVLSSARGKQTYEMNKNVRWADVIDPD
DDYPEPADYLDFLGLIKNRYYDMMLSTKLAGLGHASFLFLSTARERVSYIYPNVNSAGAG
LLLSETFTPDRLNLSEGGYNMYKQMTDWLARPGRNVPRQEIPPLKVSISRKLKDIVAEKY
KNAGVEKGKYIVIHGIQSDSKASMQSRGDTDSLLPLHLWAEITNSIRGVKPLYVIPHEKE
RENVEEIVGDDANMIFITTPGQLAALINDSVGVICTNTAAVQLAHAREKPCVALFGSEEK
AKLFLPNIEDSKFIIASSKTGKLVDIDIGAVKNAVQIFEMPLAIA
>F.trinervia|C4|AT1G15980_NDH48
MATTPLLPKSIPPFLTNPTSIPPTRFTNTSFLTTQFHPKPHFPSCTPTVRPNAKKKNEWL
DPFDTGEDPDMEYGSQYSEGKQSEDPRPPEDPDNPYGFLKFPMGFMPEVASLGLKIRGDV
RRCCCVVAGGVYENLLFFPTIQLIKDRYPGVQVDVLSSARGKQTYEMNKNVRWADVIDPD
DDYPEPADYLDFLGLIKNRYYDMMLSTKLAGLGHASFLFLSTARERVSYIYPNVNSAGAG
LLLSETFTPDCLNLSEGGYNMYKQMTDWLARPGRNVPRQEIPPLKVSISRKLKDIVAEKY
KNAGVEKGKYIVIHGIQSDSKASMQSRGDTDSLLPLHLWAEITNSIRGVKPLYVIPHEKE
RENVEEIVGDDANMIFITTPGQLAALINDSVGVICTNTAAVQLAHAREKPCVALFGSEEK
AKLFLPNIEDSKFIIASSKTGKLVDIDIGAVKNAVQIFEMPLAIA
>F.sonorensis|C3-C4|AT1G15980_NDH48
MATTPLLPKSIPLFLTNPTSIPPTRFTNTSFLTTQFDPKPHFPSCTPAVRPNAKKKNEWL
DPFDTGEDPDMEYGSQYSEGKQSEDPRPPDDPDNPYGFLKFPMGFMPEVASLGLKIRGDV
RRCCCVVAGGVYENLLFFPTIQLIKDRYPGVQVDVLSSARGKQAYEMNKNVRWADVIDPD
DDYPEPADYLDFLGLIKNRYYDMMLSTKLAGLGHASFLFLSTARERVSYIYPNVNSAGAG
LLLSETFTPDRLNLSEGGYNMYKQMTDWLARPGRKVPRQEIPPLKVSISRKLKDIVAEKY
KNAGVEKGKYIVIHGIQSDSNASMQSRGDTDSLLPLHLWAEITNSIRGVKPLYVIPHEKE
RENVEEIVGDDANMIFITTPGQLAALINDSVGVICTNTAAVQLAHAREKPCVALFGSEEK
AKLFLPDIEDSKFIIASSKTGKLVDIDINAVKNAVQIFEMPLAIA
>F.brownii|C4-like|AT1G15980_NDH48
MATTPLLPKSIPPFLTNPTSIPPTRFTNTSFLTTQFDPKPHFPSCTPTVRPNAKKKNEWL
DPFDTGEDPDMEYGSQYSEGKQSEDPRPPEDPDNPYGFLKFPMGFMPEVASLGLKIRGDV
RRCCCVVAGGVYENLLFFPTIQLIKDRYPGVQVDVLSSARGKQAYEMNKNVRWADVIDPD
DDYPEPADYLDFLGLIKNRYYDMMLSTKLAGLGHASFLFLSTARERVSYIYPNVNSAGAG
LLLSETFTPDRLNLAEGGYNMYKQMTDWLARPGRKVPRQEIPPLKVSISRKLKDIVAEKY
KNAGVGKGKYIVIHGIQSDSKASMQSRGDTDSLLPLHLWAEITNSIRGVKPLYVIPHEKE
RENVVEIVGDDANIIFITTPGQLAALINDSVGVICTNTAAVHLAHAREKPCVALFGSEEK
AKLFLPNIEDSKFIIASSKTGKLVDIDINAVKNAVQIFEMPLAIA
>F.ramosissima|C3-C4|AT1G15980_NDH48
MATTPLLPKSIPPFLTNPTSIPPSRFTNTSFLTTQFDPKPHFPSCTPTVRPNAKKKNEWL
DPFDTGEDPDMEYGSQYSEGKQSEDPRPPEDPDNPYGFLKFPMGFMPEVASLGLKIRGDV
RRCCCVVAGGVYENLLFFPTIQLIKDRYPGVQVDVLSSARGKQAYEMNKNVRWADVIDPD
DDYPEPADYLDFLGLIKNRYYDMMLSTKLAGLGHASFLFLSTARERASYIYPNVNSAGAG
LLLSETFTPDRLNLSEGGYNMYKQMTDWLARPGRKVPRQEIPPLKVSISRKLKDIVAEKY
KNAGVEKGKYIVIHGIQSDSKASMQSRGDTDSLLPLHLWAEITNSIRGVKPLYVIPHEKE
RENVEEIVGDDANMIFITTPGQLAALINDSVGVICTNTAAVQLAHAREKPCVALFGSEEK
AKLFLPNIEDSKFIIASSKTGKLVDIDINAVKNAVQIFEMPLAIA
>F.anomala|C3-C4|AT1G15980_NDH48
MATTPLLPKSIPPFLTNPTSIPSTRFTNTSFLTTQFDPKPHFPSCTPTVRPNAKKKNEWL
DPFDTGEDPDMEYGSQYSEGKQSEDPRPPEDPDNPYGFLKFPMGFMPEVASLGLKIRGDV
RRCCCVVAGGVYENLLFFPTIQLIKDRYPGVQVDVLTSARGKQAYEMNKNVRWADVIDPD
DDYPEPADYLDFLGLIKNRYYDMMLSTKLAGLGHASFLFLSTARERVSYIYPNVNSAGAG
LLLSETFTPDRLNLSEGGYNMYKQMTDWLARPGRKVPRQEIPPLKVSISRKLKDIVAEKY
KNAGVEKGKYIVIHGIQSDSKASMQSRGDTDSLLPLHLWAEITNSIRGVKPLYVIPHEKE
RENVEEIVGDDANMIFITTPGQLAALINDSVGVICTNTAAVQLAHAREKPCVALFGSEEK
AKLFLPNIEDSKFIIASSKTGKLVDIDINAVKNAVQIFEMPLAIA
>F.pubescens|C3-C4|AT1G15980_NDH48
MATTPLLPKSIPPFLTNPTSIPPTRLTNTSFLTTQFDPKPHFPSCTPTVRPNAKKKNEWL
DPFDTGEDPDMEYGSQYSEGKQSEDPRPPEDPDNPYGFLKFPMGFMPEVASLGLKIRGDV
RRCCCVVAGGVYENLLFFPTIQLIKDRYPGVQVDVLSSARGKQAYEMNKNVRWADVIDPD
DDYPEPADYLDFLGLIKNRYYDMMLSTKLAGLGHASFLFLSTARERVSYIYPNVNSAGAG
LLLSETFTPDRLNLSEGGYNMYKQMTDWLARPGRKVPRQEIPPLKVSISRKLKDIVAEKY
KNAGVEKGKYIVIHGIQSDSKASMQSRGDTDSLLPLHLWAEITNSIRGVKPLYVIPHEKE
RENVEEIVGDDANIIFITTPGQLAALINDSVGVICTNTAAVQLAHAREKPCVALFGSEEK
AKLFLPNIEDSKFIIASSKTGKLVDIDINAVKNAVQIFEMPLAIA
##### Ortholog_ara_AT1G18730_NdhB4 ##### 
>F.robusta|C3|AT1G18730_NdhB4
---------------MAEAIMSFNIINPNIHHKPSFHTTRFESKPLRQLAGSRFINGFHM
QSVGEDSKRSSSRLNALPDLTLMAVLVEHMEGQRDLITHKSIWHLNDQTIKNIYTLYIMF
TVWGCCFFGSTKDPYYDSEHYRKDGGDGTGHWVYEKQEDIEEKARAALWREELIEEIEQK
VGGLRELEDAKEEELVK
>F.kochiana|C4|AT1G18730_NdhB4
---------------MAEAIMSFNIINPNIHHKPSFLTTRFQSKPLRHFAASRSINGFNL
QSVGEDSKRSSSRLNALPDLTLMAVLVEHMEGQRDLITHKSIWHLNDQTIKNIYTLYIMF
TVWGCCFFGSTKDPYYDSEHYRKDGGDGTGHWVYEKQEDIEEKARAALWREELIEEIEQK
VGGLRELEEAKEEELVK
>F.bidentis|C4|AT1G18730_NdhB4
---------------MAEGIMSFNIVNPNIHHKPSFLTTRFQSKPLRQFAASRSINGFHL
QSVGEDSKRSSSRLNALPDLTLMAVLVEHMEGQRDLITHKSIWHLNDQTIKNIYTLYIMF
TVWGCCFFGSTKDPYYDSEHYRKDGGDGTGHWVYEKQEDIEEKARAALWREELIEEIEQK
VGGLRELEEAKEEELVK
>F.trinervia|C4|AT1G18730_NdhB4
MTTGILIFILLFIITMAEGIMSFNIINPNIHHKPSFLTTRFQSKPLRQFAASRSINGFHL
QSVGEDGKRSSSRLNALPDLTLMAVLVEHMEGQRDLITHKSIWHLNDQTIKNIYTLYIMF
TVWGCCFFGSTKDPYYDSEHYRKDGGDGTGHWVYEKQEDIEEKARAALWREELIEEIEQK
VGGLRELEEAKEEELVK
>F.australasica|C4|AT1G18730_NdhB4
---------------MAEGIMSFNIINPNIHHKPSFLTTRFQSKPLRQFAASRSINGFHL
QSVGEDGKRSSSRLNALPDLTLMAVLVEHMEGQRDLITHKSIWHLNDQTIKNIYTLYIMF
TVWGCCFFGSTKDPYYDSEHYRKDGGDGTGHWVYEKQEDIEEKARAALWREELIEEIEQK
VGGLRELEEAKEEELVK
>F.vaginata|C4-like|AT1G18730_NdhB4
---------------MAEAIMSFNIINPNIHHKPSFLTTRFQSKPLRQFAASRSINGFHL
QSVGEDGKRSSSRLNALPDLTLMAVLVEHMEGQRDLITHKSIWHLNDQTIKNIYTLYIMF
TVWGCCFFGSTKDPYYDSEHYRKDGGDGTGHWVYEKQEDIEEKARAALWREELIEEIEQK
VGGLRELEEAKEEELVK
>F.ramosissima|C3-C4|AT1G18730_NdhB4
MGTSILIFILLFMITMAEAIMSFNIINPNIHHKPSFLTTRFQSKPLRQFAASRFINGFQM
QSVGEDNKRSSSRLNALPDLTLMAVLVEHMEGQRDLITHKSIWHLNDQTIKNIYTLYIMF
TVWGCCFFGSTKDPYYDSEHYRKDGGDGTGHWVYEKQEDIEEKARAALWREELIEEIEQK
VGGLRELEEAKEEELVK
>F.anomala|C3-C4|AT1G18730_NdhB4
------------MITMAEAIMSFNIINPNIHHKPSLPTTRFESKPLRQFAASRFINGFHM
QSVGEDNRRSSSRLNALPDLTLMAVLVEHMEGQRDLITHKSIWHLNDQTIKNIYTLYIMF
TVWGCCFFGSTKDPYYDSEHYRKDGGDGTGHWVYEKQEDIEEKARAALWREELIEEIEQK
VGGLRELEEAKEEELVK
>F.chloraefolia|C3-C4|AT1G18730_NdhB4
------------MITMAEAIMSFNIINPNIHHKPSFPTTRFESKPLRQFAASRFINGFHM
QSVGEDNKRSSSRLNALPDLTLMAVLVEHMEGQRDLITHKSIWHLNDQTIKNIYTLYIMF
TVWGCCFFGSTKDPYYDSEQYRKDGGDGTGHWVYEKQEDIEEKARAALWREELIEEIEQK
VGGLRELEEAKEEELVK
##### Ortholog_ara_AT1G32470_GDC-H ##### 
>F.pubescens|C3-C4|AT1G32470_GDC-H
MALRIWASSTANALRLSSATRPHYSPLSRCFSS--VLDGLKYANSHEWVKHEGSVATVGI
TDHAQDHLGEVVFVDLPEAGGSVTKATGFGAVESVKATSDVNSPISGEIVEVNSKLSETP
GLINSSPYEDGWMIKVKPSNPSELDSLMGAKEYTKFCEEED-AAH
>F.floridana|C3-C4|AT1G32470_GDC-H
MALRIWASSTANALRLSSATRPHFSPLSRCFSS--VLDGLKYANSHEWVKHEGSVATVGI
TDHAQDHLGEVVFVDLPEAGGSVTKATGFGAVESVKATSDVNSPISGEIVEVNSKLSETP
GLINSSPYEDGWMIKVKPSNPSELDSLMGPKEYTKFCEEED-AAH
>F.chloraefolia|C3-C4|AT1G32470_GDC-H
MALRIWASSTANALRLSSATRPHFSPLSRCFSS--VLDGLKYANSHEWVKHEGSVATVGI
TDHAQDHLGEVVFVDLPEAGGSVTKATGFGAVESVKATSDVNSPISGEIVEVNSKLSETP
GLINSSPYEDGWMIKVKPSNPSELDSLMGAKEYTKFCEEED-AAH
>F.anomala|C3-C4|AT1G32470_GDC-H
MALRIWASSTANALRLSSATRPHFSPLSRCFSS--VLDGLKYANSHEWVKHEGSVATIGI
TDHAQDHLGEVVFVDLPEAGGSVTKATGFGAVESVKATSDVNSPISGEIVEVNSKLSETP
GLINSSPYEDGWMIKVKPSNPSELDSLMGAKEYTKFCEEED-AAH
>F.ramosissima|C3-C4|AT1G32470_GDC-H
MALRIWASSTANALRLSSATRPHFSPLSRCFSS--VLDGLKYANSHEWVKHEGSVATIGI
TDHAQDHLGEVVFVDLPEAGGSVTKATGFGAVESVKATSDVNSPISGEIVEVNSKLSETP
GLINSSPYEDGWMIKVKPSNPSELDSLMGAKEYTKFCEEED-AAH
>F.angustifolia|C3-C4|AT1G32470_GDC-H
MALRIWASSTANALRLSSATRPHFSPLSRCFSS--VLDGLKYANSHEWVKHEGSVATIGI
TDHAQDHLGEVVFVDLPEAGGSVTKATGFGAVESVKATSDVNSPISGEIVEVNSKLSETP
GLINSSPYEDGWMIKVKPSNPSELDSLMGAKEYTKFCEEED-SAH
>F.robusta|C3|AT1G32470_GDC-H
MALRMWASSTANALRLSSATRPHFSPLSRCFSS--VLDGLKYANSHEWVKHEGSVATIGI
TDHAQDHLGEVVFVDLPETGGSVTKATGFGAVESVKATSDVNSPISGEIVEVNSKLSETP
GLINSSPYEDGWMIKVKPSNLSELDSLMGAKEYTKFCEEED-AAH
>F.cronquistii|C3|AT1G32470_GDC-H
MALRMWASSTANALRLSSATRPHFSPLSRCFSS--VLDGLKYANSHEWVKHEGSVATIGI
TDHAQDHLGEVVFVDLPETGGSVTKATGFGAVESVKATSDVNSPISGEIVEVNSKLSETP
GLINSSPYEDGWMIKVKPSNPSELDSLMGAKEYTKFCEEED-AAH
>F.sonorensis|C3-C4|AT1G32470_GDC-H
MALRIWASSTANALRLSSATRPHFSPLSRCFSS--VLDGLKYANSHEWVKHEGSVATIGI
TDHAQDHLGEVVFVDLPETGGSVTKATGFGAVESVKATSDVNSPISGEIVEVNSKLSETP
GLINSSPYEDGWMIKVKPSNPSELDSLMGAKEYTKFCEEED-AAH
>F.australasica|C4|AT1G32470_GDC-H
MALRIWASSTAKALRLSSASRPHFSPLFRCFSSAAVLDGLKYANSHEWVKHEGSVATIGI
TDHAQDHLGEVVFVELPEVGGSVTKATGFGAVESVKATSDVNSPISGEIVEVNSKLTKTP
GLINKSPYEDGWMIKVKPSNPSELDSLMGPKEYTKFCEEEGAAAH
>F.trinervia|C4|AT1G32470_GDC-H
MALRIWASSTAKALRLSSASRPHFSPLFRCFSSAAVLDGLKYANSHEWVKHEGSVATIGI
TDHAQDHLGEVVFVELPEVGGSVTKATGFGAVESVKATSDVNSPISGEIVEVNSKLTKTP
GLINKSPYEDGWMIKVKPSNPSELDSLMGPKEYTKFCEEEGAAAH
>F.palmeria|C4-like|AT1G32470_GDC-H
MALRIWASSTAKALRLSSATRPHFSPLSRCFSSAAVLDGLKYANSHEWVKHEGSVATIGI
TDHAQDHLGEVVFVELPEAGGSVTKATSFGAVESVKATSDVNSPISGEIVEVNSKLTETP
GLINKSPYEDGWMIKVKPSNPSELDSLMGPKEYTKFCEEEGAAAH
>F.bidentis|C4|AT1G32470_GDC-H
MALRIWASSTAKALRLSSATRPHFSPLFRCFSSAAVLDGLKYANSHEWVKHEGSVATIGI
TDHAQDHLGEVVFVDLPEAGGSVTKATSFGAVESVKATSDVNSPISGEIVEVNSKLTETP
GLINKSPYEDGWMIKVKPSNPSELDSLMGPKEYTKFCEEEGAAAH
>F.kochiana|C4|AT1G32470_GDC-H
MALRIWASSTAKALRLSSATRPHFSPLFRCFSSAAVLDGLKYANSHEWVKHEGSVATIGI
TDHAQDHLGEVVFVDLPEAGGSVTKATGFGAVESVKATSDVNSPISGEIVEVNSKLTETP
GLINKSPYEDGWMIKVKPSDPSELDSLMGPKEYTKFCEEEGAAAH
>F.vaginata|C4-like|AT1G32470_GDC-H
MALRIWASSTAKALRLSSATGPHFSPLSRCFSSAAVLDGLKYANSHEWVKHEGSVATIGI
TDHAQDHLGEVVFVDLPEAGGSVTKATGFGAVESVKATSDVNSPISGEIVEVNSKLTETP
GLINKSPYEDGWMIKVKPSNPSELDSLMGPKEYTKFCEEEGAAAH
##### Ortholog_ara_AT1G45474_Lhca5 ##### 
>F.vaginata|C4-like|AT1G45474_Lhca5
------------------------------------------------------------
------------------------------------------------------------
------------------------------------------------------------
------------------------------------------------------------
------------------------------MAKPVSIQVWNPNGKYRVVSTKPMPGTRWI
NLLVQQDCRVEICTEKKTILSVEDIVALIGSKCDGVIGQLTEDWGETLFSALSKAGGKAF
SNMAVGYNNVDVEAANKYGVAVGNTPGVLTETTAELAAALSVAASRRIVEADGFMRAGLY
DGWLPHLFVGNLLKGQTVGVIGAGRIGSAYARMMIEGFKMNLIYYDLYQATRLEKFVTAY
GQFLKASGEQPVTWKRASSMDEVLQVADVISLHPILDKTTYHLINKERLSKMKKEAILIN
CSRGPVVDEEALVEHLKHNPMFRVGLDVFEDEPYMKPGLADMKNAIVVPHIASASKWTRE
GMATLSALNVLGKIKGYPTWSNPNAVEPFLDENSSPPLACPSIVNAKALGLLVSKL
>F.floridana|C3-C4|AT1G45474_Lhca5
MYISIVRSSHIPACSCSSSSIVKHHTGKSTNRTAFG--IPDISKWSRGAQRMKTTIHAQQ
RPTWLPGLDPPPYLDGTLAGDFGFDPLGLGEDPASLKWYVQAELVHARFAMAGVAGILFT
DLLRVTGISDLPVWYEAGATKFDFASTRTLFIVQLLLMGFVETKRYMDFTNPGSQAKEGS
FFGLEAALEGLEPGYPGGPLLNPLGLAKDIANAHEWKLKEIKNGRLAMVAMLGIFVQANV
THVGPVDNLVKHLSDPWHQTIIQTLAGSSSMAKPVSIEVWNPNGKYRVVSTKPMPGTRWI
NLLVQQDCRVEICTEKKTILSVEDIIALIGSKCDGVIGQLTEDWGETLFSALSKAGGKAF
SNMAVGYNNVDVDAATKYGVAVGNTPGVLTETTAELAAALSVAASRRIVEADGFMRAGLY
DGWLPHLFVGNLLKGQTVGVIGAGRIGSAYARMMIEGFKMNLIYYDLYQATRLEKFVTAY
GQFLKVSGEQPVTWKRASSMDEVLQVADVISLHPILDKTTYHLINKERLSKMKKEAILIN
CSRGPVVDEEALVEHLKHNPMFRVGLDVFEDEPYMKPGLADMKNAIVVPHIASASKWTRE
GMATLAALNVLGKIKGNPTWSNPNAVDPFLDENLSPPPACPSIVNAKALGLPVSKL
>F.robusta|C3|AT1G45474_Lhca5
MYIAIVSSSHIPACSCSSSFIVKHHTGKSINRTGFG--TPDISKWSRGARHMKTAIHAQQ
RPTWLPGLDPPSHLDGTLAGDFGFDPLGLGEDPASLKWYVQAELVHARFAMAGVAGILFT
DLLRVTGISDLPVWFEAGATKFDFASTRTLFIVQLLLMGFVETKRYMDFTNPGSQAKEGS
FFGLEAALEGLEPGYPGGPLLNPLGLAKDIANAHEWKLKEIKNGRLAMVAMLGIFVQANA
THVGPVDNLVKHLSDPWHQTIIQTLAGSSSMAKPVSIEVWNPNGKYRVVSTKPMPGTRWI
NLLVQQDCRVEICTEKKTILSVEDIIALIGNKCDGVIGQLTEDWGETLFSALSKAGGKAF
SNMAVGYNNVDVDAATKYGVAVGNTPGVLTETTAELAASLSLAASRRIVEADGFMRAGLY
DGWLPHLFVGNLLKGQTVGVIGAGRIGSAYARMMIEGFKMNLIYYDLYQATRLEKFVTAY
GQFLKASGEQPVTWKRASSMDEVLQVADVISLHPILDKTTYHLINKERLSKMKKEAILIN
CSRGPVVDEEALVEHLKHNPMFRVGLDVFEDEPYMKPGLADMKNAIVVPHIASASKWTRE
GMATLSALNVLGKIKGYPTWSNPNAVDPFLDENSSPPPACPSIVNAKALGLPVSKL
>F.kochiana|C4|AT1G45474_Lhca5
MYVSIVRSSHIPACSCSSSSIVKHHTGKSTNRTAFG--TPDISKWSRGVRRMKTTIHAQQ
RPTWLPGLDPPPHLDGTLVGDFGFDPLGLGEDPASLKWYVQAELVHARFAMAGVAGILFT
DLLRVTGISDLPVWYEAGATKFDFASTRTLFIVQLLLMGFVETKRYMDFTNPGSQAKEGS
FFGLEAALEGLEPGYPGGPLLNPLGLAKDIVNAHEWKLKEIKNGRLAMVAMLGIFVQANV
THVGPVDNLVKHLSDPWHQTIIQTLAGSSSMAKPVSIEVWNPNGKYRVVSTKPMPGTRWI
NLLVQQDCRVEICTEKKTILSVEDIIALIGSKCDGVIGQLTEDWGETLFSALSKAGGKAF
SNMAVGYNNVDVEAANKYGVAVGNTPGVLTETTAELAAALSVAASRRIVEADGFMRAGLY
DGWLPHLFVGNLLKGQTVGVIGAGRIGSAYARMMIEGFKMNLIYYDLYQATRLEKFVTAY
GQFLKASGEQPVTWKRASSMDEVLQVADVISLHPILDKTTYHLINKERLSKMKKEAILIN
CSRGPVVDEEALVEHLKHNPMFRVGLDVFEDEPYMKPGLADMKNAIVVPHIASASKWTRE
GMATLSALNVLGKIKGYPAWSNPNAVEPFLDENSSPPLACPSIVNAKALGLPVSKL
>F.australasica|C4|AT1G45474_Lhca5
------------------------------------------------------------
------------------------------------------------------------
------------------------------------------------------------
------------------------------------------------------------
------------------------------MAKPISIEVWNPNGKYRVVSTKPMPGTRWI
NLLVQQDCRVEICTEKKTILSVEDIIALIGSKCDGVIGQLTEDWGETLFSALSKAGGKAF
SNMAVGYNNVDVEAANKYGVAVGNTPGVLTETTAELAAALSVAASRRIVEADGFMRAGLY
DGWLPHLFVGNLLKGQTVGVIGAGRIGSAYARMMIEGFKMNLIYYDLYQATRLEKFVTAY
GQFLKASGEQPVTWKRASSMDEVLQVADVISLHPILDKTTYHLINKERLSKMKKEAILIN
CSRGPVVDEEALVEHLKHNPMFRVGLDVFEDEPYMKPGLADMKNAIVVPHIASASKWTRE
GMATLSALNVLGKIKGYPTWSNPNAVEPFLDENSSPPPACPSIVNAKALGLPVSKL
>F.trinervia|C4|AT1G45474_Lhca5
MYISIVRSSHIPACSCSSSSIVKHHTGKSTNRTAFG--TPDISKWSRGVRRMKTTIHAQQ
RPTWLPGLDPPPHLDGTLVGDFGFDPLGLGEDPASLKWYVQAELVHARFAMAGVAGILFT
DLLRVTGISDLPVWYEAGATKFDFASTRTLFIVQLLLMGFVETKRYMDFTNPGSQAKEGS
FFGLEAALEGLEPGYPGGPLLNPLGLAKDIANAHEWKLKEIKNGRLAMVAMLGIFVQANV
THVGPVDNLVKHLSDPWHQTIIQTLAGSSSMAKPISIEVWNPNGKYRVVSTKPMPGTRWI
NLLVQQDCRVEICTEKKTILSVEDIIALIGSKCDGVIGQLTEDWGETLFSALSKAGGKAF
SNMAVGYNNVDVEAANKYGVAVGNTPGVLTETTAELAAALSVAASRRIVEADGFMRAGLY
DGWLPHLFVGNLLKGQTVGVIGAGRIGSAYARMMIEGFKMNLIYYDLYQATRLEKFVTAY
GQFLKASGEQPVTWKRASSMDEVLQVADVISLHPILDKTTYHLINKERLSKMKKEAILIN
CSRGPVVDEEALVEHLKHNPMFRVGLDVFEDEPYMKPGLADMKNAIVVPHIASASKWTRE
GMATLSALNVLGKIKGYPTWSNPNAVEPFLDENSSPPPACPSIVNAKALGLPVSKL
>F.palmeria|C4-like|AT1G45474_Lhca5
MYISIVRSSHIPACSCSSSSIVKHHTGKSTNRTAFG--TPDISKWSRGVRRMKTTIHAQQ
RPTWLPGLDPPPHLDGTLVGDFGFDPLGLGEDPASLKWYVQAELVHARFAMAGVAGILFT
DLLRVTGISDLPVWYEAGATKFDFASTRTLFIVQLLLMGFVETKRYMDFTNPGSQAKEGS
FFGLEAALEGLEPGYPGGPLLNPLGLAKDIANAHEWKLKEIKNGRLAMVAMLGIFVQANV
THVGPVDNLVKHLSDPWHQTIIQTLAGSSSMAKPVSIEVWNPNGKYRVVSTKPMPGTRWI
NLLVQQDCRVEICTEKKTILSVEDIIALIGSKCDGVIGQLTEDWGETLFSALSKAGGKAF
SNMAVGYNNVDVEAANKYGVAVGNTPGVLTETTAELAAALSVAASRRIVEADGFMRAGLY
DGWLPHLFVGNLLKGQTVGVIGAGRIGSAYARMMIEGFKMNLIYYDLYQATRLEKFVTAY
GQFLKASGEQPVTWKRASSMDEVLQVADVISLHPILDKTTYHLINKERLSKMKKEAILIN
CSRGPVVDEEALVEHLKHNPMFRVGLDVFEDEPYMKPGLADMKNAIVVPHIASASKWTRE
GMATLSALNVLGKIKGYPTWSNPNAVEPFLDENSSPPPACPSIVNAKALGLRVSKL
>F.bidentis|C4|AT1G45474_Lhca5
MYISIVRSSHIPACSCSSSSIVKHHTGKSTNRTAFG--TPDISKWSRGVRRMKTTIHAQQ
RPTWLPGLDPPPHLDGTLVGDFGFDPLGLGEDPASLKWYVQAELVHARFAMAGVAGILFT
DLLRVTGISDLPVWYEAGATKFDFASTRTLFIVQLLLMGFVETKRYMDFTNPGSQAKEGS
FFGLEAALEGLEPGYPGGPLLNPLGLAKDIANAHEWKLKEIKNGRLAMVAMLGIFVQANV
THVGPVDNLVKHLSDPWHQTIIQTLAGSSSMAKPVSIEVWNPNGKYRVVSTKPMPGTRWI
NLLVQQDCRVEICTEKKTILSVEDIIALIGSKCDGVIGQLTEDWGETLFSALSKAGGKAF
SNMAVGYNNVDVEAANKYGVAVGNTPGVLTETTAELAAALSVAASRRIVEADGFMRAGLY
DGWLPHLFVGNLLKGQTVGVIGAGRIGSAYARMMIEGFKMNLIYYDLYQATRLEKFVTAY
GQFLKASGEQPVTWKRASSMDEVLQVADVISLHPILDKTTYHLINKERLSKMKKEAILIN
CSRGPVVDEEALVEHLKHNPMFRVGLDVFEDEPYMKPGLADMKNAIVVPHIASASKWTRE
GMATLSALNVLGKIKGYPTWSNPNAVEPFLDENSSPPPACPSIVNAKALGLPVSKL
>F.cronquistii|C3|AT1G45474_Lhca5
MYISIVRSSHIPACSCSSSFIVKHYTGKSTNRTAFG--MPDISKWSRGARHTKTAIQAQQ
RPTWLPGLDPPPHLDGTLAGDFGFDPLGLGEDPASLKWYVQAELVHARFAMAGVAGILFT
DLLRVTGISDLPVWYEAGATKFDFASTRTLFIVQLLLMGFVETKRYMDFTNPGSQAKEGS
FFGLEAALEGLEPGYPGGPLLNPLGLAKDIANAHEWKLKEIKNGRLAMVAMLGIFVQANV
THVGPVDNLVKHLSDPWHQTIIQTLAGSGSMAKPVSIEVWNPNGKYRVVSTKPMPGTRWI
NLLVQQDCRVEICTEKKTILSVEDIIALIGNKCDGVIGQLTEDWGETLFSALSKAGGKAF
SNMAVGYNNVDVDAATKYGVAVGNTPGVLTETTAELAASLSLAASRRIVEADGFMRAGLY
DGWLPHLFVGNLLKGQTVGVIGAGRIGSAYARMMIEGFKMNLIYYDLYQATRLEKFVTAY
GQFLKASGEQPVTWKRASSMDEVLQVADVISLHPILDKTTYHLINKERLSKMKKEAILIN
CSRGPVVDEEALVEHLKHNPMFRVGLDVFEDEPYMKPGLADMKNAIVVPHIASASKWTRE
GMATLAALNVLGKIKGYPTWSNPNAVDPFLDENSSPPPACPSIVNAKALGLPVSKL
>F.ramosissima|C3-C4|AT1G45474_Lhca5
MYISIVRSSHIPACSCSSSSIVKHHTGKSTNRTAFG--TPDISKWSRGARRMKTTIHAQQ
RPTWLPGLDPPPHLDGTLAGDFGFDPLGLGEDPASLKWYVQAELVHARFAMAGVAGILFT
DLLRVTGISDLPVWYEAGATKFDFASTRTLFIVQLLLMGFVETKRYMDFTNPGSQAKEGS
FFGLEAALEGLEPGYPGGPLLNPLGLAKDIANAHEWKLKEIKNGRLAMVAMLGIFVQANV
THVGPVDNLVKHLSDPWHQTIVQTLAGSSSMAKPVSIEVWNPNGKYRVVSTKPMPGTRWI
NLLVQQDCRVEICTEKKTILSVEDIIALIGSKCDGVIGQLTEDWGETLFSALSKAGGKAF
SNMAVGYNNVDVEAANKYGVAVGNTPGVLTETTAELAAALSVAASRRIVEADGFMRAGLY
DGWLPHLFVGNLLKGQTVGVIGAGRIGSAYARMMIEGFKMNLIYYDLYQATRLEKFVTAY
GQFLKASGEQPVTWKRASSMDEVLQVADVISLHPILDKTTYHLINKERLSKMKKEAILIN
CSRGPVVDEEALVEHLKHNPMFRVGLDVFEDEPYMKPGLADMKNAIVVPHIASASKWTRE
GMATLAALNVLGKIKGYPTWSNPNAVDPFLDENSSPPPACPSIVNAKALGLPVSKL
>F.angustifolia|C3-C4|AT1G45474_Lhca5
------------------------------------------------------------
--------------------------------------------------MAGVAGILFT
DLLRVTGISNLPVWYEAGATKFDFASTRTLFIVQLLLMGFVETKRYMDFTNPGSQAKEGS
FFGLEAALEGLEPGYPGGPLLNPLGLAKDIANAHEWKLKEIKNGRLAMVAMLGIFVQANV
THVGPVDNLVKHLSDPWHQTIIQTLAGSSSMAKPVSIEVWNPNGKYRVVSTKPMPGTRWI
NLLVQQDCRVEICTEKKTILSVEDIIALIGSKCDGVIGQLTEDWGETLFSALSKAGGKAF
SNMAVGYNNVDVDAATKYGVAVGNTPGVLTETTAELAAALSVAASRRIVEADGFMRAGLY
DGWLPHLFVGNLLKGQTVGVIGAGRIGSAYARMMIEGFKMNLIYYDLYQATRLEKFVTAY
GQFLKASGEQPVTWKRASSMDEVLQVADVISLHPILDKTTYHLINKERLSKMKKEAILIN
CSRGPVVDEEALVEHLKHNPMFRVGLDVFEDEPYMKPGLADMKNAIVVPHIASASKWTRE
GMATLAALNVLGKIKGYPTWSNPNAVYPFLDENSSPPPACPSIVNAKALGLPVSKL
>F.chloraefolia|C3-C4|AT1G45474_Lhca5
MYISIVRSSHIPACSCSSSSIVKHHTGKSANRTAFG--TPDISKWSRGARRMKTTIHAQQ
RPTWLPGLDPPPHLDGTLAGDFGFDPLGLGEDPASLKWYVQAELVHARFAMAGVAGILFT
DLLRVTGISDLPVWYEAGATKFDFASTRTLFIVQLLLMGFVETKRYMDFTNPGSQAKEGS
FFGLEAALEGLEPGYPGGPLLNPLGLAKDIANAHEWKLKEIKNGRLAMVAMLGIFVQANV
THVGPVDNLVKHLSDPWHQTIIQTLAGPSSMAKPVSIEVWNPNGKYRVVSTKPMPGTRWI
NLLVQQDCRVEICTEKKTILSVEDIIALIGSKCDGVIGQLTEDWGETLFSALSKAGGKAF
SNMAVGYNNVDVDAATKYGVAVGNTPGVLTETTAELAAALSVAASRRIVEADGFMRAGLY
DGWLPHLFVGNLLKGQTVGVIGAGRIGSAYARMMIEGFKMNLIYYDLYQATRLEKFVTAY
GQFLKANGEQPVTWKRASSMDEVLQVADVISLHPILDKTTYHLINKERLSKMKKEAILIN
CSRGPVVDEEALVEHLKHNPMFRVGLDVFEDEPYMKPGLADMKNAIVVPHIASASKWTRE
GMATLAALNVLGKIKGYPTWSNPNAVDPFLDENSSPPPACPSIVNAKALGLPVSKL
>F.sonorensis|C3-C4|AT1G45474_Lhca5
------------------------------------------------------------
------------------------------------------------------------
------------------------------------------------------------
------------------------------------------------------------
------------------------------MAKPVSIEVWNPNGKYRVVSTKPMPGTRWI
NLLVQQDCRVEICTEKKTILSVEDIIALIGNKCDGVIGQLTEDWGETLFSALSKAGGKAF
SNMAVGYNNVDVDAATKYGVAVGNTPGVLTETTAELAAALSVAASRRIVEADGFMRAGLY
DGWLPHLFVGNLLKGQTVGVIGAGRIGSAYARMMIEGFKMNLIYYDLYQATRLEKFVTAY
GQFLKASGEQPVTWKRASSMDEVLQVADVISLHPILDKTTYHLINKERLSKMKKEAILIN
CSRGPVVDEEALVEHLKHNPMFRVGLDVFEDEPYMKPGLADMKNAIVVPHIASASKWTRE
GMATLAALNVLGKIKGYPTWSNPNAVDPFLDENSSPPPACPSIVNAKALGLPVSKL
>F.brownii|C4-like|AT1G45474_Lhca5
MYISIVRSSHIPACSCSSSSIVKHHTGKSANRTAFGTRTPDISKWSRGARRMKTTIHAQQ
RPTWLPGLDPPPHLDGTLAGDFGFDPLGLGEDPASLKWYVQAELVHARFAMAGVAGILFT
DLLRVTGISDLPVWYEAGATKFDFASTRTLFIVQLLLMGFVETKRYMDFTNPGSQAKEGS
FFGLEAALEGLEPGYPGGPLLNPLGLAKDIANAHEWKLKEIKNGRLAMVAMLGIFVQANV
THVGPVDNLVKHLSDPWHQTIIQTLAGPSSMAKPVSIEVWNPNGKYRVVSTKSMPGTRWI
NLLVQQDCRVEICTEKKTILSVEDIIALIGSKCDGVIGQLTEDWGETLFSALSKAGGKAF
SNMAVGYNNVDVDAATKYGVAVGNTPGVLTETTAELAAALSVAASRRIVEADGFMRAGLY
DGWLPHLFVGNLLKGQTVGVIGAGRIGSAYARMMIEGFKMNLIYYDLYQATRLEKFVTAY
GQFLKASGEQPVTWKRASSMDEVLQVADVISLHPILDKTTYHLINKERLSKMKKEAILIN
CSRGPVVDEEALVEHLKHNPMFRVGLDVFEDEPYMKPGLADMKNAIVVPHIASASKWTRE
GMATLAALNVLGKIKGYPTWSNPNAVDPFLDENSSPPPACPSIVNAKALGLPVSKL
>F.anomala|C3-C4|AT1G45474_Lhca5
MYISIVRSSHIPACSCSSSSIVKHHTGKSTNRIAFG--TPDISKWSRGARRMKTTIHAQQ
RPTWLPGLDPPPHLDGTLAGDFGFDPLGLGEDPASLKWYVQAELVHARFAMAGVAGILFT
DLLRVTGISDLPVWYEAGATKFDFASTRTLFIVQLLLMGFVETKRYMDFTNPGSQAKEGS
FFGLEAALEGLEPGYPGGPLLNPLGLAKDIANAHEWKLKEIKNGRLAMVAMLGIFVQANV
THVGPVDNLVKHLSDPWHQTIIQTLAGSSSM-----------------------PGTRWI
NLLVQQDCRVEICTEKKTILSVEDIIALIGSKCDGVIGQLTEDWGETLFSALSKAGGKAF
SNMAVGYNNVDVDAATKYGVAVGNTPGVLTETTAELAAALSVAASRRIVEADGFMRAGLY
DGWLPHLFVGNLLKGQTVGVIGAGRIGSAYARMMIEGFKMNLIYYDLYQATRLEKFVTAY
GQFLKASGEQPVTWKRASSMDEVLQVADVISLHPILDKTTYHLINKERLSKMKKEAILIN
CSRGPVVDEEALVEHLKHNPMFRVGLDVFEDEPYMKPGLADMKNAIVVPHIASASKWTRE
GMATLAALNVLGKIKGYPTWSNPNAVDPFLDENSSPPPACPSIVNAKALGLPVSKL
>F.pubescens|C3-C4|AT1G45474_Lhca5
------------------------------------------------------------
------------------------------------------------------------
------------------------------------------------------------
------------------------------------------------------------
------------------------------MAKPVSIEVWNPNGKYRVVSTKSMPGTRWI
NLLVQQDCRVEICTEKKTILSVEDIIALIGSKCDGVIGQLTEDWGETLFSALSKAGGKAF
SNMAVGYNNVDVDAATKYGVAVGNTPGVLTETTAELAAALSVAASRRIVEADGFMRAGLY
DGWLPHLFVGNLLKGQTVGVIGAGRIGSAYARMMIEGFKMNLIYYDLYQATRLEKFVTAY
GQFLKASGEQPVTWKRASSMDEVLQVADVISLHPILDKTTYHLINKERLSKMKKEAILIN
CSRGPVVDEEALVEHLKHNPMFRVGLDVFEDEPYMKPGLADMKNAIVVPHIASASKWTRE
GMATLAALNVLGKIKGYPTWSNPNAVDPFLDENSSPPPACPSIVNAKALGLPVSKL
##### Ortholog_ara_AT1G70580_GGT ##### 
>F.australasica|C4|AT1G70580_GGT
MSRKALDYDQINENVKKAQYAVRGELYLRASELQKEGKKIIFTNVGNPHALGQKPLTFPR
QVVALCQAPFLLDDPNVGLVFPADAIAKAKLYLSYTSGGLGAYSDSRGLPGIRKEVAEFI
GRRDGYPSDPELIYLTDGASKGVMQILQTVIRGQGDGILVPVPQYPLYSAAISLFGGSLV
PYYLEETANWGLDINNLRQSVAEARYKGITVRAMVIINPGNPTGQCLSCENLKEILIFCH
QENLVLLGDEVYQQNIYQDERPFISSRKVLLDMGPPISKELQLVSFHTVSKGFLGECGQR
GGYFEMTNIPPESVDEIYKVASISLSPNVPGQIFMGCMVSPPKPGDISYEQFLRESKGIL
ESLRRRAHMMTDGFNSCKNVVCNFTEGAMYSFPQIKLPPRAIEAAKKAGKVPDVFYCLKL
LEATGISTVPGSGFGQKEGVFHLRTTILPAEEDMPAIMESFKKFNDAFMDQYDDHRGYSR
M
>F.bidentis|C4|AT1G70580_GGT
MSRKALDYDQINENVKKAQYAVRGELYLRASELQKEGKKIIFTNVGNPHALGQKPLTFPR
QVVALCQAPFLLDDPNVGLVFPADAIAKAKLYLSYTSGGLGAYSDSRGLPGIRKEVAEFI
GRRDGYPSDPELIYLTDGASKGVMQILQTVIRGQGDGILVPVPQYPLYSAAISLFGGSLV
PYYLEETANWGLDINNLRQSVAEARYKGITVRAMVIINPGNPTGQCLSCENLKEILIFCH
QENLVLLGDEVYQQNIYQDERPFISSRKVLLDMGPPISKELQLVSFHTVSKGFLGECGQR
GGYFEMTNIPPESVDEIYKVASISLSPNVPGQIFMGCMVSPPKPGDISYEQFLRESKGIL
ESLRRRAHMMTDGFNSCKNVVCNFTEGAMYSFPQIKLPPRAIEAAKKAGKVPDVFYCLKL
LEATGISTVPGSGFGQKEGVFHLRTTILPAEEDMPAIMESFKKFNDAFMDQYDDHRGYSR
M
>F.trinervia|C4|AT1G70580_GGT
MSRKALDYDQINENVKKAQYAVRGELYLRASELQKEGKKIIFTNVGNPHALGQKPLTFPR
QVVALCQAPFLLDDPNVGLVFPADAIAKAKLYLSYTSGGLGAYSDSRGLPGIRKEVAEFI
GRRDGYPSDPELIYLTDGASKGVMQILQTVIRGQGDGILVPVPQYPLYSAAISLFGGSLV
PYYLEETANWGLDINNLRQSVAEARYKGITVRAMVIINPGNPTGQCLSCENLKEILIFCH
QENLVLLGDEVYQQNIYQDERPFISSRKVLLDMGPPISKELQLVSFHTVSKGFLGECGQR
GGYFEMTNIPPESVDEIYKVASISLSPNVPGQIFMGCMVSPPKPGDISYEQFLRESKGIL
ESLRRRAHMMTDGFNSCKNVVCNFTEGAMYSFPQIKLPPRAIEAAKKAGKVPDVFYCLKL
LEATGISTVPGSGFGQKEGVFHLRTTILPAEEDMPAIMESFKKFNDAFMDQYDDHRGYSR
M
>F.robusta|C3|AT1G70580_GGT
MSRKALDYDQINENVKKAQYAVRGELYLRASELQKEGKKIIFTNVGNPHALGQKPLTFPR
QVVALCQAPFLLDDPNVGLVFPADAIAKAKLYLSYTSGGLGAYSDSRGLPGIRKEVAEFI
GRRDGYPSDPELIYLTDGASKGVMQILQTVIRGQGDGILVPVPQYPLYSAAISLYGGSLV
PYYLEETANWGLDINNLRQSVAEARFKGITVRAMVIINPGNPTGQCLSVDNLKEILRFCH
QENLVLLGDEVYQQNVYQDERPFISSRKVLLDMGPPISKELQLVSFHTVSKGFLGECGQR
GGYFEMTNIPPESVDEIYKVASISLSPNVPGQIFMGCMVSPPKPGDISYEQFLRESKGIL
ESLRKRAHMMTDGFNSCKNVVCNFTEGAMYSFPQIKLPSKAIEAAKRAGKVPDVFYCLKL
LEATGISTVPGSGFGQKEGVFHLRTTILPAEEDMPAIMESFKKFNDAFMDQYDDHRGYSR
M
>F.cronquistii|C3|AT1G70580_GGT
MSRKALDYDQINENVKKAQYAVRGELYLRASELQKEGKKIIFTNVGNPHALGQKPLTFPR
QVVALCQAPFLLDDPNVGLVFPADAIAKAKLYLSYTSGGLGAYSDSRGLPGIRKEVAEFI
GRRDGYPSDPELIYLTDGASKGVMQILQTVIRGQGDGILVPVPQYPLYSAAISLFGGSLV
PYYLEETANWGLDINNLRQSVAEARFKGITVRAMVIINPGNPTGQCLSVDNLKEILRFCH
QENLVLLGDEVYQQNVYQDERPFISSRKVLLDMGPPISKEVQLVSFHTVSKGFLGECGQR
GGYFEMTNIPPESVDEIYKVASISLSPNVPGQIFMGCMVSPPKPGDISYEQFLRESKGIL
ESLRKRAHMMTDGFNSCKNVVCNFTEGAMYSFPQIKLPPKAIEAAKKAGKVPDVFYCLKL
LEATGISTVPGSGFGQKEGVFHLRTTILPAEEDMPAIMESFKKFNDAFMDQYEDHRGYSR
M
>F.brownii|C4-like|AT1G70580_GGT
MSRKALDYDQINENVKKAQYAVRGELYLRASELQKEGKKIIFTNVGNPHALGQKPLTFPR
QVVALCQAPFLLDDPNVGLVFPADAIAKAKLYLSYTSGGLGAYSDSRGLPGIRKEVAEFI
GRRDGYPSDPELIYLTDGASKGVMQILQTVIRGQGDGILVPVPQYPLYSAAISLFGGSLV
PYYLEETANWGLDINNLRQSVAEARYKGITVRAMVIINPGNPTGQCLSVENLKEILIFCH
QENLVLLGDEVYQQNVYQDERPFISSRKVLLDMGPPISKEVQLVSFHTVSKGFLGECGQR
GGYFEMTNIPPESVDEIYKVASISLSPNVPGQIFMGCMVSPPKPGDISYEQFLRESKGIL
ESLRKRAHMMTDGFNSCKNVVCNFTEGAMYSFPQIKLPPKAIEAAKKAGKVPDVFYCLKL
LEATGISTVPGSGFGQKEGVFHLRTTILPAEEDMPAIMESFKKFNDAFMEQYEDHRGYSR
M
>F.angustifolia|C3-C4|AT1G70580_GGT
MSRKALDYDQINENVKKAQYAVRGELYLRASELQKEGKKIIFTNVGNPHALGQKPLTFPR
QVVALCQAPFLLDDPNVGLVFPADAIAKAKLYLSYTSGGLGAYSDSRGLPGIRKEVAEFI
GRRDGYPSDPELIYLTDGASKGVMQILQTVIRGQGDGILVPVPQYPLYSAAISLFGGSLV
PYYLEETANWGLDINNLRQSVAEARYKGITVRAMVIINPGNPTGQCLSVENLKEILMFCH
QENLVLLGDEVYQQNVYQDERPFISSRKVLLDMGPPISKEVQLVSFHTVSKGFLGECGQR
GGYFEMTNIPPESVDEIYKVASISLSPNVPGQIFMGCMVSPPKPGDISYEQFLRESKGIL
ESLRKRAHMMTNGFNSCKNVVCNFTEGAMYSFPQIKLPPKAIEAAKKAGKVPDVFYCLKL
LEATGISTVPGSGFGQKEGVFHLRTTILPAEEDMPAIMESFKKFNDAFMDQYDDHRGYSR
M
>F.sonorensis|C3-C4|AT1G70580_GGT
MSRKALDYDQINENVKKAQYAVRGELYLRASELQKEGKKIIFTNVGNPHALGQKPLTFPR
QVVALCQAPFLLDDPNVGLVFPADAIAKAKLYLSYTSGGLGAYSDSRGLPGIRKEVAEFI
GRRDGYPSDPELIYLTDGASKGVMQILQTVIRGQGDGILVPVPQYPLYSAAISLFGGSLV
PYYLEETANWGLDINNLRQSVAEARYKGITVRAMVIINPGNPTGQCLSVENLKEILIFCH
QENLVLLGDEVYQQNVYQDERPFISSRKVLLDMGPPISKEVQLVSFHTVSKGFLGECGQR
GGYFEMTNIPPESVDEIYKVASISLSPNVPGQIFMGCMVSPPKPGDISYEQFLRESKGIL
ESLRKRAHMMTDGFNSCKNVVCNFTEGAMYSFPQIKLPQKAIEAAKKAGKVPDVFYCLKL
LEATGISTVPGSGFGQKEGVFHLRTTILPAEEDMPAIMESFKKFNDAFMDQYDDHRGYSR
M
>F.pubescens|C3-C4|AT1G70580_GGT
MSRKALDYDQINENVKKAQYAVRGELYLRASELQKEGKKIIFTNVGNPHALGQKPLTFPR
QVVALCQAPFLLDDPNVGLVFPADAIAKAKLYLSYTSGGLGAYSDSRGLPGIRKEVAEFI
GRRDGYPSDPELIYLTDGASKGVMQILQTVIRGQGDGILVPVPQYPLYSAAISLFGGSLV
PYYLEETANWGLDINNLRQSVAEARYKGITVRAMVIINPGNPTGQCLSVENLKEILRFCH
QENLVLLGDEVYQQNVYQDERPFISSRKVLLDMGPPISKELQLVSFHTVSKGFLGECGQR
GGYFEMTNIPPESVDEIYKVASISLSPNVPGQIFMGCMVSPPKPGDISYEQFLRESKGIL
ESLRKRAHMMTDGFNSCKNVVCNFTEGAMYSFPQIKLPTKAIEAAKKAGKVPDVFYCLKL
LEATGISTVPGSGFGQKEGVFHLRTTILPAEEDMPAIMESFKKFNDAFMDQYDDLRGYSR
M
>F.ramosissima|C3-C4|AT1G70580_GGT
MSRKALDYDQINENVKKAQYAVRGELYLRASELQKEGKKIIFTNVGNPHALGQKPLTFPR
QVVALCQAPFLLDDPNVGLVFPADAIAKAKLYLSYTSGGLGAYSDSRGLPGIRKEVAEFI
GRRDGYPSDPELIYLTDGASKGVMQILQTVIRGQGDGILVPVPQYPLYSAAISLFGGSLV
PYYLEETANWGLDINNLRQSVAEARYKGITVRAMVIINPGNPTGQCLSVENLKEILRFCH
QENLVLLGDEVYQQNVYQDERPFISSRKVLLDMGPPISKELQLVSFHTVSKGFLGECGQR
GGYFEMTNIPPESVDEIYKVASISLSPNVPGQIFMGCMVSPPKPGDISYEQFLRESKGIL
ESLRKRAHMMTDGFNSCKNVVCNFTEGAMYSFPQIKLPPKAIEAAKKAGKVPDVFYCLKL
LEATGISTVPGSGFGQKEGVFHLRTTILPAEEDMPAIMESFKKFNDAFMDQYDDHRGYSR
M
##### Ortholog_ara_AT1G72330_AlaAT ##### 
>F.kochiana|C4|AT1G72330_AlaAT
MRKFVAHRAKSIITNVNVSLSNAHHHYH-HQ---SSSSSSPSSYNYYTSRLARFLSSIAS
DSSMASNKSTPSLTVESLNPKVLKCEYAVRGEIVSLAQKLQQDLQAKPGSHPFEEIIYCN
IGNPQSLGQQPITFFREVLALCDHPTILDRSETQGLFSADSIERAWQILDQIPGRATGAY
SHSQGIKGLRDTIAAGIEARDGFPADPNDIFLSDGASPAVHMMMQLLIRSENDGIFCPIP
QYPLYSASIALHGGTLVPYYLDEATGWGLEISELKKQLEAARQKGITVRALVVINPGNPT
GQVLAEENQRDIVEFCKKEGLVLLADEVYQENIYVPEKQFHSFKKVSRSMGYGDKDLPLV
SFQSVSKGYYGECGKRGGYMEVTGFSPEVREQIYKVASVNLCSNISGQILASLVMSPPKV
GDESYESYSAEKDGILQSLARRAKTLEDALNNLEGVTCNKAEGAMYLFPRIMLPNKAIKK
AESLNKAPDAYYATRLLNATGIVVVPGSGFGQVPGTWHFRCTILPQEEKIPAIVSQLTEF
HKQFMDEFRD
>F.vaginata|C4-like|AT1G72330_AlaAT
MRKFVAHRAKSIITNVNVSLSNAHHHYH-HQ---SSSSSSPSSYNYYTSRLARFLSSIAS
DSSMASNKSTPSLTVESLNPKVLKCEYAVRGEIVSLAQKLQQDLQAKPGSHPFEEIIYCN
IGNPQSLGQQPITFFREVLALCDHPTILDRSETQGLFSADSIERAWQILDQIPGRATGAY
SHSQGIKGLRDTIAAGIEARDGFPADPNDIFLSDGASPAVHMMMQLLIRSENDGIFCPIP
QYPLYSASIALHGGTLVPYYLDEATGWGLEISELKKQLEAARQKGITVRALVVINPGNPT
GQVLAEENQRDIVEFCKKEGLVLLADEVYQENIYVPEKQFHSFKKVSRSMGYGDKDLPLV
SFQSVSKGYYGECGKRGGYMEVTGFSPEVREQIYKVASVNLCSNISGQILASLVMSPPKV
GDESYESYSAEKDGILQSLARRAKTLEDALNNLEGVTCNKAEGAMYLFPRIMLPNKAIKK
AESLNKAPDAYYATRLLNATGIVVVPGSGFGQVPGTWHFRCTILPQEEKIPAIVSQLTEF
HKQFMDEFRD
>F.palmeria|C4-like|AT1G72330_AlaAT
MRKFVAHRAKSIITNVNVSLSNTHHHYH-HQ---SSSSASSSYYNYYTSRLARFLSSIAS
DSSMASNKSTPSLTVESLNPKVLKCEYAVRGEIVSLAQKLQQDLQAKPGSHPFEEIIYCN
IGNPQSLGQQPITFFREVLALCDHPTILDRSETQGLFSADSIERAWQILDQIPGRATGAY
SHSQGIKGLRDTIAAGIEARDGFPADPNDIFLSDGASPAVHMMMQLLIRSENDGIFCPIP
QYPLYSASIALHGGTLVPYYLDEATGWGLEISELKKQLEAARQKGITVRALVVINPGNPT
GQVLAEENQRDIVEFCKKEGLVLLADEVYQENIYVPEKQFHSFKKVSRSMGYGDKDLPLV
SFQSVSKGYYGECGKRGGYMEVTGFSPEVREQIYKVASVNLCSNISGQILASLVMSPPKV
GDESYESYSAEKDGILQSLARRAKTLEDALNNLEGVTCNKAEGAMYLFPRIMLPNKAIKK
AESLNKAPDAYYATRLLNATGIVVVPGSGFGQVPGTWHFRCTILPQEEKIPAIVSQLTEF
HKQFMDEFRD
>F.trinervia|C4|AT1G72330_AlaAT
MRKFVAHRAKSIITNVNVSLSNTHHHYH-HQ---SSSSSSSSYYNYYTSRLARFLSSIAS
DSSMASNKSTPSLTVESLNPKVLKCEYAVRGEIVSLAQKLQQDLQAKPGSHPFEEIIYCN
IGNPQSLGQQPITFFREVLALCDHPTILDRSETQGLFSADSIERAWQILDQIPGRATGAY
SHSQGIKGLRDTIAAGIEARDGFPADPNDIFLSDGASPAVHMMMQLLIRSENDGIFCPIP
QYPLYSASIALHGGTLVPYYLDEATGWGLEISELKKQLEAARQKGITVRALVVINPGNPT
GQVLAEENQRDIVEFCKKEGLVLLADEVYQENIYVPEKQFHSFKKVSRSMGYGDKDLPLV
SFQSVSKGYYGECGKRGGYMEVTGFSPEVREQIYKVASVNLCSNISGQILASLVMSPPKV
GDESYESYSAEKDGILQSLARRAKTLEDALNNLEGVTCNKAEGAMYLFPRIMLPNKAIKE
AESLNKAPDAYYATRLLNATGIVVVPGSGFGQVPGTWHFRCTILPQEEKIPAIVSQLTEF
HKQFMDEFRD
>F.bidentis|C4|AT1G72330_AlaAT
MRKFVAHRAKSIITNVNVSLSNTHHHYH-HQ---SSSSSSSSYYNYYTSRLARFLSSIAS
DSSMASNKSTPSLTVESLNPKVLKCEYAVRGEIVSLAQKLQQDLQAKPGSHPFEEIIYCN
IGNPQSLGQQPITFFREVLALCDHPTILDRSETQGLFSADSIERAWQILDQIPGRATGAY
SHSQGIKGLRDTIAAGIEARDGFPADPNDIFLSDGASPAVHMMMQLLIRSENDGIFCPIP
QYPLYSASIALHGGTLVPYYLDEATGWGLEISELKKQLEAARQKGITVRALVVINPGNPT
GQVLAEENQRDIVEFCKKEGLVLLADEVYQENIYVPEKQFHSFKKVSRSMGYGDKDLPLV
SFQSVSKGYYGECGKRGGYMEVTGFSPEVREQIYKVASVNLCSNISGQILASLVMSPPKV
GDESYESYSAEKDGILQSLARRAKTLEDALNNLEGVTCNKAEGAMYLFPRIMLPNKAIKK
AESLNKAPDAYYATRLLNATGIVVVPGSGFGQVPGTWHFRCTILPQEEKIPAIVSQLTEF
HKQFMDEFRD
>F.anomala|C3-C4|AT1G72330_AlaAT
MRKFVAHRAKSLITNTTVSLSKTH-----HQSSSSSSSSSSYYYCYYTSRLARFLSSIAS
DSSMASDKSTPALTVDSLNPKVLKCEYAVRGEIVSLAQKLQQDLQAKPGSHPFEEIIYCN
IGNPQSLGQQPITFFREVLALCDHPSILDRSETQGLFSADSIERAWQILDQIPGRATGAY
SHSQGIKGLRDTIAAGIEARDGFPADPNDIFLTDGASPAVHMMMQLLIRSEKDGIFCPIP
QYPLYSASIALHGGTLVPYYLDEATGWGLEISELKKQLEAARQKGITVRALVVINPGNPT
GQVLAEENQRDIVEFCKKEGLVLLADEVYQENIYVPEKQFHSFKKVSRSMGYGDKDLPLV
SFQSVSKGYYGECGKRGGYMEVTGFSPEVREQIYKVASVNLCSNISGQILASLVMSPPKV
GDESYESYSAEKDGILQSLARRAKTLEDALNNLEGVTCNKAEGAMYLFPRIVLPNKAIKK
AESLNKAPDAYYATRLLNATGIVVVPGSGFGQVPGTWHFRCTILPQEEKIPAIVSQLTGF
HKQFMDEFRD
>F.chloraefolia|C3-C4|AT1G72330_AlaAT
MRKFVAHRAKSLITKATVSLSNTHY-LH-HQ---SSSSSSSYYYCYYTSRLARFLSSIAS
DSSMASDKSTPPLTVESLNPKVLKCEYAVRGEIVSLAQKLQQDLQAKPGTHPFEEIIYCN
IGNPQSLGQQPITFFREVLALCDHPTILDRSETQGLFSADSIERAWQILDQIPGRATGAY
SHSQGIKGLRDTIAAGIEARDGFPADPNDIFLTDGASPAVHMMMQLLIRSEKDGIFCPIP
QYPLYSASIALHGGTLVPYYLDEATGWGLEISELKKQLEAARQKGITVRALVVINPGNPT
GQVLAEGNQRDIVEFCKKEGLVLLADEVYQENIYAPEKQFHSFKKVSRSMGYGDKDLPLV
SFQSVSKGYHGECGKRGGYMEVTGFSPEVREQIYKVASVNLCSNISGQILASLVMSPPKV
GDESYESYSAEKDGILQSLARRAKTLEDALNNLEGVTCNKAEGAMYLFPRIVLPNKAIKK
AESLNKAPDAYYATRLLNATGIVVVPGSGFGQVPGTWHFRCTILPQEEKIPAIVSQLTEF
HKQFMDEFRD
>F.cronquistii|C3|AT1G72330_AlaAT
MRKFVAHRAKSLITNATVSLSNPHHH---HQ---SSSSSA---YYYYTSRLARFLSSIAS
DSSMASDKSTPPLTVESLNPKVLKCEYAVRGEIVSLAQKLQQDLQAKPGSHPFEEIIYCN
IGNPQSLGQQPITFFREVLALCDHPTILDRSETQGLFSADSIERAWQILDQIPGRATGAY
SHSQGIKGLRDTIAAGIEARDGFPADPNDIFLTDGASPAVHMMMQLLIRSEEDGIFCPIP
QYPLYSASIALHGGTLVPYYLDEATGWGLEISELKKQLEAARQKGITVRALVVINPGNPT
GQVLAEENQRDIVEFCKKEGLVLLADEVYQENIYVPEKQFHSFKKVSRSMGYGDKDLPLV
SFQSVSKGYYGECGKRGGYMEVTGFSPEVREQIYKVASVNLCSNISGQILASLVMSPPKV
GDESYESYSAEKDGILQSLARRAKTLEDALNDLEGVTCNKAEGAMYLFPRIVLPNKAIKK
AESLNKAPDAYYATRLLNATGIVVVPGSGFGQVPGTWHFRCTILPQEEKIPAIVSQLTEF
HKKFMDEFRD
>F.angustifolia|C3-C4|AT1G72330_AlaAT
MRKFVAHRAKSLITNATVSLSKTHHHLH-HQSSSSSSSSSSHYYYYYTSRLARFLSSIAS
DSSMASDKSTPPLTAESLNPKVLKCEYAVRGEIVSLAQKLQQDLQAKPGSHPFEEIIYCN
IGNPQSLGQQPITFFREVLALCDHPTILDRSETQGLFSADSIERAWQILDQIPGRATGAY
SHSQGIKGLRDTIAAGIEARDGFPADPNDIFLTDGASPAVHMMMQLLIRSEKDGIFCPIP
QYPLYSASIALHGGTLVPYYLDEATGWGLEISELKKQLEAARQKGITVRALVVINPGNPT
GQVLAEENQRSIVEFCKKEGLVLLADEVYQENIYVPEKQFHSFKKVSRSMGYGDKDLPLV
SFQSVSKGYYGECGKRGGYMEVTGFSPEVREQIYKVASVNLCSNISGQILASLVMSPPKV
GDESYESYSAEKEGILQSLARRAKTLEDALNNLEGVTCNKAEGAMYLFPRIVLPNKAIKK
AESLNKAPDAYYATRLLNATGIVVVPGSGFGQVPGTWHFRCTILPQEEKIPAIVSQLTEF
HKQFMDEFRD
>F.sonorensis|C3-C4|AT1G72330_AlaAT
MRKFVAHRAKSLITNATVSLSNTHH--H-HQ---SSSSSSSYYYYYYTSRLARFLSSIAS
DSSMASDKSTPPLTVESLNPKVLKCEYAVRGEIVSLAQKLQQDLQAKPGSHPFEEIIYCN
IGNPQSLGQQPITFFREVLALCDHPTILDRSETQGLFSADSIERAWQILDQIPGRATGAY
SHSQGIKGLRDTIAAGIEARDGFPADPNDIFLTDGASPAVHMMMQLLIRSEKDGIFCPIP
QYPLYSASIALHGGTLVPYYLDEATGWGLEIFELKKQLEAARQKGITVRALVVINPGNPT
GQVLAEENQRDIVEFCKKEGLVLLADEVYQENIYVPEKQFHSFKKVSRSMGYGDKDLPLV
SFQSVSKGYYGECGKRGGYMEVTGFSPEVREQIYKVASVNLCSNISGQILASLVMSPPKV
GDESYESYSAEKDGILQSLARRAKTLEDALNNLEGVTCNKAEGAMYLFPRIVLPNKAIKK
AESLNKAPDAYYATRLLNATGIVVVPGSGFGQVPGTWHFRCTILPQEEKIPAIVSQLTEF
HKQFMDEFRD
>F.floridana|C3-C4|AT1G72330_AlaAT
MRKFVAHRAKSLITKATVSLSKTHHHHHLHQ---SSSSSSSYYYCYYTSRLARFLSSIAS
DSSMASDKSTPLLTVEALNPKVLKCEYAVRGEIVSLAQKLQQDLQAKPGSHSFEEIIYCN
IGNPQSLGQQPITFFREVLALCDHPTILDRSETQGLFSADSIERAWQILDQIPGRATGAY
SHSQGIKGLRDTISAGIEARDGFPADPNDIFLTDGASPAVHMMMQLLIRSEKDGIFCPIP
QYPLYSASIALHGGTLVPYYLDEATGWGLEISELKKQLEAARQKGITVRALVVINPGNPT
GQVLAEGNQRDIVEFCKKEGLVLLADEVYQENIYVPEKQFHSFKKVSRSMGYGDKDLPLV
SFQSVSKGYYGECGKRGGYMEVTGFSPEVREQIYKVASVNLCSNISGQILASLVMSPPKV
GDESYESYSAEKDGILQSLARRAKTLEDALNNLEGVTCNKAEGAMYLFPRIVLPNKAIKK
AESLNKAPDAYYAIRLLNATGIVVVPGSGFGQVPGTWHFRCTILPQEEKIPAIVSQLTEF
HKQFMDEFRD
>F.pubescens|C3-C4|AT1G72330_AlaAT
MRKIVAHRAKSLITNATVSLSKTHHHHHLHQ---SSSSSSSYYYCYHTSRLARFLSSIAP
DSSMASDKSTPLLTVETLNPKVLKCEYAVRGEIVSLAQKLQQDLQAKPGTHPFEEIIYCN
IGNPQSLGQQPITFFREVLALCDHPTILDRSETQGLFSADSIERAWQILDQIPGRATGAY
SHSQGIKGLRDTIAAGIEARDGFPADPNDIFLTDGASPAVHMMMQLLIRSEKDGIFCPIP
QYPLYSASIALHGGTLVPYYLDEATGWGLEISELKKQLEAARQKGITVRALVVINPGNPT
GQVLAEGNQRDIVEFCKKEGLVLLADEVYQENIYVPEKQFHSFKKVSRSMGYGDKDLPLV
SFQSVSKGYYGECGKRGGYMEVTGFSPEVREQIYKVASVNLCSNISGQILASLVMSPPKV
GDESYESYSAEKDGILQSLARRAKTLEDALNNLEGVTCNKAEGAMYLFPRIVLPNKAIKK
AESLNKAPDAYYATRLLNATGIVVVPGSGFGQVPGTWHFRCTILPQEEKIPAIVSQLTKF
HKQFMDEFRD
##### Ortholog_ara_AT1G78560_bass ##### 
>F.robusta|C3|AT1G78560_bass
MLTLPLSSDHVTPLCKTKLCLRLQRHPLNPNSSTHLTYNHPSIAKINSPHTSNPTSRTPT
LNYGTNNRSFLPPLLCGNTSNTLSASDNSGGNSGGSLRGVVEAVGEAISTAFPIWVALGC
FLGLVKPDSYNWVQPKWTMMGITFTMLGMGMTLTFDDLKGALAMPKELLTGFFLQYSVMP
LSGFFVSKLLNLPSYYAAGLILVGCCPGGTASNIVTYIARGNVALSVLMTAASTVSAVVM
TPFLTAKLAGQFVAVDALGLLMSTLQVVLLPVLVGAFMNQYFKGVVKLVSPLMPPIAVAT
VAVLCGNAIAQSSSAILMSGQQVVLAAVLLHVSGFFFGYFLSRIIGVDVSSSRTISIEVG
MQNSVLGVVLATQHFGNPLTAVPCAVSSVCHSILGSALAGIWRRMQPETQELKHDP
>F.trinervia|C4|AT1G78560_bass
MLTLPLSSDHITPLCKSKPSLRLQRHPLNPNSSSHLTYNHPSIAKITPPHTPNPKSTTPT
LTYRTNNRSFLPPLLCSNSSNTLSASD---------------------------------
FLGLLKPDSYSWVQPKWTMMGITFTMLGMGMTLTFDDLKGALAMPKELLAGFFLQYSIMP
LSGFFVSKLLNLPSYYAAGLILVGCCPGGTASNIVTYI----------------------
----------------------------------------------------MPPIAVAT
VAVLCGNAIAQSSSAILMSGQQAVLAAVILHVSGFFFGYFFSRLLGVDVSSSRTISIEVG
MQNSVLGVVLATQHFGNPLTAVPCAVSSVCHSILGSALAGVWRRNET---------
>F.sonorensis|C3-C4|AT1G78560_bass
MLTLPLSSDLITPLYKSKPSLRLQRHPSNPNSSTHLTYNHPSIAKITPPHTSNPTSTKPA
LTYRTNNRSFLPPLLCGNSSNTLSASD---------------------------------
FLGLVKPDSYSWVQPKWTMMGITFTMLGMGMTLTFDDLRGALAMPKELLTGFFLQYSIMP
LSGFFVSKLLNLPSYYAAGLILVGCCPGGTASNIVTYIARGNVALSVLMTAASTVSAVVM
TPFLTAKLAGQFVAVDALGLLMSTLQVVLLPVLVGAFMNQYFKGVVRLVSPLMPPIAVAT
VAVLCGNAIAQSSSAILMSGQQVVLAAVLLHVSGFFFGYVLSRILGVDVSSSRTISIEVG
MQNSVLGVVLATQHFGNPLTAVPCAVSSVCHSILGSALAGIWRRMQPETQEVKHDS
>F.pubescens|C3-C4|AT1G78560_bass
MLTLPLSSDHITPLCKTKPSLRLQRHPLNPNSSSHLTYNHPSIAKITPPHTPNPTSRTPT
LTYRTKNRSFLRPLLCGNSSNTLSASDNSGGNSGGSLRGVVEAVGEAISTAFPIWVALGC
FLGLVKPDSYSWVQPKWTMMGITFTMLGMGMTLTFDDLKGALAMPKELLTGFFLQYSIMP
LSGYFISKLLNLPSYYAAGLILVGCCPGGTASNIVTYIARGNVALSVLMTASSTVSAVVM
TPFLTAKLAGQFVAVDALGLLMSTLQVVLLPVLVGAFMNQYFKGIVRLVSPLMPPIAVAT
VAVLCGNAIAQSSSAILMSGQQVVLAAVLLHVSGFFFGYFFSRLLGVDVSSSRTISIEVG
MQNSVLGVVLATQHFGNPLTAVPCAVSSVCHSILGSALAGIWRRMKHETQEVKHDP
>F.cronquistii|C3|AT1G78560_bass
MLTLPISSDHVTPLCKTKPSLRLQRHPLNPNSSTHLTYNHPSIAKITPPHTPNPTSTTPT
LTYRTNNRSFLPPLLCGNSSNTLSASDNSGGNSGGSLRGVVEAVGEAISTAFPIWVALGC
FLGLVKPDSYNWVQPKWTMMGITFTMLGMGMTLTFDDLKGALAMPKELLTGFFLQYSIMP
LSGFFVSKLLNLPSYYAAGLILVGCCPGGTASNIVTYIARGNVALSVLMTAASTVSAVVM
TPFLTAKLAGQFVAVDALGLLMSTLQVVLLPVLVGAFMNQYFKGVVRLVSPLMPPIAVAT
VAVLCGNAIAQSSSAILMSGQQVVLAAVLLHVSGFFFGYFLSRILGVDVSSSRTISIEVG
MQNSVLGVVLATQHFGNPLTAVPCAVSSVCHSILGSALAGIWRRMQPETQEVKHNP
>F.floridana|C3-C4|AT1G78560_bass
MLTLPLSSDHITPLCKTKPSLRLQRHPLNPNSSLHLTYNHPSIAKITPPHTPNSTSTTPT
LTYRTNNRFFLPPLLCGNSSNTLSASDNSGGNSGGSLRGVVEAVGEVISTAFPIWVALGC
FLGLVKPDSYSWVQPKWTMMGITFTMLGMGMTLTFDDLKGALAMPKELLTGFFLQYSIMP
LSGYFVSKLLNLPSYYAAGLILVGCCPGGTASNIVTYIARGNVALSVLMTASSTVSAVVM
TPFLTAKLAGQFVAVDALGLLMSTLQVVLLPVLVGAFMNQYFKGIVRLVSPLMPPIAVAT
VAVLCGNAIAQSSSAILMSGQQVVLAAVLLHVSGFFFGYFFSRLLRVDVSSSRTISIEVG
MQNSVLGVVLATQHFGNPLTAVPCAVSSVCHSILGSALAGIWRRMKPETQEVKHDP
>F.brownii|C4-like|AT1G78560_bass
MLTLPLSSDHITPLCKTKPSFRLQRHPLNPNSSSHLTYNHPSISKITPPHTPNSTSTTPT
LTYRTNNRFFLPPLLCGNSSNTLSASDNSGGNSGGSLRGVVEAVGEAISTAFPIWVALGC
FLGLVKPDSYSWVQPKWTMMGITFTMLGMGMTLTFDDLKGALAMPKELLTGFFLQYSIMP
LSGYFISKLLNLPSYYAAGLILVGCCPGGTASNIVTYIARGNVALSVLMTAASTVSAVVM
TPFLTAKLAGQFVAVDALGLLMSTLQVVLLPVLVGAFMNQYFKGIVRLVSPLMPPIAVAT
VAVLCGNAIAQSSSAILMSGQQVVLAAVLLHVSGFFFGYFFSRLLGVDVSSSRTISIEVG
MQNSVLGVVLATQHFGNPLTAVPCAVSSVCHSILGSALAGIWRRMKPETQEVKHDP
>F.angustifolia|C3-C4|AT1G78560_bass
MLTLPLSSDHITPLCKSKPSLRLQRHPLNPNSSSHLTYNHPSIAKITPPHTPNPTSTTPT
LTYRTNNRSFLPPLLCGNSSNTLSASDNSGGNSGGSLRGVVEAVGEAISTAFPIWVALGC
FLGLVKPDSYSWVQPKWTMMGITFTMLGMGMTLTFDDLKGALAMPKELLTGFFLQYSIMP
LSGFFVSKLLNLPSHYAAGLILVGCCPGGTASNIVTYIARGNVALSVLMTAASTVSAVVM
TPFLTAKLAGQFVAVDALGLLMSTLQVVLLPVLVGAFMNQYFKGVVRLVSPMMPPIAVAT
VAVLCGNAIAQSSSAILMSGQQVVLAAVLLHVSGFFFGYFFSRLLGVDVSSSRTISIEVG
MQNSVLGVVLATQHFGNPLTAVPCAVSSVCHSILGSALAGIWRRMQPETQEVKHDP
>F.anomala|C3-C4|AT1G78560_bass
------------------------------------------------------------
------------------------------------------------------------
------------------MMGITFTMLGMGMTLTFDDLKGALAMPKELLTGFFLQYSIMP
LSGFFVSKLLNLPSYYAAGLILVGCCPGGTASNIVTYIARGNVALSVLMTAASTVSAVVM
TPFLTAKLAGQFVAVDALGLLMSTLQVVLLPVLVGAFMNQYFKGVVRLVSPLMPPIAVAT
VAVLCGNAIAQSSSAILMSGQQVVLAAVLLHVSGFFFGYFFSRLLGVDVSSSRTISIEVG
MQNSVLGVVLATQHFGNPLTAVPCAVSSVCHSILGSALAGVWRRMKPETQEVKHDP
>F.bidentis|C4|AT1G78560_bass
MLTLPLSSDHITPLCKSKLSLRLQRHPLNPNSSSHLTYNHPSIAKITPPHTPNPKSTTPT
LTYRTNNRSFLPPLLCGNSSNTLSASD---------------------------------
FLGLLKPDSYSWVQPKWTMMGITFTMLGMGMTLTFDDLKGALAMPKELLAGFFLQYSIMP
LSGYFISKLLNLPSYYAAGLILVGCCPGGTASNIVTYIARGNVALSVLMTASSTVSAVVM
TPFLTAKLAGQFVAVDALGLLMSTLQVVLLPVLVGAFMNQYFKGVVRLVSPLMPPVAVAT
VAVLCGNAIAQSSSAILMSGQQVVLAAVLLHVSGFFFGYFFSRLLGVDVSSSRTISIEVG
MQNSVLGVVLATQHFGNPLTAVPCAVSSVCHSILGSALAGIWRRMKPETQEVKHNP
>F.vaginata|C4-like|AT1G78560_bass
MLTLALSSDHITPLCKSKPSLRLQRHPLNPNSSSHLTYNHPSIAKITPPHTPNPKSTTPT
LTYRTNNRSFLPPLLCGNSSNTLSASD---------------------------------
FLGLLKPDSYSWVQPKWTMMGITFTMLGMGMTLTFDDLKGALAMPKELLTGFFLQYSIMP
LSGFFISKLLNLPSYYAAGLILVGCCPGGTASNIVTYIARGNVALSVLMTASSTVSAVVM
TPFLTAKLAGQFVAVDALGLLMSTLQVVLLPVLVGAFMNQYFKGVVRLVSPLMPPIAVAT
VAVLCGNAIAQSSSAILMSGQQVVLAAVLLHVSGFFFGYFFSRLLGVDVSSSRTISIEVG
MQNSVLGVVLATQHFGNPLTAVPCAVSSVCHSILGSALAGIWRRMKPETQEVKHNP
>F.palmeria|C4-like|AT1G78560_bass
MLTLPLSSDHTTPLCKSKPSLRLQRHPLNPNSSSHLTYNHPSIAKITPPHTPNPKSTTPT
LTYRTNNRSFLPPLLCGNSSNTLSASD---------------------------------
FLGLLKPDSYSWVQPKWTMMGITFTMLGMGMTLTFDDLKGALAMPKELLTGFFLQYSIMP
LSGFFISKLLNLPSYYAAGLILVGCCPGGTASNIVTYIARGNVALSVLMTASSTVSAVVM
TPFLTAKLAGQFVAVDALGLLMSTLQVVLLPVLVGAFMNQYFKGVVRLVSPLMPPIAVAT
VAVLCGNAIAQSSSAILMSGQQVVLAAVLLHVSGFFFGYFFSRLLGVDVSSSRTISIEVG
MQNSVLGVVLATQHFGNPLTAVPCAVSSVCHSILGSALAGVWRRMKPETQEVKHNP
##### Ortholog_ara_AT1G79750_NADP-ME ##### 
>F.australasica|C4|AT1G79750_NADP-ME
MISLNSSFLERSSVTGGSRTQSQSLRLSARRPVVTSMLNSNSLPERNVSVSVDSAVRDVN
APVAVEVDRSVGEKPFAAVGGGVEDMYGEDTATEDQYITPWSVSVASGYSLLRDPHHNKG
LAFTEKERDAHFLRGLLPPVVVNHDLQVKKMMHNIRQYQVPLQRYQAMMDLQQRNERLFY
KLLIENVEELLPIVYTPTVGEACQKYGSIFENSQGLFISLKDKGRILEILKNWPHKKIQV
IVVTDGERILGLGDLGCQGMGIPVGKLALYTALGGVRPSACLPITIDVGTNNEKLLNDEF
YIGLKQKRAAGQEYAELMNEFMSAVKQNYGEKVLIQFEDFANHNAFDLLEKYRTTHLVFN
DDIQGTASVVLGGLISALKLVGGSLADQKFLFLGAGEAGTGIAELIALEISKQTNIPLEE
SRKKVWLVDSKGLIVRSRLDSLQHFKKPWAHDHEPVNEFLDAIKTIRPTVLIGSSGTGQT
FTKEVVETMSSLNEKPIILALSNPTSQSECTAEQAYTWSEGRAIFASGSPFKPVEYNGKL
YVSGQANNAYIFPGFGLGLIISGAIRVHDDMLLAASEALAEQVTQEHFDKGLIFPPFTSI
RKISAHIAAKVAAKAYELGLASRLPQPENLVAYAESCMYSPKYRIYR
>F.trinervia|C4|AT1G79750_NADP-ME
MISLNSSFLERSSVTGGSRTQSQSLRLSARRPVVTSMLNSNSLPERNVSVSVDSAVRDVN
APVAVEVDRSVGEKPFAAVGGGVEDMYGEDTATEDQYITPWSVSVASGYSLLRDPHHNKG
LAFTEKERDAHFLRGLLPPVVVNHDLQVKKMMHNIRQYQVPLQRYQAMMDLQQRNERLFY
KLLIENVEELLPIVYTPTVGEACQKYGSIFENSQGLFISLKDKGRILEILKNWPHKKIQV
IVVTDGERILGLGDLGCQGMGIPVGKLALYTALGGVRPSACLPITIDVGTNNEKLLNDEF
YIGLKQKRAAGQEYAELMNEFMSAVKQNYGEKVLIQFEDFANHNAFDLLEKYRTTHLVFN
DDIQGTASVVLGGLISALKLVGGSLADQKFLFLGAGEAGTGIAELIALEISKQTNIPLEE
SRKKVWLVDSKGLIVRSRLDSLQHFKKPWAHDHEPVNEFLDAIKTIRPTVLIGSSGTGQT
FTKEVVETMSSLNEKPIILALSNPTSQSECTAEQAYTWSEGRAIFASGSPFKPVEYNGKL
YVSGQANNAYIFPGFGLGLIISGAIRVHDDMLLAASEALAEQVTQEHFDKGLIFPPFTSI
RKISAHIAAKVAAKAYELGLASRLPQPENLVAYAESCMYSPKYRIYR
>F.bidentis|C4|AT1G79750_NADP-ME
MISLNSSFLERSSVAGGSRTQSQSLRLSVRRPVVASMLNSNSLPERNVNVSVDSAVRDVN
APVAVEVDRSVGEKPFAVVGGGVEDMYGEDTATEDQYITPWSVSVASGYSLLRDPHHNKG
LAFTEKERDAHFLRGLLPPVVVNHDLQVKKMMHNIRQYQVPLQRYQAMMDLQQRNERLFY
KLLIENVEELLPIVYTPTVGEACQKYGSIFENSQGLFISLKDKGRILEILKNWPHKKIQV
IVVTDGERILGLGDLGCQGMGIPVGKLALYTALGGVRPSACLPITIDVGTNNEKLLNDEF
YIGLKQKRAAGQEYAELMNEFMSAVKQNYGEKVLIQFEDFANHNAFDLLEKYRTTHLVFN
DDIQGTASVVLGGLISALKLVGGSLADQKFLFLGAGEAGTGIAELIALEISKQTNIPLEE
SRKKVWLVDSKGLIVKSRLDSLQHFKKPWAHDHEPVNEFLDAIKTIKPTVLIGSSGTGQT
FTKEVVETMSSLNEKPIILALSNPTSQSECTAEQAYTWSEGRAIFASGSPFKPVEYNGKL
YVSGQANNAYIFPGFGLGLIISGAIRVHDDMLLAASEALAEQVTQEHFDKGLIFPPFTSI
RKISAHIAAKVAAKAYELGLASRLPQPENLVAYAESCMYSPKYRIYR
>F.palmeria|C4-like|AT1G79750_NADP-ME
MISLNSSFLERSSVAGGSRTQSQSLRLSVRRPVVASMLNSNSLPERNVNVSVDSAVRDVN
APVAVEVDRSVGEKPFAVVGGGVEDMYGEDTATEDQYITPWSVSVASGYSLLRDPHHNKG
LAFTEKERDAHFLRGLLPPVVVNHDLQVKKMMHNIRQYQVPLQRYQAMMDLQQRNERLFY
KLLIENVEELLPIVYTPTVGEACQKYGSIFENSQGLFISLKDKGRILEILKNWPHKKIQV
IVVTDGERILGLGDLGCQGMGIPVGKLALYTALGGVRPSACLPITIDVGTNNEKLLNDEF
YIGLKQKRAAGQEYAELMNEFMSAVKQNYGEKVLIQFEDFANHNAFDLLEKYRTTHLVFN
DDIQGTASVVLGGLISALKLVGGSLADQKFLFLGAGEAGTGIAELIALEISKQTNIPLEE
SRKKVWLVDSKGLIVKSRLDSLQHFKKPWAHDHEPVNEFLDAIKTIRPTVLIGSSGTGQT
FTKEVVETMSSLNEKPIILALSNPTSQSECTAEQAYTWSEGRAIFASGSPFKPVEYNGKL
YVSGQANNAYIFPGFGLGLIISGAIRVHDDMLLAASEALAEQVTQEHFDKGLIFPPFTSI
RKISAHIAAKVAAKAYELGLASRLPQPENLVAYAESCMYSPKYRIYR
>F.kochiana|C4|AT1G79750_NADP-ME
MISLNSSFLERSSVTGGSRTQSQSLRLSVRRPVVASMLNSNSLPERNVNVSVDSAVRDVN
APVAVEVDRSVGEKPFAVVGGGVEDMYGEDTATEDQYITPWSVSVASGYSLLRDPHHNKG
LAFTEKERDAHFLRGLLPPVVVNHDLQVKKMMHNIRQYQVPLQRYQAMMDLQQRNERLFY
KLLIENVEELLPIVYTPTVGEACQKYGSIFENSQGLFISLKDKGRILEILKNWPHKKIQV
IVVTDGERILGLGDLGCQGMGIPVGKLALYTALGGVRPSACLPITIDVGTNNEKLLNDEF
YIGLKQKRAAGQEYAELMNEFMSAVKQNYGEKVLIQFEDFANHNAFDLLEKYRTTHLVFN
DDIQGTASVVLGGLISALKLVGGSLADQKFLFLGAGEAGTGIAELIALEISKQTNIPLEE
SRKKVWLVDSKGLIVRSRLDSLQHFKKPWAHDHEPVNEFLDAIKTIRPTVLIGSSGTGQT
FTKEVVETMSSLNEKPIILALSNPTSQSECTAEQAYTWSEGRAIFASGSPFKPVEYNGKL
YVSGQANNAYIFPGFGLGLIISGAIRVHDDMLLAASEALAEQVTQEHFDKGLIFPPFTSI
RKISAHIAAKVAAKAYELGLASRLPQPENLVAYAESCMYSPKYRIYR
>F.vaginata|C4-like|AT1G79750_NADP-ME
MISLNSSFLERSSVTGGSRTQSQSLRLSVRRPVVASMLNSNSLPERNVNVSVDSAVRDVN
APVAVEVDRSVGEKPFAVVGGGVEDMYGEDTATEDQYITPWSVSVASGYSLLRDPHHNKG
LAFTEKERDAHFLRGLLPPVVVNHDLQVKKMMHNIRQYQVPLQRYQAMMDLQQRNERLFY
KLLIENVEELLPIVYTPTVGEACQKYGSIFENSQGLFISLKDKGRILEILKNWPHKKIQV
IVVTDGERILGLGDLGCQGMGIPVGKLALYTALGGVRPSACLPITIDVGTNNEKLLNDEF
YIGLKQKRAAGQEYAELMNEFMSAVKQNYGEKVLIQFEDFANHNAFDLLEKYRTTHLVFN
DDIQGTASVVLGGLISALKLVGGSLADQKFLFLGAGEAGTGIAELIALEISKQTNIPLEE
SRKKVWLVDSKGLIVRSRLDSLQHFKKPWAHDHEPVNEFLDAIKTIRPTVLIGSSGTGQT
FTKEVVETMSSLNEKPIILALSNPTSQSECTAEQAYTWSEGRAIFASGSPFKPVEYNGKL
YVSGQANNAYIFPGFGLGLIISGAIRVHDDLLLAASEALAEQVTQEHFDKGLIFPPFTSI
RKISAHIAAKVAAKAYELGLASRLPQPENLVAYAESCMYSPKYRIYR
>F.sonorensis|C3-C4|AT1G79750_NADP-ME
MMSLSSSSVVKSSISGVSRTQSQSLRLSVRRPMVVAMVNSNGRPERSVGVSVDGAVKDVN
APVAVEVADSESTKPTAVVGGGVEDVYGEDSATEDHFITPWSVSVASGYSLLRDPHHNKG
LAFTEKERDAHYLRGLLPPVVVNHDLQVKKMMHNIRQYEVPLQRYQAMMDLQERNERLFY
KLLIENIEELLPIVYTPTVGEACQKYGTIFKNPQGLYISLKDKGKVLEILKNWPQKKIQV
IVVTDGERILGLGDLGCQGMGIPVGKLSLYTALGGIRPSACLPITIDVGTNNEKMLNDEF
YIGLRQRRATGQEYAELMNEFMSAVKQNYGEKVLIQFEDFANHNAFDLLEKYRTTHLVFN
DDIQGTASVVLAGLISALKLVGGSLADHKFLFLGAGEAGTGIAELIALEISKQTNTPLEE
SRKKVWLVDSKGLIVRSRLDSLQHFKKPWAHDHEPVNKFLDAIKTIRPTVLIGSSGAGQT
FTKEVVETMSSLNEKPIILALSNPTSQSECTAEQAYTWSEGRTIFASGSPFAPVEYNGKV
YVSGQSNNAYIFPGFGLGLIISGAIRVHDEMLLAASEALAEQVTQEHFDNGLIYPPFTNI
RKISAHIAAKVAAKAYELGLASRLPQPENLVAYAESCMYSPKYRNYR
>F.angustifolia|C3-C4|AT1G79750_NADP-ME
------------------------------------------------------------
------------------------------------------------------------
------------------------------MMHNIRQYEVPLQRYQAMMDLQERNERLFY
KLLIENIEELLPIVYTPTVGEACQKYGTIFKNPQGLYISLKDKGKVLEILKNWPQKKIQV
IVVTDGERILGLGDLGCQGMGIPVGKLSLYTALGGIRPSACLPITIDVGTNNEKMLNDEF
YIGLRQRRASGKEYAELMNEFMSAVKQNYGEKVLIQFEDFANHNAFDLLEKYRTTHLVFN
DDIQGTASVVLAGLISALKLVGGSLADHKFLFLGAGEAGTGIAELIALEISKQTNAPLEE
TRKKIWLVDSKGLIVRSRLDSLQHFKKPWAHDHEPVNKFLDAVKAIKPTVLIGSSGAGQT
FTKEVVEAMSSFNEKPIILALSNPTSQSECTAEQAYTWSEGRTIFASGSPFAPVEYNGKV
YVSGQSNNAYIFPGFGLGLIISGAIRVHDEMLLAASEALAEQVTQEHFDNGLIYPPFTNI
RKISAHIAAKVAAKAYELGLASRLPQPENLVAYAESCMYSPKYRNYR
>F.cronquistii|C3|AT1G79750_NADP-ME
MMSLNSSSVVKNSISGVSRTQSQSLRLSVRRPVVVAVVNSNGRPERSVGVSVDGAVKDVN
APVAVEVVDSDSKKPTAVVGGGVEDVYGEDSATEDHFITPWSVSVASGYSLLRDPHHNKG
LAFTEKERDAHYLRGLLPPVVVNHDLQVKKMMHNIRQYEVPLQRYQAMMDLQERNERLFY
KLLIENIEELLPIVYTPTVGEACQKYGTIFKNPQGLYISLKDKGKVLEILKNWPQKKIQV
IVVTDGERILGLGDLGCQGMGIPVGKLSLYTALGGIRPSACLPITIDVGTNNEKMLNDEF
YIGLRQRRASGKEYAELMNEFMSAVKQNYGEKVLIQFEDFANHNAFDLLEKYRTTHLVFN
DDIQGTASVVLAGLISALKLVGGSLADHKFLFLGAGEAGTGIAELIALEISKQTNAPLEE
TRKKIWLVDSKGLIVRSRLDSLQHFKKPWAHDHEPVNKFLDAVKAIKPTVLIGSSGAGQT
FTKEVVEAMSSFNEKPIILALSNPTSQSECTAEQAYTWSEGRAIFASGSPFDPVEYNGKL
YVSGQANNAYIFPGFGLGLIISGAIRVHDDMLLAASEALAEQVTQEHFDNGLIYPPFTNI
RKISAHIAAKVAAKAYELGLASRLPQPENLVAYAESCMYSPKYRNYR
>F.anomala|C3-C4|AT1G79750_NADP-ME
MMSLNPSFLARNSVTGVSRTQSQSLRMSVRRPVVVSMLNSNSRLERNLSVSVDSAVKEVN
APVAVEVDR---EKPASAVGGGVEDVYGEDSATEDQFITPWSVSVASGYSLLRDPHHNKD
LAFTEKERDAHYLRGLLPPVVVNHDLQVKKMMHNIRQYQVPLQRYQAMIDLQATNERLFY
KVLIENVEELLPIVYTPTVGEACQKYGSIFKNPQGLFISLKDKGKILEILKNWPQKKIQV
IVVTDGERILGLGDLGCQGMGIPVGKLSLYTALGGVRPSACLPITIDVGTNNEKMLNDEF
YIGLRQRRATGQEYAELMNEFMSAVKQNYGEKVLIQFEDFANHNAFDLLEKYRTTHLVFN
DDIQGTASVVLAGLISALKLVGGSLADHKFLFLGAGEAGTGIAELIALEISKQTNIPLEE
SRKKVWLVDSKGLIVRSRLDSLQHFKKPWAHDHKPVNEFLDAIKTIRPTVLIGSSGAGQT
FTKEVVETMSSLNEKPIILALSNPTSQSECTAEQAYTWSKGRAIFASGSPFDPVEYNGKR
YVSGQANNAYIFPGFGLGLIISGAIRVHDDMLLAASEALAEQVTQEHFDNGLIYPPFTNI
RKISAHIAAKVAAKAYELGLASRLPQPENLVAYAESCMYSPKYRSYR
>F.brownii|C4-like|AT1G79750_NADP-ME
MMSLNSSFFARSPVTGVSRKQSQALRLSVKRPVVESMLNSNSLPERNLSVSVDSAVKDVN
APVAVEVDRSVAEKPAATVGGGVEDMYGEDTATEDQYITPWSVSVASGYSLLRDPHHNKD
LAFTEKERDAHFLRGLLPPVVFSHDLQVKKMMDNIRQYQVPLQRYQAMIDLQARNERLFY
KLLIENVEELLPIVYTPTVGEACQKYGSIFKNPQGLFISLKDKGKILEILKNWPQKKIQV
IVVTDGERILGLGDLGCQGMGIPVGKLSLYTALGGVRPSACLPITIDVGTNNEKMLNDEF
YIGLRQRRATGQEYAELMNEFMSAVKQNYGEKVLIQFEDFANHNAFDLLEKYRTTHLVFN
DDIQGTASVVLAGLISALKLVGGSLADHKFLFLGAGEAGTGIAELIALEISKQTNIPLEE
SRKKVWLVDSKGLIVRSRLDSLQHFKKPWAHDHEPVDKFLDAIKTIRPTVLIGSSGTGQT
FTKEVVETMSSLNEKPIILALSNPTSQSECTAEQAYTWSEGRAIFASGSPFGPVEYNGKL
YMSGQANNAYIFPGFGLGLIISGSIRVHDDMLLAASEALAEQVTEEHFDNGLIYPPFTNI
RKISAHIAAKVAAKAYELGLASRLPQPENLVAYAESCMYSPKYRSYR
>F.pubescens|C3-C4|AT1G79750_NADP-ME
MMSLNSSFFARSPVTGVSRKQSQALRLSVKRPVVVSMLNSNSWPERNLSVSVDSAVKDVN
APVAVEVDRSVGEKQAAAVGGGVEDMYGEDSATEDQYITPWSVSVASGYSLLRDPHHNKD
LAFTEKERDAHFLRGLLPPVVFNHDLQVKKMMHNIRQYQVPLQRYQAMIDLQARNERLFY
KLLIENVEELLPIVYTPTVGEACQKYGSIFKNPQGLFISLKDKGKILEILKNWPQKKIQV
IVVTDGERILGLGDLGCQGMGIPVGKLSLYTALGGVRPSACLPITIDVGTNNEKMLNDEF
YIGLRQRRATGQEYAELMNEFMSAVKQNYGEKVLIQFEDFANHNAFDLLEKYRTTHLVFN
DDIQGTASVVLAGLISALKLVGGSLADHKFLFLGAGEAGTGIAELIALEISKQTNTPLEE
SRKKVWLVDSKGLIVRSRLDSLQHFKKPWAHDHEPVDKFLDAIKTIRPTVLIGSSGAGQT
FTKEVVETMSSLNEKPIILALSNPTSQSECTAEQAYTWSEGRAIFASGSPFGPVEYNGKL
YVSGQANNAYIFPGFGLGLIISGAIRVHDDMLLAASEALAEQVTQEHFDNGLIYPPFTNI
RKISAHIAAKVAAKAYELGLASRLPQPENLVAHAESCMYSPKYRSYR
##### Ortholog_ara_AT1G80380_GLYK ##### 
>F.robusta|C3|AT1G80380_GLYK
MAVVTDVLHRPTKPLITSSSPSFHSAHDRSLNHHNHVSSRLLPCPTTATSGFRLHRNTSQ
LPLHSSKSGHGCSWLQDNSTYKDILANN---HGPL-HSVFPPKPAEVSSVKDLFEYICEG
PLMDKLGFTPETVAESIDKWLESGFHVCKLFKLNELYLTTPQKARIYHYYIPVYLWCEKQ
IADHRSTYKDGDDIPPLVIGFSAPQGCGKTTLVFALDYLFHNSGRKSATISIDDFYLTYD
EQVKLRENNPGNALLEFRGNAGSHDLSLSVETLTALGKLTTEGTKMRLPRYDKSAYNGRG
DRADPSTWPEVEGPLTVVLFEGWMLGFKPVPTEVVKAIDPQLEIVNKNLEAYYDAWDKFV
KSWIIIKIKDPSCVYEWRLQAEIQMREAGKPGMTDEEVMDFVSRYLPAYNAYLPTLYTEG
PKGSDSNHTLVVEIDEGRNPILAG
>F.anomala|C3-C4|AT1G80380_GLYK
MEVVTDVLHRPTKPLITSSSPSFHTAHDRNLNHHTHVSSKLLQCPNTSCSSFRLHRTTCH
LPLHSSKSGDGCSWMQDNSTYINILANNQRKNGPL-NSVFPHSPAEVSSVKDLFEFICAG
PLIEKLGFTPETVAESIDKWLEGGVHVCKLFKLNELYLTTPQKARIYHYYIPVFLWCEKQ
ISDHRSTFKDGDDIPPLVIGFSAPQGCGKTTLVFALDYLFHTSGRKSATISIDDFYLTHD
NQVKLRENNPGNALLEFRGNAGSHDLSLSVETLTALGKLTKEGMKMKLPRYDKSAYNGRG
DRADPSTWPEVEGPLTVVLFEGWMLGFKPAPADVVKAIDPQLEIVNKNLEAYYDAWDKFV
KAWIIIKIKDPSCVYDWRLQAEIQMREAGKPGMTDEEVMDFVSRYLPAYNAYLPTLYTEG
PKGSDPERTLIVEIDEGRNPILAT
>F.cronquistii|C3|AT1G80380_GLYK
MAVVTDVLHRPTKPLITSSSPSFHTAHDRNLNHHNHVSSRLLQCPISTSSSFRLHRTTSQ
LPIHSSKSGHGCSWMQDNSTYINILANNQRNHGPL-NSVFPPSPAEVSSVKDLFEFICAG
PLIDKLGFTPETVAESIDKWLESGVHVCKLFKLNELYLTTPQKARIYHYYIPVFLWCEKQ
ISDHRSTFKDGDDIPPLVIGFSAPQGCGKTTLVFALDYLFHTSGRKSATISIDDFYLTHD
NQAKLRENNPGNALLEFRGNAGSHDLSLSVETLTALGKLTKEGMKMKLPRYDKSAYNGRG
DRADPSTWPEVEGPLTVVLFEGWMLGFKPAPAEVVKAIDPQLEIVNKNLEAYYDAWDKFV
RAWIIIKIKDPSCVYDWRLQAEIQMREAGKPGMTDEEVMDFVSRYLPAYNAYLPTLYTEG
PKGSDPKRTLIVEIDEGRNPILAA
>F.vaginata|C4-like|AT1G80380_GLYK
MEVVTDVLHRPTKPLITSSSSSFHTAHDRNLNHHTHVSCKLLPCSNTTCTSFRLHRATSH
LPPHSSKSGHGCSWMQDNSTCINILDNNQRNHSPL-NSVFPSSPAEVSSVKDLFEFICAG
PLMDKLGFTPETVAESIDKWLESGVHVCKLFKLNELYLTTPQKARIYHYYIPVFLWCEKQ
IADHRSTFKDGDDIPPLVIGFSAPQGCGKTTLVFALDYLFHTSGRKSATISIDDFYLTHD
NQAKLRENNHGNALLEFRGNAGSHDLSLSVETLTALGKLTKEGMKMKLPRYDKSAYNGRG
DRADPSTWTEVEGPLTVVLFEGWMLGFKPAPAEVVKAIDPQLEIVNKNLEAYYDAWDKFV
KAWIIIKIKDPSCVYDWRLQAEIQMREAGKPGMTDEEVMDFVSRYLPAYNAYLPTLYTEG
PKGSDPKRTLIVEIDEGRNPILAT
>F.kochiana|C4|AT1G80380_GLYK
MEVVTDVLHRPTKPLITSSSSSFHTAHDRNLNHHTHVSCKLLPCSNTTCSSFRLHRATSH
LPPHSSKSGHGCSWMQDNSTCINILDNNQQNHGPL-NSVFPSSPAEVSSVKDLFEFICAG
PLMDKLGFTPETVAESIDKWLESGVHVCKLFKLNELYLTTPQKARIYHYYIPVFLWCEKQ
IADHRSSFKDGDDIPPLVIGFSAPQGCGKTTLVFALDYLFHTSGRKSATISIDDFYLTHD
NQAKLRENNHGNALLEFRGNAGSHDLSLSVETLTALGKLTKEGMKMKLPRYDKSAYNGRG
DRADPSTWTEVEGPLTVVLFEGWMLGFKPAPAEVVKAIDPQLEIVNKNLEAYYDAWDKFV
KAWIIIKIKDPSCVYDWRLQAEIQMREAGKPGMTDEEVMDFVSRYLPAYNAYLPTLYTEG
PKGSDPKRTLIVEIDEGRNPILAT
>F.bidentis|C4|AT1G80380_GLYK
MEVVTDVLHRPTKPLITSSSSSFHTAHDRNLNHHTHVSSKLLPCSNTTCSSFRLHRATSH
LPPHSSKSGHGCSWMQDNSTCINILDNNQRNHGPL-NSVFPSSPAEVSSVKDLFEFICAG
PLMDKLGFTPETVAESIDKWLESGVHVCKLFKLNELYLTTPQKARIYHYYIPVFLWCEKQ
IADHRSTFKDGDDIPPLVIGFSAPQGCGKTTLVFALDYLFHTSGRKSATISIDDFYLTHA
NQAKLRENNHGNALLEFRGNAGSHDLSLSVETLTALGKLTKEGMKMKLPRYDKSAYNGRG
DRADPSTWTEVEGPLTVVLFEGWMLGFKPAPAEVVKAIDPQLEIVNKNLEAYYDAWDKFV
KAWIIIKIKDPSCVYDWRLQAEIQMREAGKPGMTDEEVMDFVSRYLPAYNAYLPTLYTEG
PKGSDPKRTLIVEIDEGRNPILAT
>F.palmeria|C4-like|AT1G80380_GLYK
MEVVTDVLHRPTKPLITSSSSSFHTAHDRNLNHHTHVSSKLLPCSNTTCSSFRLHRATSH
LPPHSSKSGHGCSWMQDNSTCINILDNNQRNHGPL-NSVFPSSPAEVSSVKDLFEFICAG
PLMDKLGFTPETVAESIDKWLESGVHVCKLFKLNELYLTTPQKARIYHYYIPVFLWCEKQ
IADHRSTFKDGDDIPPLVIGFSAPQGCGKTTLVFALDYLFHTSGRKSATISIDDFYLTHA
NQAKLRENNHGNALLEFRGNAGSHDLSLSVETLTALGKLTKEGMKMKLPRYDKSAYNGRG
DRADPSTWTEVEGPLTVVLFEGWMLGFKPAPAEVVKAIDPQLEIVNKNLEAYYDAWDKFV
KAWIIIKIKDPSCVYDWRLQAEIQMREAGKPGMTDEEVMDFVSRYLPAYNAYLPTLYTEG
PKGSDPKRTLIVEIDEGRNPILAT
>F.australasica|C4|AT1G80380_GLYK
MEVVTDVLHRPTKPLITSSTSSFHTAHDRNLNQHTHVSCKLLPCSNTTCSSFRLHRATTH
LPPHSSKSGHGCSWMQDNSTCINILDNNQRNHGPL-NSVFPSSPAEVSSVKDLFEFICAG
PLMDKLGFTPETVAESIDKWLESGVHVCKLFKLNELYLTTPQKARIYHYYIPVFLWCEKQ
IADHRSTFKDGDDIPPLVIGFSAPQGCGKTTLVFALDYLFHTSGRKSATISIDDFYLTHA
NQAKLRENNHGNALLEFRGNAGSHDLSLSVETLTALGKLTKEGMKMKLPRYDKSAYNGRG
DRADPSTWTEVEGPLTVVLFEGWMLGFKPAPAEVVKAIDPQLEIVNKNLEAYYDAWDKFV
KAWIIIKIKDPSCVYDWRLQAEIQMREAGKPGMTDEEVMDFVSRYLPAYNAYLPTLYTEG
PKGSDPKRTLIVEIDEGRNPILAT
>F.trinervia|C4|AT1G80380_GLYK
MEVVTDVLHRPTKPLITSSTSSFHTAHDRNLNQHTHVSCKLLPCSNTTCSSFRLHRATSH
LPPHSSKSGHGCSWMQDNSTCINILDNNQRNHGPL-NSVFPSSPAEVSSVKDLFEFICAG
PLMDKLGFTPETVAESIDKWLESGVHVCKLFKLNELYLTTPQKARIYHYYIPVFLWCEKQ
IADHRSTFKDGDDIPPLVIGFSAPQGCGKTTLVFALDYLFHTSGRKSATISIDDFYLTHA
NQAKLRENNHGNALLEFRGNAGSHDLSLSVETLTALGKLTKEGMKMKLPRYDKSAYNGRG
DRADPSTWTEVEGPLTVVLFEGWMLGFKPAPAEVVKAIDPQLEIVNKNLEAYYDAWDKFV
KAWIIIKIKDPSCVYDWRLQAEIQMREAGKPGMTDEEVMDFVSRYLPAYNAYLPTLYTEG
PKGSDPKRTLIVEIDEGRNPILAT
>F.brownii|C4-like|AT1G80380_GLYK
MEVVTDVLHRPTKPLITSSSPSFHTAHDRNLNHHTHVSSKLLHCPNTTCSTFRSHRTTSH
SPLHSSKSGHGCSWMQDNSTCINILDNNQRNRGPL-NSVFPPSPAEVSSVKDLFEFICAG
PLMDKLGFTPEIVAESIDKWLESGVHVCKLFKLNELYLTTPQKARIYHYYIPVFLWCEKQ
ISDHRSTFKDGDDIPPLVIGFSAPQGCGKTTLVFALDYLFHTSGRKSATISIDDFYLTHD
NQAKLRENNHGNALLEFRGNAGSHDLSLSVETLTALGKLTKEGMKMKLPRYDKSAYNGRG
DRADPSTWSEVEGPLTVVLFEGWMLGFKPAPAEVVKAIDPQLEIVNKNLEAYYDAWDKFV
KAWIIIKIKDPSCVYDWRLQAEIQMREAGKPGMTDEEVMDFVSRYLPAYNAYLPTLYTEG
PKGSDPKRTLIVEIDEGRNPILAA
>F.pubescens|C3-C4|AT1G80380_GLYK
MEVVTDVLHRPTKPLITSSSPSFHTAHDRNLNHHTHVSSKLLHCPNTTCSTFRSHRTTSH
SPLHSSKSGHGCSWMQDNSTCINILDNNQRNHGPL-NSVFPPSPAEVSSVKDLFEFICAG
PLMDKLGFTPEIVAESIDKWLESGVHVCKLFKLNELYLTTPQKARIYHYYIPVFLWCEKQ
ISDHRSTFKDGDDIPPLVIGFSAPQGCGKTTLVFALDYLFHTSGRKSATISIDDFYLTHD
NQAKLREDNHGNALLEFRGNAGSHDLSLSVGTLTALGKLTKEGMKMKLPRYDKSAYNGRG
DRADPSTWPEVEGPLTVVLFEGWMLGFKPAPAEVVKAIDPQLEIVNKNLEAYYDAWDKFV
KAWIIIKIKDPSCVYDWRLQAEIQMREAGKPGMTDEEVMDFVSRYLPAYNAYLPTLYTEG
PRGSDPKRTLIVEIDEGRNPILAA
>F.floridana|C3-C4|AT1G80380_GLYK
MEVVTDVLHRPTKPLITSSSPSFHTAHDRNLNHHTHVSSKLLHCPNTTCSTFRSHRTTSH
SPLHSSKSGHGCSWMQDNSTCINILDNNQRNHGPL-NSVFPPSPAEVSSVKDLFEFICAG
PLMDKLGFTPEIVAESIDKWLESGVHVCKLFKLNELYLTTPQKARIYHYYIPVFLWCEKQ
ISDHRSTFKDGDDIPPLVIGFSAPQGCGKTTLVFALDYLFHTSGRKSATISIDDFYLTHD
NQAKLREDNHGNALLEFRGNAGSHDLSLSVETLTALGKLTKEGMKMKLPRYDKSAYNGRG
DRADPSTWPEVEGPLTVVLFEGWMLGFKPAPAEVVKAIDPQLEIVNKNLEAYYDAWDKFV
KAWIIIKIKDPSCVYDWRLQAEIQMREAGKPGMTDEEVMDFVSRYLPAYNAYLPTLYTEG
PRGSDPKRTLIVEIDEGRNPILAA
>F.chloraefolia|C3-C4|AT1G80380_GLYK
MEVVTDVLHRPTKPLITSSSPSFHTAHDRNLNHHTHVSSKLLHCPNTTCSTFRSHRTTSH
SPLHSSKSGHGCSWMQDNSTCINILDNNQRNHGPLKNSVFPPSPAEVSSVKDLFEFICAG
PLMDKLGFTPEIVAESIDKWLESGVHVCKLFKLNELYLTTPQKARIYHYYIPVFLWCEKQ
ISDHRSTFKDGDDIPPLVIGFSAPQGCGKTTLVFALDYLFHTSGRKSATISIDDFYLTHD
NQAKLREDNHGNALLEFRGNAGSHDLSLSVETLTALGKLTKEGMKMKLPRYDKSAYNGRG
DRADPSTWPEVEGPLTVVLFEGWMLGFKPAPAEVVKAIDPQLEIVNKNLEAYYDAWDKFV
KAWIIIKIKDPSCVYDWRLQAEIQMREAGKPGMTDEEVMDFVSRYLPAYNAYLPTLYTEG
PRGSDPKRTLIVEIDEGRNPILAA
>F.ramosissima|C3-C4|AT1G80380_GLYK
MEVVTDVLHRPTKPLITSSSPSFHTAHDRNLNHHTHVSSKLLPCSNTTCSSFRLHRNTSH
LPPHSSKSGHGCSWMQDNSTCINILDNNQRNHGPL-ISVFPPSPAEVSSVKDLFEFICAG
PLMDKLGFTPETVAESIDKWLESGVHVCKLFKLNELYLTTPQKARIYHYYIPVFLWCEKQ
ISDHRSTFKDGDDIPPLVIGFSAPQGCGKTTLVFALDYLFHTSGRKSATISIDDFYLTHD
NQAKLRENNHGNALLEFRGNAGSHDLSLSVETLTALGKLTKEGMKMKLPRYDKSAYNGRG
DRADPSTWPEVEGPLTVVLFEGWMLGFKPAPAEVVKAIDPQLEIVNKNLEAYYDAWDKFV
KAWIIIKIKDPSCVYDWRLQAEIQMREAGKPGMTDEEVMDFVSRYLPAYNAYLPTLYTEG
PKGSDPKRTLIVEIDEGRNPILAT
>F.angustifolia|C3-C4|AT1G80380_GLYK
MEVVTDVLHRPTKPLITSSSPSFHTAHDRNLNHHTHVSSKLLQCPNTTCCSFRLHRNTSH
LPLHSSKSGHGCSWMQDNSTCINILDNNQRNHGPL-NSVFPPSPAEVSSVKDLFEFICAG
PLMDKLGFTPETVAESIDKWLESGVHVCKLFKLNELYLTTPQKARIYHYYIPVFLWCEKQ
ISDHRSTFKDGDDIPPLVIGFSAPQGCGKTTLVFALDYLFHTSGRKSATISIDDFYLTHD
NQAKLRENNHGNALLEFRGNAGSHDLSLSVETLTALGKLTKEGMKMKLPRYDKSAYNGRG
DRADPSTWPEVEGPLTVVLFEGWMLGFKPAPAEVVKAIDPQLEIVNKNLEAYYDAWDKFV
KAWIIIKIKDPSCVYDWRLQAEIQMREAGKPGMTDEEVMDFVSRYLPAYNAYLPTLYTEG
PKGSDPKRTLIVEIDEGRNPILAT
>F.sonorensis|C3-C4|AT1G80380_GLYK
MEVVTDVLHRPTKPLITSSSPSFHTAHDRNLNHHTHVSSKLLQCPNTTCSSFRSHRTTSH
LPLHSSKSGHGCSWMQDNSTCINILDNNQRNHGPL-NSVFPPSPAEVSSVKDLFEFICAG
PLMDKLGFTPETVAESIDKWLESGVHVCKLFKLNELYLTTPQKARIYHYYIPVFLWCEKQ
ISDHRSTFKDGDDIPPLVIGFSAPQGCGKTTLVFALDYLFHTSGRKSATISIDDFYLTHD
NQAKLRENNHGNALLEFRGNAGSHDLSLSVETLTALGKLTKEGMKMKLPRYDKSAYNGRG
DRADPSTWPEVEGPLTVVLFEGWMLGFKPAPAEVVKAIDPQLEIVNKNLEAYYDAWDKFV
KAWIIIKIKDPSCVYDWRLQAEIQMREAGKPGMTDEEVMDFVSRYLPAYNAYLPTLYTEG
PKGSDPKRTLIVEIDEGRNPILAA
##### Ortholog_ara_AT2G04039_NdhV ##### 
>F.kochiana|C4|AT2G04039_NdhV
------MMTLHAL--TTTTTSSSSSLIKMATTGGSITLP-WSSSSFPLIAAKVVISNRNT
VCYAESSAASTVAAETKDEKEGEST-AAAAAKEDTDAPAKPKPKPKAPAKAPAKELPVMM
EEDVIPSLRSTLEAQQDIEELVLFFKDNKLEGSFLKKGIPYTFWALFPDG-LIGPKGFSL
SSYGSTASSVEPFLVDEKKITAKLLVFWVEKRLAAQGIIPVWTD
>F.trinervia|C4|AT2G04039_NdhV
------MMTLHAL--TTTTTTSSSSLIKMATTGGSITLP-WSSSSFPLIAAKVVISNRNT
VCYAESSAASTVAAETKDEKEGEST-AAAAAKEDTDAPAKPKPKPKAPAKAPAKELPVMM
EEDVIPSLRSILEAQQDIEELELFFKDNKLEGSFLKKGIPYTFWALFPDG-LIGPKGFAL
SSYGSTASNVEPFLVDEKKVTAKLLVFWVEKRLAAQGIIPVWTD
>F.bidentis|C4|AT2G04039_NdhV
------MMTLHAL--TTTTSSSSSSLIKMATTGGSITLP-WSSSSFPLIAAKVVISNRNT
VCYAESSAASTVAAETKDEKEGEST-AAAAAKEDTDAPAKPKPKPKAPAKAPAKELPVMM
EEDVIPSLRSILEAQQDIEELELFFKDNKLEGSFLKKGIPYTFWALFPDG-LIGPKGFAL
SSYGSTASNVEPFLVDEKKVTAKLLVFWVEKRLAAQGIIPVWTD
>F.palmeria|C4-like|AT2G04039_NdhV
------MMTLHAL---TTTSSSSSSLIKMATTGGSITLP-WSSSSFPLIAAKVVISNRNT
VCYAESSAASTVAAETKDEKEGESTAAAAAAKEDTDAPAKPKPKPKAPAKAPAKELPVMM
EEDVIPSLRSILEAQQDIEELELFFKDNKLEGSFLKKGIPYTFWALFPDG-LIGPKGFAL
SSYGSTASNVEPFLVDEKKVTAKLLVFWVEKRLAAQGIIPVWTD
>F.cronquistii|C3|AT2G04039_NdhV
------MMKLHAS-----TSSSSSSLIKMATTGGSITLP-WSSSSFPLIAAKIVISNRNA
VCYAESSAASTVAADTKEEKEGEST--AAAVKEDTDAPVKPKPKPKPPAKAPAKELPEMM
EEDVIPALRSTLEAQQDIEELELFFKDNKLEGSFLKKGIPYTFWALFPDGNLTGPKGFSL
SSYGSTASNVEPFLVDEKKVTAKLLVFWVEKRLAAQGIIPVWTD
>F.anomala|C3-C4|AT2G04039_NdhV
------MMKLHALTTTTTSSSSSSSSIKMATTGGSITLP-WSSSSFPLIAAKIVISNRNA
VCYAESSAASTVAAETKKEKEGESAAAAAAAKEDTDAPAKPKPKPKPPAKAPAKELPEMM
EEDVIPSLRSTLEAQQDIEELELFFKDNKLEGSFLKKGIPYTFWALFPDG-LTGPKGFSL
SSYGSTASNVEPFLVDEKKVTAKLLVFWVEKRLAAQGIIPVWKD
>F.ramosissima|C3-C4|AT2G04039_NdhV
------MMKLHAL--TTTSSSSSSSLIKMATTGGSITLP-WSSSSFPLIAAKLVISNRNA
VCYAESSAASTVAAETKEDKEGEST-AAAAAKEDTDAPAKPKPKPKAAAKAPAKELPEMM
EEDVIPSLRSTLEAQQDIEELELFFKDNKLEGSFLKKGIPYTFWALFPDG-LTGPKGFSL
SSYGSTASNVEPFLVDEKKVTAKLLVFWVEKRLAAQGIIPVWTD
>F.sonorensis|C3-C4|AT2G04039_NdhV
MATTGGSITLPNL--NLNLNLNLNLNLNFPSSPYCSRDPKWSSSSFPLIAAKLVISNRNA
VCYAESSAASTVAAETKEEKEGEST-AAAAAKEDTDAPAKPKPKPKPPAKAPAKELPEMM
EEDVIPALRSTLEAQQDIEELELFFKDNKLEGSFLKKGIPYTFWALFPDG-LTGPKGFSL
SSYGSTASNVEPFLVDEKKVTAKLLVFWVEKRLAAQGIIPVWTD
>F.angustifolia|C3-C4|AT2G04039_NdhV
------MMKLHAL--TTTSSSSLSSSIKMATTGGSITLL-WSSSSFPLIAAKIVISNRNA
VCYAESSAASTVAAETKEEKEGEST-AAAAAKEDTDAPAKPKPKPKPPAKAPAKELPEMM
EEDVIPSLRSTLEAQQDIEEMELFFKDNKLEGSFLKKGIPYTFWALFPDG-LTGPKGFSL
SSYGSTASNVEPFLVDEKKVTAKLLVFWVEKRLAAQGIIPVWTD
##### Ortholog_ara_AT2G26900_BASS2 ##### 
>F.ramosissima|C4|AT2G26900_BASS2
------------IQCQAATNVP-GDVPTNANNSSGMSTYEKIIETLT-------------
-------------------------------------------------TLFPLWVILGT
IIGIYKPSAVTWLETDLFTVGLGFLMLSMGLTLTFEDFRRCLRNPWTVGVGFLAQYLIKP
MLGFFIAMALKLSAPLATGLILVSCCPGGQASNVATYISKGNVALSVLMTTCSTIGAIIM
TPLLTKLLAGQLVPVDAAGLAISTFQVVLVPTILGVLMNEFFPKFTSKIITVTPLIGVLL
TTLLCASPIGQVADVLKTQGAQLVFPVAVLHGAAFFLGYAISK-LSFGESTSRTISIECG
MQSSALGFLLAQKHFTNPLVAVPSAVSVVCMALGGSALAVYWRNQPIPADDKDDFKE
>F.brownii|C4-like|AT2G26900_BASS2
MLTLPLSSDLITPLYKSKPSLRLQRHPSNPNSSTHLTYNHPSIAKITPPHTSNPTSTKPA
LTYRTNNRSFLPPLLCGNSSNTLSASD---------------------------------
FLGLVKPDSYSWVQPKWTMMGITFTMLGMGMTLTFDDLRGALAMPKELLTGFFLQYSIMP
LSGFFVSKLLNLPSYYAAGLILVGCCPGGTASNIVTYIARGNVALSVLMTAASTVSAVVM
TPFLTAKLAGQFVAVDGL------------------------------------------
------------------------------------------------------------
---------------------------------------------------------
>F.sonorensis|C3-C4|AT2G26900_BASS2
MLTLPLSSDLITPLYKSKPSLRLQRHPSNPNSSTHLTYNHPSIAKITPPHTSNPTSTKPA
LTYRTNNRSFLPPLLCGNSSNTLSASD---------------------------------
FLGLVKPDSYSWVQPKWTMMGITFTMLGMGMTLTFDDLRGALAMPKELLTGFFLQYSIMP
LSGFFVSKLLNLPSYYAAGLILVGCCPGGTASNIVTYIARGNVALSVLMTAASTVSAVVM
TPFLTAKLAGQFVAVDALGLLMSTLQVVLLPVLVGAFMNQYFKGVVRLVSPLMPPIAVAT
VAVLCGNAIAQSSSAILMSGQQVVLAAVLLHVSGFFFGYVLSRILGVDVSSSRTISIEVG
MQNSVLGVVLATQHFGNPLTAVPCAVSSVCHSILGSALAGIWRRMQ-PETQEVKHDS
>F.pubescens|C3-C4|AT2G26900_BASS2
MLTLPLSSDHITPLCKTKPSLRLQRHPLNPNSSSHLTYNHPSIAKITPPHTPNPTSRTPT
LTYRTKNRSFLRPLLCGNSSNTLSASDNSGGNSGGSLRGVVEAVGEAISTAFPIWVALGC
FLGLVKPDSYSWVQPKWTMMGITFTMLGMGMTLTFDDLKGALAMPKELLTGFFLQYSIMP
LSGYFISKLLNLPSYYAAGLILVGCCPGGTASNIVTYIARGNVALSVLMTASSTVSAVVM
TPFLTAKLAGQFVAVDALGLLMSTLQVVLLPVLVGAFMNQYFKGIVRLVSPLMPPIAVAT
VAVLCGNAIAQSSSAILMSGQQVVLAAVLLHVSGFFFGYFFSRLLGVDVSSSRTISIEVG
MQNSVLGVVLATQHFGNPLTAVPCAVSSVCHSILGSALAGIWRRMK-HETQEVKHDP
>F.cronquestii|C3|AT2G26900_BASS2
MLTLPISSDHVTPLCKTKPSLRLQRHPLNPNSSTHLTYNHPSIAKITPPHTPNPTSTTPT
LTYRTNNRSFLPPLLCGNSSNTLSASDNSGGNSGGSLRGVVEAVGEAISTAFPIWVALGC
FLGLVKPDSYNWVQPKWTMMGITFTMLGMGMTLTFDDLKGALAMPKELLTGFFLQYSIMP
LSGFFVSKLLNLPSYYAAGLILVGCCPGGTASNIVTYIARGNVALSVLMTAASTVSAVVM
TPFLTAKLAGQFVAVDALGLLMSTLQVVLLPVLVGAFMNQYFKGVVRLVSPLMPPIAVAT
VAVLCGNAIAQSSSAILMSGQQVVLAAVLLHVSGFFFGYFLSRILGVDVSSSRTISIEVG
MQNSVLGVVLATQHFGNPLTAVPCAVSSVCHSILGSALAGIWRRMQ-PETQEVKHNP
>F.floridana|C3-C4|AT2G26900_BASS2
MLTLPLSSDHITPLCKTKPSLRLQRHPLNPNSSLHLTYNHPSIAKITPPHTPNSTSTTPT
LTYRTNNRFFLPPLLCGNSSNTLSASDNSGGNSGGSLRGVVEAVGEVISTAFPIWVALGC
FLGLVKPDSYSWVQPKWTMMGITFTMLGMGMTLTFDDLKGALAMPKELLTGFFLQYSIMP
LSGYFVSKLLNLPSYYAAGLILVGCCPGGTASNIVTYIARGNVALSVLMTASSTVSAVVM
TPFLTAKLAGQFVAVDALGLLMSTLQVVLLPVLVGAFMNQYFKGIVRLVSPLMPPIAVAT
VAVLCGNAIAQSSSAILMSGQQVVLAAVLLHVSGFFFGYFFSRLLRVDVSSSRTISIEVG
MQNSVLGVVLATQHFGNPLTAVPCAVSSVCHSILGSALAGIWRRMK-PETQEVKHDP
>F.bidentis|C4|AT2G26900_BASS2
MLTLPLSSDHITPLCKSKLSLRLQRHPLNPNSSSHLTYNHPSIAKITPPHTPNPKSTTPT
LTYRTNNRSFLPPLLCGNSSNTLSASD---------------------------------
FLGLLKPDSYSWVQPKWTMMGITFTMLGMGMTLTFDDLKGALAMPKELLAGFFLQYSIMP
LSGYFISKLLNLPSYYAAGLILVGCCPGGTASNIVTYIARGNVALSVLMTASSTVSAVVM
TPFLTAKLAGQFVAV---------------------------------------------
------------------------------------------------------------
---------------------------------------------------------
>F.angustifolia|C3-C4|AT2G26900_BASS2
MLTLPLSSDHITPLCKSKPSLRLQRHPLNPNSSSHLTYNHPSIAKITPPHTPNPTSTTPT
LTYRTNNRSFLPPLLCGNSSNTLSASDNSGGNSGGSLRGVVEAVGEAISTAFPIWVALGC
FLGLVKPDSYSWVQPKWTMMGITFTMLGMGMTLTFDDLKGALAMPKELLTGFFLQYSIMP
LSGFFVSKLLNLPSHYAAGLILVGCCPGGTASNIVTYIARGNVALSVLMTAASTVSAVVM
TPFLTAKLAGQFVAVDALGLLMSTLQVVLLPVLVGAFMNQYFKGVVRLVSPMMPPIAVAT
VAVLCGNAIAQSSSAILMSGQQVVLAAVLLHVSGFFFGYFFSRLLGVDVSSSRTISIEVG
MQNSVLGVVLATQHFGNPLTAVPCAVSSVCHSILGSALAGIWRRMQ-PETQEVKHDP
>F.robusta|C3|AT2G26900_BASS2
MLTLPLSSDHVTPLCKTKLSLRLQRHPLNPNSSTHLTYNHPSIAKINSPHTPNPTSRTPT
LNYGTNNRSFLPPLLCGNTSNTLSASDNSGGNSGGSLRGVVEAVGEAISTAFPIWVALGC
FLGLVKPDSYNWVQPKWTMMGITFTMLGMGMTLTFDDLKGALAMPKELLTGFFLQYSVMP
LSGFFVSKLLNLPSYYAAGLILVGCCPGGTASNIVTYIARGNVALSVLMTAASTVSAVVM
TPFLTAKLAGQFVAV---------------------------------------------
------------------------------------------------------------
---------------------------------------------------------
>F.anomala|C3-C4|AT2G26900_BASS2
------------------------------------------------------------
------------------------------------------------------------
------------------MMGITFTMLGMGMTLTFDDLKGALAMPKELLTGFFLQYSIMP
LSGFFVSKLLNLPSYYAAGLILVGCCPGGTASNIVTYIARGNVALSVLMTAASTVSAVVM
TPFLTAKLAGQFVAVDALGLLMSTLQVVLLPVLVGAFMNQYFKGVVRLVSPLMPPIAVAT
VAVLCGNAIAQSSSAILMSGQQVVLAAVLLHVSGFFFGYFFSRLLGVDVSSSRTISIEVG
MQNSVLGVVLATQHFGNPLTAVPCAVSSVCHSILGSALAGVWRRMK-PETQEVKHDP
>F.vaginata|C4-like|AT2G26900_BASS2
MLTLALSSDHITPLCKSKPSLRLQRHPLNPNSSSHLTYNHPSIAKITPPHTPNPKSTTPT
LTYRTNNRSFLPPLLCGNSSNTLSASD---------------------------------
FLGLLKPDSYSWVQPKWTMMGITFTMLGMGMTLTFDDLKGALAMPKELLTGFFLQYSIMP
LSGFFISKLLNLPSYYAAGLILVGCCPGGTASNIVTYIARGNVALSVLMTASSTVSAVVM
TPFLTAKLAGQFVAVDALGLLMSTLQVVLLPVLVGAFMNQYFKGVVRLVSPLMPPIAVAT
VAVLCGNAIAQSSSAILMSGQQVVLAAVLLHVSGFFFGYFFSRLLGVDVSSSRTISIEVG
MQNSVLGVVLATQHFGNPLTAVPCAVSSVCHSILGSALAGIWRRMK-PETQEVKHNP
>F.palmeria|C4-like|AT2G26900_BASS2
MLTLPLSSDHTTPLCKSKPSLRLQRHPLNPNSSSHLTYNHPSIAKITPPHTPNPKSTTPT
LTYRTNNRSFLPPLLCGNSSNTLSASD---------------------------------
FLGLLKPDSYSWVQPKWTMMGITFTMLGMGMTLTFDDLKGALAMPKELLTGFFLQYSIMP
LSGFFISKLLNLPSYYAAGLILVGCCPGGTASNIVTYIARGNVALSVLMTASSTVSAVVM
TPFLTAKLAGQFVAVDALGLLMSTLQVVLLPVLVGAFMNQYFKGVVRLVSPLMPPIAVAT
VAVLCGNAIAQSSSAILMSGQQVVLAAVLLHVSGFFFGYFFSRLLGVDVSSSRTISIEVG
MQNSVLGVVLATQHFGNPLTAVPCAVSSVCHSILGSALAGVWRRMK-PETQEVKHNP
##### Ortholog_ara_AT2G39730_RCA ##### 
>F.angustifolia|C3-C4|AT2G39730_RCA
------------------------------------------------------------
-------------------MSDDQQDITRGKGMVDSLFQAPQDAGTHFAVMSSYEYISTG
LRTYLDNNMDGFYIAPAFMDKLVVHITKNFMTLPNIKVPLILGVWGGKGQGKSFQCELVF
AKMGITPIMMSAGELESGNAGEPAKLIRQRYREAADIIKKGKMCCLFINDLDAGAGRMGG
TTQYTVNNQMVNATLMNIADNPTNVQLPGMYNKEENPRVPIIVTGNDFSTLYAPLIRDGR
MEKFYWAPTRDDRIGVCVGIFRTDNVPKEDIVKLVDTFPGQSIDFFGALRARVYDDEVRK
WIGEVGVETIGKKLVNSREGPPTFEQPKMTIDKLLEYGYMLVQEQENVKRVQLADTYLES
AALGDANKDAMETGSFFGQKE----------------------------------
>F.robusta|C3|AT2G39730_RCA
MATSVSTVGAVSRVPLSLNGASGGAAVPNSAFLGNSLKKTVNSRLINNKPVSFKVFAAEK
EIDESQQTDKDRWRGLAYDMSDDQQDITRGKGMVDSLFQAPQEAGTHYAVMSSYEYISTG
LRTYLDNNMDGFYIAPAFMDKLVVHITKNFMTLPNIKVPLILGVWGGKGQGKSFQCELVF
AKMGITPIMMSAGELESGNAGEPAKLIRQRYREAADIIKKGKMCCLFINDLDAGAGRMGG
TTQYTVNNQMVNATLMNIADNPTNVQLPGMYNKEENPRVPIIVTGNDFSTLYAPLIRDGR
MEKFYWAPTREDRIGVCTGIFRTDGVSTEDVTKLVDTFPGQSIDFFGALRARVYDDEVRK
WISAVGVEQIGKKLVNSREGPPTFQQPKITIEKLLEYGNMLVQEQENVKRVQLADTYLDS
AALGDANRDSISRGEFYGKAAQQVQVPVPEGCTDPGAENFDPTARSDDGSCTYTF
>F.bidentis|C4|AT2G39730_RCA
--MATAAIGAT---------------------------------------FNRTPLSAEK
EIEETKQTDKDRWRGLAYDMSDDQQDITRGKGMVDSLFQAPQDSGTHFAVMSSYEYISTG
LRTYLDNNMDGFYIAPAFMDKLVVHITKNFMTLPNIKVPLILGVWGGKGQGKSFQCELVF
AKMGITPIMMSAGELESGNAGEPAKLIRQRYREAADIIKKGKMCCLFINDLDAGAGRMGG
TTQYTVNNQMVNATLMNIADNPTNVQLPGMYNKEENPRVPIIVTGNDFSTLYAPLIRDGR
MEKFYWAPTREDRIGVCTGIFRTDGVSTEDVTKLVDTFPGQSIDFFGALRARVYDDEVRK
WISGVGVEQIGKKLVNSREGPPSFEQPKITIDKLLEYGNMLVQEQENVKRVQLADTYLDS
AALGDANRDSINRGDFYGKAAQQVQVPVPEGCTDPDAENFDPTARSDDGSCTYTF
>F.kochiana|C4|AT2G39730_RCA
MATAFSAFGAT---------------------------------------VNRTPLSAEK
EIEETQQTDKDRWRGLAYDMSDDQQDITRGKGMVDSLFQAPQDAGTHYAVMSSYEYISTG
LRSYLDNNMDGFYIAPAFMDKLVVHITKNFMTLPNIKVPLILGVWGGKGQGKSFQCELVF
AKMGITPIMMSAGELESGNAGEPAKLIRQRYREAADIIKKGKMCCLFINDLDAGAGRMGG
TTQYTVNNQMVNATLMNIADNPTNVQLPGMYNKQENPRVPIIVTGNDFSTLYAPLIRDGR
MEKFYWAPTREDRIGVCTGIFRTDGVSTEDVTKLVDTFPGQSIDFFGALRARVYDDEVRK
WISGVGVEQIGKKLVNSREGPPSFEQPKITIDKLLEYGNMLVQEQENVKRVQLADTYLDS
AALGDANRDSINRGDFYGKAAQQVQVPVPEGCTDPDAENFDPTARSDDGSCTYTF
>F.trinervia|C4|AT2G39730_RCA
MATSISTVGAVSRVPLSLNGTGGGAAVPNSAFLGNSLKKTVNLRLINNKPVSLKVFAAEK
EIEETQQTDKDRWRGLAYDMSDDQQDITRGKGMVDSLFQAPQEAGTHYAVMSSYEYISTG
LRTYLDNNMDGFYIAPAFMDKLVVHITKNFMTLPNIKVPLILGVWGGKGQGKSFQCELVF
AKMGITPIMMSAGELESGNAGEPAKLIRQRYREAADIIKKGKMCCLFINDLDAGAGRMGG
TTQYTVNNQMVNATLMNIADNPTNVQLPGMYNKQENPRVPIIVTGNDFSTLYAPLIRDGR
MEKFYWAPTREDRIGVCTGIFRTDGVSTEDVTKLVDTFPGQSIDFFGALRARVYDDEVRK
WISGVGVEQIGKKLVNSREGPPSFEQPKITIDKLLEYGNMLVQEQENVKRVQLADTYLDS
AALGDANRDSINRGDFYGKAAQQVQVPVPEGCTDPDAENFDPTARSDDGSCTYTF
>F.australasica|C4|AT2G39730_RCA
------------------------------------------------------------
------------------------------------------------------------
------------------------------------------------------------
--MGITPIMMSAGELESGNAGEPAKLIRQRYREAADIIKKGKMCCLFINDLDAGAGRMGG
TTQYTVNNQMVNATLMNIADNPTNVQLPGMYNKQENPRVPIIVTGNDFSTLYAPLIRDGR
MEKFYWAPTREDRIGVCTGIFRTDGVSTEDVTKLVDTFPGQSIDFFGALRARVYDDEVRK
WISGVGVEQIGKKLVNSREGPPSFEQPKITIDKLLEYGNMLVQEQENVKRVQLADTYLDS
AALGDANRDSINRGDFYGKAAQQVQVPVPEGCTDPDAENFDPTARSDDGSCTYTF
>F.anomala|C3-C4|AT2G39730_RCA
------------------------------------------------------------
------------------------------------------------------------
--------MDGFYIAPAFMDKLVVHITKNFMTLPNIKVPLILGVWGGKGQGKSFQCELVF
AKMGITPIMMSAGELESGNAGEPAKLIRQRYREAADIIKKGKMCCLFINDLDAGAGRMGG
TTQYTVNNQMVNATLMNIADNPTNVQLPGMYNKEENPRVPIIVTGNDFSTLYAPLIRDGR
MEKFYWAPTREDRIGVCTGIFRTDGVSTEDVTKLVDTFPGQSIDFFGALRARVYDDEVRK
WISGVGVEQIGKKLVNSREGPPSFEQPKITIDKLLEYGNMLVQEQENVKRVQLADTYLDS
AALGDANRDSISRGDFYGKAAQQVQVPVPEGCTDPGAENFDPTARSDDGSCTYTF
>F.brownii|C4-like|AT2G39730_RCA
MATSVSTVGAVSRVPLSLNGTSGGAAVPNSAFLGSSLKKTVNSRLINNKPVSLKVFAAEK
EIDETQQTDKDRWRGLAYDMSDDQQDITRGKGMVDSLFQAPQEAGTHYAVMSSYEYISTG
LRTYLDNNMDGFYIAPAFMDKLVVHITKNFMTLPNIKVPLILGVWGGKGQGKSFQCELVF
AKMGITPIMMSAGELESGNAGEPAKLIRQRYREAADIIKKGKMCCLFINDLDAGAGRMGG
TTQYTVNNQMVNATLMNIADNPTNVQLPGMYNKEENPRVPIIVTGNDFSTLYAPLIRDGR
MEKFYWAPTREDRIGVCTGIFRTDGVSTEDVTKLVDTFPGQSIDFFGALRARVYDDEVRK
WISGVGVEQIGKKLVNSREGPPSFEQPKITIDKLLEYGNMLVQEQENVKRVQLADTYLDS
AALGDANRDSISRGEFYGKAAQQVQVPVPEGCTDPGAENFDPTARSDDGSCTYTF
>F.sonorensis|C3-C4|AT2G39730_RCA
MATSVSTVGAVSRVPLSLNGTSGGAAVPNSAFLGSSLKKTVNSRLINNKPVSLKVFAAEK
EIDETQQTDKDRWRGLAYDMSDDQQDITRGKGMVDSLFQAPQEAGTHYAVMSSYEYISTG
LRTYLDNNMDGFYIAPAFMDKLVVHITKNFMTLPNIKVPLILGVWGGKGQGKSFQCELVF
AKMGITPIMMSAGELESGNAGEPAKLIRQRYREAADIIKKGKMCCLFINDLDAGAGRMGG
TTQYTVNNQMVNATLMNIADNPTNVQLPGMYNKEENPRVPIIVTGNDFSTLYAPLIRDGR
MEKFYWAPTREDRIGVCTGIFRTDGVSTEDVTKLVDTFPGQSIDFFGALRARVYDDEVRK
WISGVGVEQIGKKLVNSREGPPSFEQPKITIDKLLEYGNMLVQEQENVKRVQLADTYLDS
AALGDANRDSISRGEFYGKAAQQVQVPVPEGCTDPGAENFDPTARSDDGSCTYTF
>F.chloraefolia|C3-C4|AT2G39730_RCA
MATSVSTVGAVSRVPLSLNGTSGGAAVPNSAFLGNSLKKTVNSRLINNKPVSLKVFAAEK
EIEETQQTDKDRWRGLAYDMSDDQQDITRGKGMVDSLFQAPQEAGTHYAVMSSYEYISTG
LRTYLDNNMDGFYIAPAFMDKLVVHITKNFMTLPNIKVPLILGVWGGKGQGKSFQCELVF
AKMGITPIMMSAGELESGNAGEPAKLIRQRYREAADIIKKGKMCCLFINDLDAGAGRMGG
TTQYTVNNQMVNATLMNIADNPTNVQLPGMYNKEENPRVPIIVTGNDFSTLYAPLIRDGR
MEKFYWAPTREDRIGVCTGIFRTDGVSTEDVTKLVDTFPGQSIDFFGALRARVYDDEVRK
WISGVGVEQIGKKLVNSREGPPTFEQPKITIDKLLEYGNMLVQEQENVKRVQLADTYLDS
AALGDANRDSISQGEFYGKAAQQVQVPVPEGCTDPGAENFDPTARSDDGSCTYTF
>F.floridana|C3-C4|AT2G39730_RCA
------------------------------------------------------------
------------------------------------------------------------
------------------------------------------------------------
--MGITPIMMSAGELESGNAGEPAKLIRQRYREAADIIKKGKMCCLFINDLDAGAGRMGG
TTQYTVNNQMVNATLMNIADNPTNVQLPGMYNKEENPRVPIIVTGNDFSTLYAPLIRDGR
MEKFYWAPTREDRIGVCTGIFRTDGVSTEDVTKLVDTFPGQSIDFFGALRARVYDDEVRK
WISGVGVEQIGKKLVNSREGPPSFEQPKITIDKLLEYGNMLVQEQENVKRVQLADTYLDS
AALGDANRDSISQGEFYGKAAQQVQVPVPEGCTDPGAENFDPTARSDDGSCTYTF
>F.cronquistii|C3|AT2G39730_RCA
MATAVATVGAVSRVPLSLNGTSGGAAVPNSAFLGNSLKKTVNSRLINNKPVSLKVFAAEK
EIEETQQTDKDRWRGLAYDMSDDQQDITRGKGMVDSLFQAPQEAGTHYAVMSSYDYISTG
LRTYLDNNMDGFYIAPAFMDKLVVHITKNFMTLPNIKVPLILGVWGGKGQGKSFQCELVF
AKMGITPIMMSAGELESGNAGEPAKLIRQRYREAADIIKKGKMCCLFINDLDAGAGRMGG
TTQYTVNNQMVNATLMNIADNPTNVQLPGMYNKEENPRVPIIVTGNDFSTLYAPLIRDGR
MEKFYWAPTREDRIGVCTGIFRTDGVSTEDVTKLVDTFPGQSIDFFGALRARVYDDEVRK
WISGVGVEQIGKKLVNSREGPPTFEQPKITIEKLLEYGNMLVQEQENVKRVQLADTYLDS
AALGDANRDSISRGDFYGKAAQQVQVPVPEGCTDPGAENFDPTARSDDGSCTYTF
>F.ramosissima|C3-C4|AT2G39730_RCA
MATSVSTVGAVSRVPLSLNGTSGAAAVPNSAFLGNSLKKTVNSRLINNKPVSLKVFAAEK
EIEETQQTDKDRWRGLAYDMSDDQQDITRGKGMVDSLFQAPQEAGTHYAVMSSYEYISTG
LRTYLDNNMDGFYIAPAFMDKLVVHITKNFMTLPNIKVPLILGVWGGKGQGKSFQCELVF
AKMGITPIMMSAGELESGNAGEPAKLIRQRYREAADIIKKGKMCCLFINDLDAGAGRMGG
TTQYTVNNQMVNATLMNIADNPTNVQLPGMYNKEENPRVPIIVTGNDFSTLYAPLIRDGR
MEKFYWAPTREDRIGVCTGIFRTDGVSTEDVTKLVDTFPGQSIDFFGALRARVYDDEVRK
WISGVGVEQIGKKLVNSREGPPTFEQPKITIEKLLEYGNMLVQEQENVKRVQLADTYLDS
AALGDANRDSISRGDFYGKAAQQVQVPVPEGCTDPGAENFDPTARSDDGSCTYTF
##### Ortholog_ara_AT3G04530_PPCKA ##### 
>F.chloraefolia|C3-C4|AT3G04530_PPCKA
MKEALNNDYHITEEIGKGRFGTVYRCYSTVSGDSFACKSIDKRLLNDHTDRECLQKEPKI
LHILGGNPNIVQIYRLFEDDNYVHMIIDLCDSPDLFDRISNRNGVFSETDAATVFTPLMS
AISYCHRLGIAHRDIKPDNVLFDSRGSLKLADFGSAEWFAMNERRTMSGIVGTPYYVAPE
VLSGMEYNEKVDVWSAGVILYIMLAGVPPFYGDSPAETFEAVLRGNLRFPTRLFRSVSPE
AKDLLRKMLCKDVSRRFSADQVLRHPWVVSGGETRSMADLT
>F.brownii|C4-like|AT3G04530_PPCKA
MKEALNNDYHITEEIGRGRFGTVYRCYSTVSGDSFACKSIDKRLLNDHTDRECLQKEPKI
LHILGGNPNIVQIYRLYEDDNYVHMIIDLCNSPDLFYRISNRNGVFSETEAATVFTPLMS
AISYCHRLGIAHRDIKPDNVLFDSRGSLKLADFGSAEWFAMNERRTMSGIVGTPYYVAPE
VLSGMEYNEKVDVWSAGVILYIMLAGVPPFYGDSPAETFEAVLRGNLRFPTRLFRSVSPE
AKDLLRKMLCKDVSRRFSADQVLRHPWVVSGGETRSMADLT
>F.ramosissima|C3-C4|AT3G04530_PPCKA
MKEALNNDYHITEEIGRGRFGTVYRCYSTVSGDSFACKSIDKRLLNDHTDRECLQKEPKI
LHILGGNPNIVQIYRLYEDDNYVHMIIDLCDSPDLFDRISNRNGVFSETEAATVFTPLMS
AISYCHRLGIAHRDIKPDNVLFDSRGSLKLADFGSAEWFAMNDRRTMSGIVGTPYYVAPE
VLSGMEYNEKVDVWSAGVILYIMLAGVPPFYGDSPAETFEAVLRGNLRFPTRLFRSVSPE
AKDLLRKMLCKDVSRRFSADQVLRHPWVVNGGETRSMADLT
>F.anomala|C3-C4|AT3G04530_PPCKA
MKEALNNDYHITEEIGRGRFGTVYRCYSTVSGDSFACKSIDKRLLNDHTDRECLQKEPKI
LHILGGNPNIVQIYRLYEDDNYVHMIIDLCDSPDLFDRISNRNGVFSETEAATVFTPLMS
AISYCHRLGIAHRDIKPDNVLFDSRGSLKLADFGSAEWFAMNDRRTMSGIVGTPYYVAPE
VLSGMEYNEKVDVWSAGVILYIMLAGVPPFYGDSPAETFDAVLRGNLRFPTRLFRSVSPE
AKDLLRKMLCKDVSRRFSADQVLRHPWVVSGGETRSMADLT
>F.pubescens|C3-C4|AT3G04530_PPCKA
MKEALNNDYHITEEIGRGRFGTVYRCYSTVSGDSFACKSIDKRLLNDHTDRECLQKEPKI
LHILGGNPNIVQIYRLYEDDNYVHMIIDLCDSPDLFDRISNRNGVFSETEAATVFTPLMS
AISYCHSLGIAHRDIKPDNVLFDSRGSLKLADFGSAEWFAMNERRTMSGIVGTPYYVAPE
VLSGMEYNEKVDVWSAGVILYIMLAGVPPFYGDSPAETFEAVLRGNLRFPTRLFRSVSPE
AKDLLRKMLCKDVSRRFSADQVLRHPWVVSGGETRSMADLT
>F.kochiana|C4|AT3G04530_PPCKA
MKETLNNDYHITEEIGRGRFGTVYRCYSTVSGDSFACKSIDKRLLNDHTDRECLQKEPKI
LHILGGNPNIVQIYRLYEDDSYVHMIIDLCDSPDLFDRISNRNGVFSETEAATVFTPLMS
AISYCHRLGIAHRDLKPDNVLFDSRGILKLADFGSAEWFAMNDRRTMSGIVGTPYYIAPE
VLSGMEYNEKVDVWSAGVILYIMLAGVPPFYGDSPADTFKAVLRGNLRFPTRLFRSVSPE
AKDLLRKMLCKDVSRRFSADQVLRHPWVVNGGKTRSMADLT
>F.vaginata|C4-like|AT3G04530_PPCKA
MKETLNNDYHITEEIGRGRFGTVYRCYSTVSGDSFACKSIDKRLLNDHTDRECLQKEPKI
LHILGGNPNIVQIYRLYEDDNYVHMIIDLCDSPDLFDLISNRNGVFSETEAATVFTPLMS
AISYCHRLGIAHRDLKPDNVLFDSRGGLKLADFGSAEWFAMNDRRTMSGIVGTPYYVAPE
VLSGMEYNEKVDVWSAGVILYIMLAGVPPFHGDSPADTFEAVLRGNLRFPTRLFRSVSPE
AKDLLRKMLCKDVSRRFSADQVLRHPWVVNGGKTRSMADLT
>F.bidentis|C4|AT3G04530_PPCKA
MKETLNNDYHITEEIGRGRFGTVYRCYSTVSGDSFACKSIDKRLLNDHTDRECLQKEPKI
LHILGGNPNIVQIYRLYEDDNYVHMIIDLCDSPDLFDRISNRNGVFSETEAATVFTPLMS
AISYCHRLGIAHRDLKPDNVLFDSRGGLKLADFGSAEWFAMNDRRTMSGIVGTPYYVAPE
VLSGMEYNEKVDVWSAGVILYIMLAGVPPFHGDSPADTFEAVLRGNLRFPTRLFRSVSPE
AKDLLRKMLCKDVYRRFSADQVLRHPWVVNGGKTRSMADLT
>F.trinervia|C4|AT3G04530_PPCKA
MKETLNNDYHITEEIGRGRFGTVYRCYSTVSGDSFACKTIDKRLLNDHTDRECLQKEPKI
LHILGGNPNIVQIYRLYEDDNYVHMIIDLCDSPDLFDRISNRNGVFSETEAATVFAPLMS
AISYCHRLGIAHRDLKPDNVLFDSRGGLKLADFGSAEWFAMNDRRTMSGIVGTPYYVAPE
VLSGMEYNEKVDVWSAGVILYIMLAGVPPFHGDSPADTFEAVLRGNLRFPTRLFRSVSPE
AKDLLRKMLCKDVSRRFSADQVLRHPWVVNGGKTRSMADLT
>F.cronquistii|C3|AT3G04530_PPCKA
MKEALNNDYHITDEIGRGRFGTVYRCYSTVSGDSFACKSIDKRLLNDHTDRECLQKEPKI
LHILGGNPNIVQIYRLYEDENYVHMIIDLCDSPDLFDRISNRNGVFSETEAATVFSPLIS
AISYCHRLGIAHRDIKPDNVLFDSRGSLKLADFGSAEWFGMNERGTMSGIVGTPYYVAPE
VLSGMEYNEKVDVWSAGVILYIMLAGAPPFYGDSPAETFEAVLRGNLRFPTRLFRSVSPE
AKDLLRKMLCKDVSRRLSADQVLRHPWVVSGGETRSMADLT
>F.robusta|C3|AT3G04530_PPCKA
MKEALNNDYHITDEIGRGRFGTVYRCYSTVSGDSFACKSIDKRLLNDHTDRECLQKEPKI
LHILGGNPNIVQIYRLYEEENYVHMIIDLCDSPDLFDRISNRNGVFSEAEASTVFTPLMS
AISYCHRLGIAHRDIKPDNVLFDSRGSLKLADFGSAEWFGMNERGTMSGIVGTPYYVAPE
VLSGREYNEKVDVWSAGVILYIMLAGVPPFYGDSPAETFEAVLRGNLRFPTRLFRSVSPE
AKDLLRKMLCKDVSRRLSADQVLRHSWVVSGGETRSMANLT
##### Ortholog_ara_AT3G07570_cb561 ##### 
>F.robusta|C3|AT3G07570_cb561
MNILSYLHFWLILCCLHVTHSQIIQDSCTSSNLENLNAQIYFDTSSLMCSNVWSSEGFIL
RASQAGPNLWSFVLSAPNTNSYVAMGFSLNGGMVDSSAVVGWVADDGFATMKQYFLGGKT
PSQVLVDQGSLQIMPNTSSIISVSSRMYLAFQLIAYQPSPQLVYAVGSSNIPAPSPPNFR
LTVHRNQMTVAFDYSSGQGDQISAPYSDLKTAHGILNAVGWGALIPIGAMIARYAKHLDD
SKRVYAHATIQLSGFIIGLAGIITGLILNDRIDVNVAEHKAIGLIVITLGCLQIMAILIR
PDKDSKVRKYWNWYHHNVGRVLIILAAFNVFYGIYLANGGSEWNVTYGVFLGIIVTIALT
LELRLLNEEDEDC
>F.cronquistii|C3|AT3G07570_cb561
MNIPSNLHFWLILSCLHVIHSQIIQDSCTSSNLENLNAQINFDTSSLMCSNVWSSEGFIL
RASQAGSSLWSFVLSAPNTNSYVAMGFSPNGGMVGSSAVVGWVADDGSATMKQYFLGGKT
PSQVLVDQGSLQIMSNTSSIISVSSRMYLAFQLITYPPSPQLVYAVGSSNIPAPSPPNFR
LTIHRNQMTVAFDYSSGQGNQISAPYSDLKRAHGILNAVGWGALIPIGAMIARYSKHLSD
SKRVYAHASIQLCGFIIGLAGIITGLILNDLIDVDVAEHKAIGLIVITLGCLQIMAILIR
PDKDSKVRKYWNWYHHNVGRVLIILAAFNVFYGIYLANGGSEWNVTYGVFLGIIVTIALT
LELRLLNEEDEDC
>F.angustifolia|C3-C4|AT3G07570_cb561
-----------------------------------------------MCSNVWSSEGFIL
RASHAGPNLWSFVLSAPNTNSYVAMGFSPNGGMVGSSAVVGWVADDGSATMKQYFLGGKT
PSQVLVDQGTLQIMPNTSCIISVSSRMYLAFQLITYQLSPQLVYAVGRSNVPAPSPPNYL
LTIHRNQMTVAFDYSSGQGDQISAPYSDLKRAHGILNAVGWGALIPIGAMIARYSKHLDD
SKRVYAHASIQLCGFSIGLAGIITGLILNDRIDVDVSEHKAIGLIVITLGCLQIMAILIR
PDKDSKVRKYWNWYHHNVGRVLIILAAFNVFYGIYLANGGSEWNVTYGVFLGVIVTIALT
LELRLLNEEDEDC
>F.sonorensis|C3-C4|AT3G07570_cb561
-----------------------------------------------MCSNVWSSEGFIL
RASQAGPNLWSFVLSAPNTNSYVAMGFSPNGGMVGSSAVVGWVADDGSATMKQYFLDGKT
PSQVLVDQGSLQIMPNTSCIISVSSRMYLAFQLITYQPSPQLVYAVGSSNVPAPSPPNYL
LTMHRNQMTVAFDYSSGQSNEISAPYSDLKRAHGILNAVGWGALIPIGAMVARYSKHLDD
SKRVYAHASIQLSGFIIGLAGIITGLILNDRIDVDVSEHKAIGLIVITLGCLQIMAILIR
PDKDSKVRKYWNWYHHNVGRVLIILAAFNVFYGIYLANGGSEWNVTYGVFLGIIVTIAFT
LELRLLNEEDEDC
>F.australasica|C4|AT3G07570_cb561
-----------------------------------------------MCSNVWSSEGFIL
RASQAGPNLWSFVLSAPNTNSYVAMGFSPNGGMVGSSAVVGWVADDGSATMKQYFLGGKT
PSQVLVDQSSLKIMPNTSCIISVSSRMYLAFQLITYQPSPQLVYAVGSSKAPAPSPPNYL
LTIHRNKMTVAFDYSSGQGTQISAPYSDLKRAHGILNAVGWGALIPIGAMIARYSKHLDD
SKRIFAHASIQLSGSIIGLAGIITGLILNDRIDVDISEHKAIGLIVITLGCLQIMAILIR
PDKDSKVRKYWNWYHHNVGRVLIILAAFNVFYGIYLANGGSEWNVTYGVFLGIIVTIALT
LELRLLN-EEEEC
>F.trinervia|C4|AT3G07570_cb561
---MNNLHFWLIISCLHVIHSQIIQDSCTSSNLENLNAQINFDTSSLMCSNVWSSEGFIL
RASQAGPNLWSFVLSAPNTNSYVAMGFSPNGGMVGSSAVVGWVADDGSATMKQYFLGGKT
PSQVLVDQSSLQIMPNTSCIISVSSRMYLAFQLITYQPSPQLVYAVGSSKAPAPSLPNYL
LTIHRNKMTVAFDYSSGQGTQISAPDSDLKRAHGILNAVGWGALIPIGAMIARYSKHLDD
SKRIFAHASIQLSGFIIGLAGIITGLILNDRIDVDVSEHKAIGLIIITLGCLQIMAILIR
PDKDSKVRKYWNWYHHNVGRVLIILAAFNVFYGIYLANGGSEWNVTYGVFLGIIVTIALT
LELRLLN-EEEEC
>F.palmeria|C4-like|AT3G07570_cb561
MNILSNLHFWLIISCLHVIHSQIIQDSCTSSNLENLNAQINFDTSSLMCSNVWSSEGFIL
RTSQAGPNLWSFVLSAPSTNSYVAMGFSPNGGMVGSSAVVGWVADDGSATMKQYFLGGKT
PSQVLVDQRSLQIMPNTSCIISVSSRMYLAFQLITYQPSPQLVYAVGSSKAPAPSPPNYL
LTIHRNQMTVAFDYSSGQGNQISAPYSDLKRAHGILNAVGWGALIPIGAMIARYSKHLDD
SKRIFAHASIQLSGFIIGLAGIITGLLLNDRIDVDVSEHKAIGLIVITLGCLQIMAILIR
PDKDSKVRKYWNWYHHNVGRVLIILAAFNIFYGIYLANGGSEWNVTYGVFLGIIVTIALT
LELGLLS-EEEDC
>F.bidentis|C4|AT3G07570_cb561
MNILSNLHFWLIISCLHVIHSQIIQDSCTSSNLENLNAQINFDTSSLMCSNVWSSEGFIL
RASQAGPNLWSFVLSAPNTNSYVAMGFSPNGGMVGSSAVVGWMADDGSATMKQYFLGGKT
PSQVLVDQSSLQIMPNTSCIISVSSRMYLAFQLITYQPSSQLVYAVGSSKAPAPSPPNYL
LTIHRNQMTVAFDYSSGQGNQISAPYSDLKRAHGILNAVGWGALIPIGAMIARYSKHLDD
SKRIFAHASIQLSGFIIGFAGIITGLILNDRIDVDVSEHKAIGLIVITLGCLQIMAILIR
PDKDSKVRKYWNWYHHNVGRVLIILAAFNVFYGIYLANGGSEWNVTYGVFLGIVVTIALT
SELRLLN-EEEVC
>F.kochiana|C4|AT3G07570_cb561
------------------------------------------------------------
--------------------------------------------------MKQYFLGGKT
PSQVLVDQSSLQIMPNTSCIISVSSRMYLAFQLITYQPSSQLVYAVGSSKAPAPSPPNYL
LTIHRNQMTVAFDYSSGQGNQISAPYSDLKRAHGILNAVGWGALIPIGAMIARYSKHLDD
SKRIFAHASIQLSGFIIGLAGIITGLILNDRIDVDVSEHKAIGLIVITLGCLQIVAILIR
PDKDSKVRKYWNWYHHNVGRVLIILAAFNVFYGIYLANGGSEWNVTYGAFLGIIVTIALT
LELRLLN-EEEDC
>F.vaginata|C4-like|AT3G07570_cb561
MNIPSNLHFWLIISCLHVIHSQIIQDSCTSSNLENLNAQINFDTSSLMCSNVWSSEGFIL
RASQAGPNLWSFVLSAPNTNSYVAMGFSPNGGMVGSSAVVGWVADDGSATMKQYFLGGKT
PSQVLVDQSSLQIMPNTSCIISVSSRMYLAFQLITYQPSQQLVYAVGSSKAPAPSPPNYL
LTIHRNQMTVAFDYSSGQGNQISAPYSDLKRAHGILNAVGWGALIPIGAMIARYSKHLDD
SKRIFAHASIQLSGFIIGLAGIITGLILNDRIDVDVSEHKAIGLIVITLGCLQIVAILIR
PDKDSKVRKYWNWYHHNVGRVLIILAAFNVFYGIYLANGGSEWNVSYGVFLGIIVTIALT
LELRLLN-EEEDC
>F.ramosissima|C3-C4|AT3G07570_cb561
MNILSNLHFWLILSCLHVIHSQIIQDSCTSSNLENLNAQINFDTSSLMCSNVWSSEGFIL
RASQAGPNLWSFVLSAPNTNSYVAMGFSPNGGMVGSSAVVGWVANDGSATMKQYFLGGKT
PSQVLVDQGSLQIMPNTSCIISASSRMYLAFQLITYQPSPQLVYAVGSSNAPAPSRPNYL
LTIHRNQMAVAFDYSSGQGNEISSPYSDLKRAHGILNAVGWGALIPIGAMIARYSKHLDD
SKRIYAHASIQLTGFVIGLAGIITGLILNDRIDVDVSEHKAIGLIVITLGCLQIMAILIR
PDKDSKVRKYWNWYHHNVGRVLIILAAFNVFYGIYLANGGSEWNVTYGVFLGIIVTIALT
LELRLLNEEDEDC
>F.chloraefolia|C3-C4|AT3G07570_cb561
MNILSNLHFWLILSCLHVMHSQIIQDSCTSSNLENLNAQINFDTSSLMCSNVWSSEGFIL
RASQAGPNLWSFVLSAPNTNSYVAMGFSPNGGMVGSSAVVGWVADDGSATMKRYFLGGKT
PRQVLVDQGSLQIMPNTSGIISVSSRMYLAFQLITYQPSPQLVYTVGSSNAPAPSPPNYL
LTIHRNQMAVAFDYSSGQGNQINAPYSDLKRAHGILNAVGWGALILIGAMIARYSKHLDD
SKRIYAHASIQLSGFIIGLAGIITGLILNDRIDVDISEHKAIGLIVITLGCLQIMAILIR
PDKDSKVRKYWNWYHHNVGRVLIILAAFNVFYGIYLANGGSEWNVTYGVFLGIIVTIALT
LELRLLN-KDEDC
>F.brownii|C4-like|AT3G07570_cb561
MNILSNLHFWLILSCLHVMHSQIIQDSCTSSNLETLNAQINFDTSSLMCSNVWSSEGLIL
RASQAGPNLWSFVLSAPNTNSYVAMGFSPNGGMVGSSAVVGWVADDGSATMKRYFLGGKT
PSQVLVDQGSLQIMPNTSCIISVSSRMYLAFQLITYQPSPQLVYAVGRSNAPAPSPPNYL
LTIHRNQMAIAFDYSSGQGNQINAPYSDLKRAHGILNAVGWGALIPIGAMIARYSKHLDD
SKRIYAHAIIQLSGFIIGLAGIITGLILNDRIDVDVSEHKAIGLIVITLGCLQIMAILIR
PDKDSKVRKYWNWYHHNVGRVLIILAAFNVFYGIYLANGGSEWNVTYGVFLGIIVTIALT
LELRLLNEEDEDC
>F.pubescens|C3-C4|AT3G07570_cb561
MNILSNLHFWLILSCLHVMHSQIIQDSCTSSNLENLNAQINFDTSSLMCSNVWSSEGFIL
RASQAGPNLWSFVLSAPNTNSYVAMGFSPNGGMVGSSAVVGWVADDGSATMKRYFLGGKT
PSQVLVDQGSLQIMPNTSGIISVSSRMYLAFQLITYQPSPQLVYAVGSSNAPAPSPPNYL
LTIHRNQMAIAFDYSSGQGNQINAPYSDLKRAHGILNAVGWGALIPIGAMIARYSKHLDD
SKRIYAHASIQLSGFIIGLAGIITGLILNDRIDVDVSEHKAIGLIVITLGCLQIMAILIR
PDKDSKIRKYWNWYHHNVGRVLIILAAFNVFYGIYLANGGSEWNVTYGVFLGIIVTIALT
LELRLLNEEDEDC
##### Ortholog_ara_AT3G14940_PEPC ##### 
>F.australasica|C4|AT3G14940_PEPC
------------------------------------------------------------
------------------------------------------------------------
------------------------------------------------------------
-------------------------------------------------------MRAGM
SYFHETIWKGVPKFLRRVDTALKNIGINERFPYNAPLIQFSSWMGGDRDGNPRVTPEVTR
DVCLLARMMTSNMYFSQIEDLMIEMSMWRCNSELRVRAEELYRTARKDVKHYIEFWKQIP
PNQPYRVILGDVRDKLYNTRERSRHLLVDGKSDIPDEAVYTNVEQLLEPLELCYRSLCDC
GDHVIADGSLLDFLRQVSTFGLSLVKLDIRQESDRHTEVLDAITQHLGIGSYREWSEEKR
QEWLLAELSGKRPLIGPDLPKTEEVKDCLDTFNVLAELPSDCFGAYIISMATSTSDVLAV
ELLQREYHIKHPLRVVPLFEKLADLEAAPAAMTRLFSMDWYRNRIDGKQEVMIGYSDSGK
DAGRFSAAWQLYKTQEQIVKIAKEFGVKLVIFHGRGGTVGRGGGPTHLALLSQPPDTING
SLRVTVQGEVIEQSFGEEHLCFRTLQRFCAATLEHGMNPPISPRPEWRELMDQMAVVATE
E-----------------------------------------------------------
------------------------------------------------------------
------------------------------------------------------------
------------------------------------------------------------
------
>F.bidentis|C4|AT3G14940_PEPC
MANRNVEKLASIDAQLRLLVPGKVSEDDKLVEYDALLLDKFLDILQDLHGEDLKEAVQQC
YELSAEYEGKHDPKKLEELGSLLTSLDPGDSIVIAKAFSHMLNLANLAEEVQIAYRRRIK
LKSGDFADEANATTESDIEETFKRLVHKLNKSPEEVFDALKNQTVELVLTAHPTQSVRRS
LLQKHGRIRNCLAQLYAKDITPDDKQELDEALHREIQAAFRTDEIRRTPPTPQDEMRAGM
SYFHETIWKGVPKFLRRVDTALKNIGINERFPYNAPLIQFSSWMGGDRDGNPRVTPEVTR
DVCLLARMMTSNMYFSQIEDLMIEMSMWRCNSELRVRAEELYRTSRKDVKHYIEFWKQIP
TNQPYRVILGDIRDKLYNTRERSRHLLVDGKSDIPDEAVYTNVEQLLEPLELCYRSLCDC
GDHVIADGSLLDFLRQVSTFGLSLVKLDIRQESDRHTEVLDAITQHLGIGSYREWSEEKR
QEWLLAELSGKRPLIGPDLPKTEEVKDCLDTFKVLAELPSDCFGAYIISMATSTSDVLAV
ELLQREYHIKHPLRVVPLFEKLADLEAAPAAMTRLFSMDWYRNRIDGKQEVMIGYSDSGK
DAGRFSAAWQLYKTQEQIIKIAKEFGVKLVIFHGRGGTVGRGGGPTHLALLSQPPDTING
SLRVTVQGEVIEQSFGEEHLCFRTLQRFCAATLEHGMNPPISPRPEWRELMDQMAVVATE
EYRSVVLKEPRFVEYFRLATPELEFGRMNIGSRPSKRKPSGGIESLRAIPWIFSWTQTRF
HLPVWLGFGAAFKHAIQKDSKNLQMLQEMYKTWPFFRVTIDLVEMVFAKGNPGIAALNDK
LLVSEDLRPFGESLRANYEETKNFLLKIAGHKDLLEGDPYLKQGIRLRDPYITTLNVCQA
YTLKRIRDPNYHVTLRPHISKEYAAEPSKPADELIHLNPTSEYAPGLEDTLILTMKGIAA
GMQNTG
>F.kochiana|C4|AT3G14940_PEPC
MANRNVEKLASIDAQLRLLVPGKVSEDDKLVEYDALLLDKFLDILQDLHGEDLKEAVQQC
YELSAEYEGKHDPKKLEELGSLLTSLDPGDSIVIAKAFSHMLSLANLAEEVQIAYRRRIK
LKSGDFADEANATTESDIEETFKRLVHKLNKSPKEVFDALKNQTVELVLTAHPTQSVRRS
LLQKHGRIRNCLAQLYAKDITPDDKQELDEALHREIQAAFRTDEIRRTPPTPQDEMRAGM
SYFHETIWKGVPKFLRRVDTALKNIGINERFPYNAPLIQFSSWMGGDRDGNPRVTPEVTR
DVCLLARMMTSNMYFSQIEDLMIEMSMWRCNSELRVRAEELYRTARKDVKHYIEFWKQIP
PNQPYRVILGDVRDKLYNTRERSRHLLVDGKSDIPDEAVYTNVEQLLEPLELCYRSLCDC
GDHVIADGSLLDFLRQVSTFGLSLVKLDIRQESDRHTEVLDAITQHLGIGSYREWSEEKR
QEWLLAELNGKRPLIGPDLPKTEEVKDCLDTFNVLAELPSDCFGAYIISMATSTSDVLAV
ELLQREYHIKHPLRVVPLFEKLADLEAAPAAMTRLFSMDWYRNRINGKQEVMIGYSDSGK
DAGRFSAAWQLYKTQEQIIKIAKEFGVKLVIFHGRGGTVGRGGGPTHLALLSQPPDTING
SLRVTIQGEVIEQSFGEEHLCFRTLQRFCAATLEHGMNPPISPRPEWRELMDQMAVVATE
EYRSVVFKEPRFVEYFRLATPELEFGRMNIGSRPSKRKPSGGIESLRAIPWIFSWTQTRF
HLPVWLGFGAAFKHAIQKDSKNLQMLQEMYKTWPFFRVTIDLVEMVFAKGDPGIATLNDK
LLVSEDLRPFGESLRANYEETKNYLLKIAGHKDLLEGDPYLKQGIRLRDPYITTLNVCQA
YTLKRIRDPNYHVTLRPHISKEYAAEPSKPADELIHLNPTSEYAPGLEDTLILTMKGIAA
GMQNTG
>F.palmeria|C4-like|AT3G14940_PEPC
MANRNVEKLASIDAQLRLLVPGKVSEDDKLVEYDALLLDKFLDILQDLHGEDLKEAVQQC
YELSAEYEGKHDPKKLEELGSLLTSLDPGDSIVIAKAFSHMLNLANLAEEVQIAYRRRIK
VKSGDFADEANATTESDIEETFKRLVHKLNKSPEEVFDALKNQTVELVLTAHPTQSIRRS
LLQKHGRIRNCLAQLYAKDITPDDKQELDEALHREIQAAFRTDEIRRTPPTPQDEMRAGM
SYFHETIWKGVPKFLRRVDTALKNIGINERFPYNAPLIQFSSWMGGDRDGNPRVTPEVTR
DVCLLARMMTSNMYFSQIEDLMIEMSMWRCNSELRVRAEELYRTARKDVKHYIEFWKQIP
TNQPYRVILGDIRDKLYNTRERSRHLLVDGKSDIPDEAVYTNVEQLLEPLELCYRSLCDC
GDHVIADGSLLDFLRQVSTFGLSLVKLDIRQESDRHTEVLDAITQHLGIGSYREWSEEKR
QEWLLAELSGKRPLIGPDLPKTEEVKDCLDTFNVLAELPSDCFGAYIISMATSTSDVLAV
ELLQREYHIKHPLRVVPLFEKLADLEAAPAAMTRLFSMDWYRNRIDGKQEVMIGYSDSGK
DAGRFSAAWQLYKTQEQIIKIAKEFGVKLVIFHGRGGTVGRGGGPTHLALLSQPPDTING
SLRVTVQGEVIEQSFGEEHLCFRTLQRFCAATLEHGMNPPISPRPEWRELMDQMAVVATE
EYRSVVFKEPRFVEYFRLATPELE------------------------------------
------------------------------------------------------------
------------------------------------------------------------
------------------------------------------------------------
------
>F.vaginata|C4-like|AT3G14940_PEPC
MANRNVEKLASIDAQLRLLVPGKVSEDDKLVEYDALLLDKFLDILQDLHGEDLKEAVQQC
YELSAEYEGKHDPKKLEELGSLLTSLDPGDSIVIAKAFSHMLNLANLAEEVQIAYRRRIK
LKSGDFADEANATTESDIEETFKRLVHKLNKSPKEVFDALKNQTVELVLTAHPTQSVRRS
LLQKHGRIRNCLAQLYAKDITPDDKQELDEALHREIQAAFRTDEIRRTPPTPQDEMRAGM
SYFHETIWKGVPKFLRRVDTALKNIGINERFPYNAPLIQFSSWMGGDRDGNPRVTPEVTR
DVCLLARMMTSNMYFSQIEDLMIEMSMWRCNSELRVRAEELYRTARKDVKHYIEFWKQIP
PNQPYRVILGDIRDKLYNTRERSRHLLVDGKSDIPDEAVYTNVEQLLEPLELCYRSLCDC
GDHVIADGSLLDFLRQVSTFGLSLVKLDIRQESDRHTEVLDAITQHLGIGSYREWSEEKR
QEWLLAELSGKRPLIGPDLPKTEEVKDCLDTFNVLAELPSDCFGAYIISMATSTSDVLAV
ELLQREYHIKHPLRVVPLFEKLADLEAAPAAMTRLFSMDWYRNRINGKQEVMIGYSDSGK
DAGRFSAAWQLYKTQEQIIKIAKEFGVKLVIFHGRGGTVGRGGGPTHLALLSQPPDTING
SLRVTVQGEVIEQSFGEEHLCFRTLQRFCAATLEHGMNPPISPRPEWRELMDQMAVVATE
EYRSVVFKEPRFVEYFRLATPELEFGRMNIGS----------------------------
------------------------------------------------------------
------------------------------------------------------------
------------------------------------------------------------
------
>F.trinervia|C4|AT3G14940_PEPC
MANRNVEKLASIDAQLRLLVPGKVSEDDKLVEYDALLLDKFLDILQDLHGEDLKEAVQQC
------------------------------------------------------------
------------------------------------------------------------
------------------------------------------------------------
------------------------------------------------------------
------------------------------------------------------------
------------------------------------------------------------
------------------------------------------------------------
------------------------------------------------------------
------------------------------------------------------------
------------------------------------------------------------
------------------------------------------------------------
------------------------------------------------------------
------------------------------------------------------------
------------------------------------------------------------
------------------------------------------------------------
------
>F.brownii|C4-like|AT3G14940_PEPC
MANKNVEKLASIDAQLRLLVPGKVSEDDKLIEYDALLLDKFLDILQDLHGEDLKEAVQEC
YELSAEYEGKHDPKKLEELGSVLTSLDPGDSIVIAKAFSHMLNLANLAEEVQIAYRRRIK
LKRGDFADEANATTESDIEETFKRLVHKLNKSPEEVFDALKNQTVDLVLTAHPTQSVRRS
LLQKHGRIRNCLAQLYAKDITPDDKQELDEALHREIQAAFRTDEIRRTPPTPQDEMRAGM
SYFHETIWKGVPKFLRRVDTALKNIGINERVPYNAPLIQFSSWMGGDRDGNPRVTPEVTR
DVCLLARMMASKMYFSQIEELMFEMSMWRCNSEVRVRAEELYRTARREVKHYIEFWKQVP
PTEPYRVILGDVRDKLYNTIERSRHLLAHGMSDIPDEAVYTNVEQFLEPLELCYRSLCDC
GDRVIADGSLLDFLRQVSTFGLSLVKLDIRQESDRHTDVLDAITQHLKIGSYREWSEEKR
QEWLLAELSGKRPLFGSDLPKTEEVKDVLDTFNVIAELPSDCFGAYIISMATSPSDVLAV
ELLQRECHVKHPLRVVPLFEKLADLEAAPASMARLFSIDWYRNRIDGKQEVMIGYSDSGK
DAGRFSAAWQLYKAQEEIIKVAKEFGVKLVIFHGRGGTVGRGGGPTHLALLSQPPDTIHG
SLRVTVQGEVIEQSFGEEHLCFRTLQRFCAATLEHGMNPPISPRPEWRELMDQMAVVATE
EYRSTVFKEPRFVEYFRLATPELEYGRMNIGSRPSKRKPSGGIESLRAIPWIFAWTQTRF
HLPVWLGFGTAFKHAIKKDSKNLQMLQEMYKTWPFFRVTIDLVEMVFAKGDPGIAALNDK
LLVSEDLWPFGESLRANYEETKDYLLKIAGHKDLLEGDPYLKQRIRLRDAYITTLNVCQA
YTLKRIRDPNYHVTLRPHISKEYAAEPSKPADELIHLNPTSEYAPGLEDTLILTMKGIAA
GMQNTG
>F.anomala|C3-C4|AT3G14940_PEPC
MANRNLEKLASIDAQLRLLVPGKVSEDDKLIEYDALLLDKFLDILQDLHGEDLKEAVQEC
YELSAEYEGKHDPKKLEELGSVLTSLDPGDSIVISKAFSHMLNLANLAEEVQIAYRRRIK
LKRGDFADEANATTESDIEETFKKLVHKLNKSPEEVFDALKNQTVDLVLTAHPTQSVRRS
LLQKHGRIRNCLAQLYAKDITPDDKQELDEALHREIQAAFRTDEIRRTPPTPQDEMRAGM
SYFHETIWKGVPKFLRRVDTALKNIGINERVPYNAPLIQFSSWMGGDRDGNPRVTPEVTR
DVCLLARMMASNMYFSQIEDLMFEMSMWRCNSELRVRAEELYRTARRDVKHYIEFWKQVP
PTEPYRVILGDVRDKLYNTRERSRHLLAHGMSDIPEEAVYTNVEQFLEPLELCYRSLCDC
GDRVIADGSLLDFLRQVSTFGLSLVKLDIRQESDRHTDVLDAITQHLEIGSYREWSEEKR
QEWLLAELSGKRPLLGSDLPKTEEVKDVLDTFNVLAELPSDCFGAYIISMATSPSDVLAV
ELLQRECHVKHPLRVVPLFEKLADLESAPAAMARLFSIDWYRNRIDGKQEVMIGYSDSGK
DAGRFSAAWQLYKAQEDIIKVAKDFGVKLVIFHGRGGTVGRGGGPTHLAILSQPPDTIHG
ALRVTVQGEVIEQSFGEEHLCFRTLQRFCAATLEHGMNPPISPRPEWRELMDQMAVVATE
EYRSIVFKEPRFVEYFRLATPELEYGRMNIGSRPSKRKPSGGIESLRAIPWIFAWTQTRF
HLPVWLGFGAAFKHAIKKDSKNLQMLQEMYKTWPFFRVTIDLVEMVFAKGDPGIAALNDK
LLVSEDLWPFGESLRANYEETKDYLLKIAGHKDLLEGDPYLKQRIRLRDSYITTLNVCQA
YTLKRIRDPNYHVTLRPHISKEYAAEPSKPADELIHLNPTSEYAPGLEDTLILTMKGIAA
GMQNTG
>F.ramosissima|C3-C4|AT3G14940_PEPC
MANRNLEKLASIDAQLRLLVPGKVSEDDKLIEYDALLLDKFLDILQDLHGEDLKEAVQEC
YELSAEYEGKHDPKKLEELGSVLTSLDPGDSIVIAKAFSHMLNLANLAEEVQIAYRRRIK
LKRGDFADEANATTESDIEETFKRLVHKLNKSPEEVFDALKNQTVDLVLTAHPTQSVRRS
LLQKHGRIRNCLAQLYAKDITPDDKQELDEALHREIQAAFRTDEIRRTPPTPQDEMRAGM
SYFHETIWKGVPKFLRRVDTALKNIGINERVPYNAPLIQFSSWMGGDRDGNPRVTPEVTR
DVCLLARMMASNMYFSQIEDLMFEMSMWRCNSEVRVRAEELYRTARRDVKHYIEFWKQVP
PTEPYRVILGDVRDKLYNTRERSRHLLAHGISDIPDEAVYTNVEQFLEPLELCYRSLCDC
GDRVIADGSLLDFLRQVSTFGLSLVKLDIRQESDRHTDVLDAITQHLKIGSYREWSEEKR
QEWLLAELSGKRPLFGSDLPKTDEVKDVLDTFNVLAELPSDCFGAYIISMATSPSDVLAV
ELLQRECHVKHPLRVVPLFEKLADLEGAPAAMARLFSIDWYRNRIDGKQEVMIGYSDSGK
DAGRFSAAWQLYKAQEDIIKVAKEFGVKLVIFHGRGGTVGRGGGPTHLAILSQPPDTIHG
SLRVTVQGEVIEQSFGEEHLCFRTLQRFCAATLEHGMNPPISPRPEWRELMDQMAVVATE
EYRSIVFKEPRFVEYFRLATPELEYGRMNIGSRPSKRKPSGGIESLRAIPWIFAWTQTRF
HLPVWLGFGAAFKHAIQKDSKNLQMLQEMYKTWPFFRVTIDLVEMVFAKGDPGIAALNDK
LLVSEDLWPFGESLRANYEETKDYLLKIAGHKDLLEGDPYLKQRIRLRDSYITTLNVCQA
YTLKRIRDPNYHVTLRPHISKEYAAEPSKPADELIHLNPTSEYAPGLEDTLILTMKGIAA
GMQNTG
>F.robusta|C3|AT3G14940_PEPC
MANRNLEKLASIDAQLRLLVPGKVSEDDKLIEYDALLLDKFLDILQDLHGEDLKEAVQEC
YELSAEYEGKHDPKKLEELGSVLTSLDPGDSIVIAKAFSHMLNLANLAEEVQIAYRRRIK
LKRGDFADEANATTESDIEETFKRLVHKLNKSPEEVFDALKNQTVDLVLTAHPTQSVRRS
LLQKHGRIRNCLAQLYAKDITPDDKQELDEALHREIQAAFRTDEIRRTPPTPQDEMRAGM
SYFHETIWKGVPKFLRRVDTALKNIGINERVPYNAPLIQFSSWMGGDRDGNPRVTPEVTR
DVCLLARMMASNMYFSQIEDLMFEMSMWRCNSELRVRAEELYRTARRDVKHYIEFWKQVP
PTEPYRVILGDVRDKLYNTRERSRHLLAHGISDIPEEAVYTNVEQFLEPLELCYRSLCDC
GDRVIADGSLLDFLRQVSTFGLSLVKLDIRQESDRHTDVLDAITQHLEIGSYREWSEEKR
QEWLLAELSGKRPLFGSDLPKTEEVKDVLDTFNVLAELPSDCFGAYIISMATSPSDVLAV
ELLQRECHVKNPLRVVPLFEKLADLEAAPAAMARLFSIDWYRNRIDGKQEVMIGYSDSGK
DAGRFSAAWQLYKAQEEIIKVAKEFGVKLVIFHGRGGTVGRGGGPTHLAILSQPPDTIHG
SLRVTVQGEVIEQSFGEEHLCFRTLQRFCAATLEHGMNPPISPRPEWRELMDQMAVVATE
EYRSIVFKEPRFVEYFRLATPELEYGRMNIGSRPSKRKPSGGIESLRAIPWIFAWTQTRF
HLPVWLGFGAAFKHAIQKDSKNLQMLQEMYKTWPFFRVTIDLVEMVFAKGDPGIAALNDK
LLVSEDLWPFGESLRANYEETKDYLLKIAGHKDLLEGDPYLKQRIRLRDSYITTLNVCQA
YTLKRIRDPNYHVTLRPHISKEYAAEPSKPADELIHLNPTSEYAPGLEDTLILTMKGIAA
GMQNTG
>F.floridana|C3-C4|AT3G14940_PEPC
MANRNLEKLASIDAQLRLLVPGKVSEDDKLIEYDALLLDKFLDILQDLHGEDLKEAVQEC
YELSAEYEGKHDPKKLEELGSVLTSLDPGDSIVIAKAFSHMLNLANLAEEVQIAYRRRIK
LKRGDFADEANATTESDIEETFKRLVHKLNKSPEEVFDALKNQTVDLVLTAHPTQSVRRS
LLQKHGRIRNCLAQLYAKDITPDDKQELDEALHREIQAAFRTDEIRRTPPTPQDEMRAGM
SYFHETIWKGVPKFLRRVDTALKNIGINERVPYNAPLIQFSSWMGGDRDGNPRVTPEVTR
DVCLLARMMASNMYFSQIEDLMFEMSMWRCNSELRVRAEELYRTARRDVKHYIEFWKQVP
PTEPYRVILGDVRDKLYNTRERSRHLLAHGMSDIPDEAVYTNVEQFLEPLELCYRSLCDC
GDRVIADGSLLDFLRQVSTFGLSLVKLDIRQESDRHTDVLDAITQHLEIGSYREWSEEKR
QEWLLAELSGKRPLFGSDLPKTEEVKDVLDTFNVLAELPSDCFGAYIISMATSPSDVLAV
ELLQRECHVKHPLRVVPLFEKLADLEAAPAAMARLFSIDWYRNRIDGKQEVMIGYSDSGK
DAGRFSAAWQLYKAQEDIIKVAKEFGVKLVIFHGRGGTVGRGGGPTHLAILSQPPDTIHG
SLRVTVQGEVIEQSFGEEHLCFRTLQRFCAATLEHGMNPPISPRPEWRELMDQMAVVATE
EYRSIVFKEPRFVEYFRLATPELEYGRMNIGSRPSKRKPSGGIESLRAIPWIFAWTQTRF
HLPVWLGFGTAFKHAIKKDSKNLQMLQEMYKTWPFFRVTIDLVEMVFAKGDPGIAALNDK
LLVSEDLWSFGEALRANYEETKDYLLKIAGHKDLLEGDPYLKQRIRLRDSYITTLNVCQA
YTLKRIRDPNYHVTLRPHISKEYAAEPSKPADELIHLNPTSEYAPGLEDTLILTMKGIAA
GMQNTG
>F.chloraefolia|C3-C4|AT3G14940_PEPC
MANRNLEKLASIDAQLRLLVPGKVSEDDKLIEYDALLLDKFLDILQDLHGEDLKEAVQEC
YELSAEYEGKHDPKKLEELGSVLTSLDPGDSIVIAKAFSHMLNLANLAEEVQIAYRRRIK
LKRGDFADEANATTESDIEETFKRLVHKLNKSPEEVFDALKNQTVDLVLTAHPTQSVRRS
LLQKHGRIRNCLAQLYAKDITPDDKQELDEALHREIQAAFRTDEIRRTPPTPQDEMRAGM
SYFHETIWKGVPKFLRRVDTALKNIGINERVPYNAPLIQFSSWMGGDRDGNPRVTPEVTR
DVCLLARMMASNMYFSQIEDLMFEMSMWRCNSELRVRAEELYRTARRDVKHYIEFWKQVP
PTEPYRVILGDVRDKLYNTRERSRHLLAHGMSDIPDEAVYTNVEQFLEPLELCYRSLCDC
GDRVIADGSLLDFLRQVSTFGLSLVKLDIRQESDRHTDVLDAITQHLEIGSYREWSEEKR
QEWLLAELSGKRPLFGSDLPKTEEVKDVLDTFNVLAELPSDCFGAYIISMATSPSDVLAV
ELLQRECHVKHPLRVVPLFEKLADLEAAPAAMARLFSIDWYRNRIDGKQEVMIGYSDSGK
DAGRFSAAWQLYKAQEEIIKVAKEFGVKLVIFHGRGGTVGRGGGPTHLAILSQPPDTIHG
SLRVTVQGEVIEQSFGEEHLCFRTLQRFCAATLEHGMNPPISPRPEWRELMDQMAVVATE
EYRSIVFKEPRFVEYFRLATPELEYGRMNIGSRPSKRKPSGGIESLRAIPWIFAWTQTRF
HLPVWLGFGTAFKHAIKKDSKNLQMLQEMYKTWPFFRVTIDLVEMVFAKGDPGIAALNDK
LLVSEDLWPFGESLRANYEETKDYLLKIAGHKDLLEGDPYLKQRIRLRDSYITTLNVCQA
YTLKRIRDPNYHVTLRPHISKEYAAEPSKPADELIHLNPTSEYAPGLEDTLILTMKGIAA
GMQNTG
>F.pubescens|C3-C4|AT3G14940_PEPC
MANRNLEKLASIDAQLRLLVPGKVSEDDKLIEYDALLLDKFLDILQDLHGEDLKEAVQEC
YELSAEYEGKHDPKKLEELGSVLTSLDPGDSIVIAKAFSHMLNLANLAEEVQIAYRRRIK
LKRGDFADEANATTESDIEETFKRLVHKLNKSPEEVFDALKNQTVDLVLTAHPTQSVRRS
LLQKHGRIRNCLAQLYAKDITPDDKQELDEALHREIQAAFRTDEIRRTPPTPQDEMRAGM
SYFHETIWKGVPKFLRRVDTALKNIGINERVPYNAPLIQFSSWMGGDRDGNPRVTPEVTR
DVCLLARMMASNMYFSQIEDLMFEMSMWRCNSELRVRAEELYRTARRDVKHYIEFWKQVP
PTEPYRVILGDVRDKLYNTRERSRHLLAHGMSDIPDEAVYTNVEQFLEPLELCYRSLCDC
GDRVIADGSLLDFLRQVSTFGLSLVKLDIRQESDRHTDVLDAITQHLEIGSYREWSEEKR
QEWLLAELSGKRPLFGSDLPKTEEVKDVLDTFNVLAELPSDCFGAYIISMATSPSDVLAV
ELLQRECHVKHPLRVVPLFEKLADLEAAPAAMARLFSIDWYRNRIDGKQEVMIGYSDSGK
DAGRFSAAWQLYKAQEEIIKVAKEFGVKLVIFHGRGGTVGRGGGPTHLALLSQPPDTIHG
SLRVTVQGEVIEQSFGEEHLCFRTLQRFCAATLEHGMNPPISPRPEWRELMDQMAVVATE
EYRSIVFKEPRFVEYFRLATPELEYGRMNIGSRPSKRKPSGGIESLRAIPWIFAWTQTRF
HLPVWLGFGTAFKHAIKKDSKNLQMLQEMYKTWPFFRVTIDLVEMVFAKGDPGIAALNDK
LLVSEDLWPFGESLRANYEETKDYLLKIAGHKDLLEGDPYLKQRIRLRDSYITTLNVCQA
YTLKRIRDPNYHVTLRPHISKEYAAEPSKPADELIHLNPTSEYAPGLEDTLILTMKGIAA
GMQNTG
>F.angustifolia|C3-C4|AT3G14940_PEPC
MANRNLEKLASIDAQLRLLVPGKVSEDDKLIEYDALLLDKFLDILQDLHGEDLKEAVQEC
YELSAEYEGKHDPKKLEELGSVLTSLDPGDSIVIAKAFSHMLNLANLAEEVQIAYRRRIK
LKRGDFADEANATTESDIEETFKKLVHKLNKSPEEVFDALKNQTVDLVLTAHPTQSVRRS
LLQKHGRIRNCLAQLYAKDITPDDKQELDEALQREIQAAFRTDEIRRTPPTPQDEMRAGM
SYFHETIWKGVPKFLRRVDTALKNIGINERVPYNAPLIQFSSWMGGDRDGNPRVTPEVTR
DVCLLARMMASNMYFSQIEDLMFEMSMWRCNSELRVRAEELYRTARRDVKHYIEFWKQVP
PTEPYRVILGDVRDKLYNTRERSRHLLAHGMSDIPEEAVYTNVEQFLEPLELCYRSLCDC
GDRVIADGSLLDFLRQVSTFGLSLVKLDIRQESDRHTDVLDAITQHLEIGSYREWSEEKR
QEWLLAELSGKRPLFGSDLPKTEEVKDVLDTFNVLAELPSDCFGAYIISMATSPSDVLAV
ELLQRECHVKHPLRVVPLFEKLADLEAAPAAMARLFSIDWYRNRIAGKQEVMIGYSDSGK
DAGRFSAAWQLYKAQEEIIKVAKEFGVKLVIFHGRGGTVGRGGGPTHLAILSQPPDTIHG
SLRVTVQGEVIEQSFGEEHLCFRTLQRFCAATLEHGMNPPISPRPEWRELMDQMAVVATE
EYRSIVFKEPRFVEYFRLATPELEYGRMNIGSRPSKRKPSGGIESLRAIPWIFAWTQTRF
HLPVWLGFGAAFKHAIQKDSKNLQMLQEMYKTWPFFRVTIDLVEMVFAKGDPGIAALNDK
LLVSEDLWPFGESLRANYEETKDYLLKIAGHRDLLEGDPYLKQRIRLRDSYITTLNVCQA
YTLKRIRDPNYHVTLRPHISKEYAAEPSKPADELIHLNPTSEYAPGLEDTLILTMKGIAA
GMQNTG
>F.cronquistii|C3|AT3G14940_PEPC
MANRNLEKLASIDAQLRLLVPGKVSEDDKLIEYDALLLDKFLDILQDLHGEDLKEAVQEC
YELSAEYEGKHDPKKLEELGSVLTSLDPGDSIVIAKAFSHMLNLANLAEEVQIAYRRRIK
LKRGDFADEANATTESDIEETFKKLVHKLNKSPEEVFDALKNQTVDLVLTAHPTQSVRRS
LLQKHGRIRNCLAQLYAKDITPDDKQELDEALHREIQAAFRTDEIRRTPPTPQDEMRAGM
SYFHETIWKGVPKFLRRVDTALKNIGINERVPYNAPLIQFSSWMGGDRDGNPRVTPEVTR
DVCLLARMMASNMYFSQIEDLMFEMSMWRCNSELRVRAEELYRTARRDVKHYIEFWKQVP
PTEPYRVILGDVRDKLYNTRERSRHLLAHGISDIPEEAVYTNVEQFLEPLELCYRSLCDC
GDRVIADGSLLDFLRQVSTFGLSLVKLDIRQESDRHTDVLDAITQHLEIGSYREWSEEKR
QEWLLAELSGKRPLFGSDLPKTEEVKDVLDTFNVLAELPSDCFGAYIISMATSPSDVLAV
ELLQRECHVKHPLRVVPLFEKLADLEAAPAAMARLFSIDWYRNRIDGKQEVMIGYSDSGK
DAGRFSAAWQLYKAQEEIIKVAKEFGVKLVIFHGRGGTVGRGGGPTHLAILSQPPDTIHG
SLRVTVQGEVIEQSFGEEHLCFRTLQRFCAATLEHGMNPPISPRPEWRELMDQMAIVATE
EYRSIVFKEPRFVEYFRLATPELEYGRMNIGSRPSKRKPSGGIESLRAIPWIFAWTQTRF
HLPVWLGFGAAFKHAIKKDSKNLQMLQEMYKTWPFFRVTIDLVEMVFAKGDPGIAALNDK
LLVSEDLWPFGESLRANYEETKDYLLKIAGHRDLLEGDPYLKQRIRLRDSYITTLNVCQA
YTLKRIRDPNYHVTLRPHISKEYAAEPSKPADELIHLNPTSEYAPGLEDTLILTMKGIAA
GMQNTG
>F.sonorensis|C3-C4|AT3G14940_PEPC
MANRNLEKLASIDAQLRLLVPGKVSEDDKLIEYDALLLDKFLDILQDLHGEDLKEAVQEC
YELSAEYEGKHDPKKLEELGSVLTSLDPGDSIVIAKAFSHMLNLANLAEEVQIAYRRRIK
LKRGDFADEANATTESDIEETFKKLVHKLNKSPEEVFDALKNQTVDLVLTAHPTQSVRRS
LLQKHGRIRNCLAQLYAKDITPDDKQELDEALHREIQAAFRTDEIRRTPPTPQDEMRAGM
SYFHETIWKGVPKFLRRVDTALKNIGINERVPYNAPLIQFSSWMGGDRDGNPRVTPEVTR
DVCLLARMMASNMYFSQIEDLMFEMSMWRCNSELRVRAEELYRTARRDVKHYIEFWKQVP
PTEPYRVILGDVRDKLYNTRERSRHLLAHGMSDIPEEAVYTNVEQFLEPLELCYRSLCDC
GDRVIADGSLLDFLRQVSTFGLSLVKLDIRQESDRHTDVLDAITQHLEIGSYRDWSEEKR
QEWLLAELSGKRPLFGSDLPKTEEVKDVLDTFNVIAELPSDCFGAYIISMATSPSDVLAV
ELLQRECHVKHPLRVVPLFEKLADLEAAPAAMARLFSIDWYRNRIDGKQEVMIGYSDSGK
DAGRFSAAWQLYKAQEEIIKVAKEFGVKLVIFHGRGGTVGRGGGPTHLAILSQPPDTIHG
SLRVTVQGEVIEQSFGEEHLCFRTLQRFCAATLEHGMNPPISPRPEWRELMDQMAVVATE
EYRSIVFKEPRFVEYFRLATPELEYGRMNIGSRPSKRKPSGGIESLRAIPWIFAWTQTRF
HLPVWLGFGAAFKHAIKKDSKNLQMLQEMYKTWPFFRVTIDLVEMVFAKGDPGIAALNDK
LLVSEDLWPFGESLRANYEETKDYLLKIAGHKDLLEGDPYLKQRIRLRDSYITTLNVCQA
YTLKRIRDPNYHVTLRPHISKEYAAEPSKPADELIHLNPTSEYAPGLEDTLILTMKGIAA
GMQNTG
##### Ortholog_ara_AT3G15840_PIFI ##### 
>F.palmeria|C4-like|AT3G15840_PIFI
MFVKMSTTSAPIFQSWTQVVSSPCAASSSNFSPSIAITHGVKSFMGSPLQEHKKWRNSVR
TIRKIRAAAIIAAPPSEEVKEYMLPSWADFDIGRAPVYWKTMNGLPPSSGERLKLFYNPA
ASKLTPNEEYGIAFNGGFNQPIMCGGEPRAMLRKDRGKADPPIYTIQICIPKHAVNLIFS
FTNGTDWDGPYRLKFQVPKAWRNRELDFFNRGLAEELSREGACEKAIFPDTSVVIDRCQL
MGNLTLEGGDRCELDLVSGCTDPESPEYNPLANVDDGSCPMYPGSED
>F.trinervia|C4|AT3G15840_PIFI
MFVKMSTTSAPIFQSWTQVVSSPCAASSSNFSPSIANTHGVKSFMGSPLQEHKKWRNSVR
TIRKIRAAAIIAAPPSEEVKEYMLPSWADFDIGRAPVYWKTMNGLPPSSGERLKLFYNPA
ASKLTPNEEYGIAFNGGFNQPIMCGGEPRAMLCKDRGKADPPIYTIQICIPKHAVNLIFS
FTNGTDWDGPYRLKFQVPKAWRNRELDFFNRGLAEELSREGACEKAIFPDTSVVIDRCQL
MGNLTLEGGDRCELDLVSGCTDPESPEYNPLANVDDGSCPMYPGSED
>F.bidentis|C4|AT3G15840_PIFI
----MSTTSAPIFQSWTQVVSSPCAASSSNFSPSIPNTHGVKSFMGSPLQEHKKWRNSVR
TIRKIRAAAIIAAPPSEEVKEYMLPSWADFDIGRAPVYWKTMNGLPPSSGERLKLFYNPA
ASKLTPNEEYGIAFNGGFNQPIMCGGEPRAMLRKDRGKADPPIYTIQICIPKHAVNLIFS
FTNGTEWDGPYSLKFQVPKAWRNRELDFFNRGLAEELSREGACEKAIFPDTSVVIDRCQL
MGNLTLEGGDRCELDLVSGCTDPESPEYNPLANVDDGSCPMYPGSED
>F.kochiana|C4|AT3G15840_PIFI
----MSTTSAPIFQSWTQVVSSPCAASSSNFSPSIANTHGVKSFMGSPLQEHKKWRNSVR
TIRKIRAAAIIAAPPSEEVKEYMLPSWADFDIGRAPVYWKTMNGLPPSSGERLKLFYNPA
ASKLTPNEEYGIAFNGGFNQPIMCGGEPRAMLRKDRGKADPPIYTIQICIPKHAVNLIFS
FTNGTEWDGPYSLKFQVPKAWRNRELDFFNRGLAEELSREGACEKAIFPDTSVVIDRCQL
MGNLTLEGGDRCELDLVSGCTDPESPEYNPLANVDDGSCPMYPGSED
>F.ramosissima|C3-C4|AT3G15840_PIFI
MGVKMSTTSAPIFQSWTQVVSSPCAASSSNFSPSIANTHGVKSFMGSPLQEHKKWRNSVR
TIRKIRAAAIIAAPPSEEVKEYMLPSWADFDIGRAPIYWKTMNGLPPSSGERLKLFYNPA
ASKLAPNEEFGIAFNGGFNQPIMCGGEPRAMLRKDRGKADPPIYTIQICIPKHAVNLIFS
FTNGTDWDGPYRLKFQVPKAWRNRELDFFNRGLAEELSREGACEKAIFPDTSVVIDRCQL
MGNLTLEGGDRCELDLVSGCTDPESPEYNPLANVDDGSCPPYSDSED
>F.angustifolia|C3-C4|AT3G15840_PIFI
----MSTTSAPIFQSWTQVVSSPCAASSSNFSPSIANTHGVKSFMGSPLQEHKKWRNSVR
TIRKIRAAAIIAAPPSEEVKEYMLPSWADFDIGRAPVYWKTMNGLPPSSGERLKLFYNPA
ASKLTPNEDFGIAFNGGFNQPIMCGGEPRAMLRKDRGKADPPIYTIQICIPKHAVNLIFS
FTNGTDWDGPYRLKFQVPKAWRNREIDFFNRGLAEELSRDGACEKAIFPDTSIVIDRCQL
MGNLTLEGGDRCELDLVSGCTDPESPEYNPLANVDDGSCPPYSDSED
>F.cronquistii|C3|AT3G15840_PIFI
----MSTTSAPIFQSWTQVVSAPCAASSSNFSPSIANTHGVKSFMGSPLQEHKKWRNSIR
TIRKIRAAAIIAAPPAEEVKEYMLPSWADFDIGRAPIYWKTMNGLPPSSGERLKLFYNPA
ASKLAPNEEFGIAFNGGFNQPIMCGGEPRAMLRKDRGKADPPIYTIQICIPKHAVNLIFS
FTNGTDWDGPYRLKFQVPKAWRNREIDFFNRGLAEELSREGACEKAIFPDTSVVIDRCQL
MGNLTLEGGDRCELDLVSGCTDPDSPEYNPLANVDDGSCPPYLDSED
>F.robusta|C3|AT3G15840_PIFI
----MSTTSAPIFQSWTRVVSSPCAASSSNFSPSIANTHGVKSFMGSPLQEHKRWRNSIR
GIRKIRAAAVIAAPPSEEVKEYVLPSWADFDIGRAPIYWKTMNGLPPSSGERLKLFYNPA
ASKLAPNEEFGIAFNGGFNQPIMCGGEPRAMLRKDRGKADPPIYTIQICIPKHAVNLIFS
FTNGTDWDGPYRLKFQVPKAWRNREIDFFNRGLAEELSREGACEKAIFPDTSVVIDRCQL
MGNLTLEGGDRCELDLVSGCTDPDSPEYNPLANVDDGSCPPYSDSED
>F.sonorensis|C3-C4|AT3G15840_PIFI
----MSTTSAPIFQSWTQVVSSPCAASSSNFSPSIANTHGVKSFMGSPLQEHKKWRNSIR
TIRKIRAAAVIAAPPSEEVKEYMLPSWADFDIGRAPVYWKTMNGLPPSSGERLKLFYNPA
ASKLAPNEEFGIAFNGGFNQPIMCGGEPRAMLRKDRGKADPPIYTIQICIPKHAVNLMFS
FTNGTDWDGPYRLKFQVPKAWRNREIDFFNRGLAEELSREGACEKAIFPDTSIVIDRCQL
MGNLTLEGGDRCELDLVSGCTDPDSPEYNPLANVDDGSCPPYSDSED
##### Ortholog_ara_AT3G19490_NHD1 ##### 
>F.kochiana|C4|AT3G19490_NHD1
MSTTVLPFSTYRLSHPLNPQCRKRSYILSVPPPPPLLTSRGPKLLQRNGVLARAEDKARG
GEGNSSSIQQQLPKPNSDMQLQELTSSGTCDPLCSVDETSSLEYEATYQPKTDLLKALAI
FGAAVTGAVAINHSWVAENQDLAMALLFGIGYAGIIFEESLAFNKSGVGLLMAVSLWVIR
SIGAPSTDIAVAELTHASAEVSEIVFFLLGAMTIVEIVDAHQGFKLVTDNITTRKPRSLL
WVVGFVTFFLSAVLDNLTSTIVMVSLLRKLVPPSEYRKLLGAVVVIAANAGGAWTPIGDV
TTTMLWIHGQISTLPTMTGLFVPSVVSLAVPLALMSFSSEVDETGQNTDDVLPSEQMAPR
GQLVFAVGIGGLVFVPIFKSLTGLPPYLGMLFGLGVLWILTDAIHYGESERQRLKVPQAL
SRIDTQGALFFLGILLSVSSLESAGLLREIANYLDAHIPSSELIASAIGVVSAIIDNVPL
VAAAMGMYDLSSYPQDSQFWQLIAFCAGTGGSMLVIGSAAGVALMGMEKIDFFWYLRKAS
GFAFAGYAAGIAAYLASQNLH-FSPTTIANIPFISGS
>F.vaginata|C4-like|AT3G19490_NHD1
MSTTVLPFSTYRLSHPLNPQCRKRSYILSVPPPPPLLTSRGPKLLQRNGVLARAEDKARG
GEGNSSSIQQQLPKPNSDMQLQELTSSGTCDPLCSVDETSSLEYEATYQPKTDLLKALAI
FGAAVTGAVAINHSWVAENQDLAMALLFGIGYAGIIFEESLAFNKSGVGLLMAVSLWVIR
SIGAPSTDIAVAELTHASAEVSEIVFFLLGAMTIVEIVDAHQGFKLVTDNITTRKPRSLL
WVVGFVTFFLSAVLDNLTSTIVMVSLLRKLVPPSEYRKLLGAVVVIAANAGGAWTPIGDV
TTTMLWIHGQISTLPTMTGLFVPSVVSLAVPLALMSFSSEVDETGQNTDDVLPSEQMAPR
GQLVFAVGIGGLVFVPIFKSLTGLPPYLGMLFGLGVLWILTDAIHYGESERQRLKVPQAL
SRIDTQGALFFLGILLSVSSLESAGLLREIANYLDAHIPSSELIASAIGVVSAIIDNVPL
VAAAMGMYDLSSYPQDSQFWQLIAFCAGTGGSMLVIGSAAGVALMGMEKIDFFWYLRKAS
GFAFAGYAAGIAAYLASQNLH-FSPTTIANIPFISGS
>F.australasica|C4|AT3G19490_NHD1
MSTTVLPFSTYRLSQPLNPQCRKRSYILSVPPPPPLLTSRGPKLLQRNGVLARAEDKARG
GGGNSSSIQQQLPKPNSDMQLQELTSSGTCDPLCSVDETSSLEYEDTYQPKTDLLKALAI
FGAAVTGAVAINHSWVAENQDLAMALLFGIGYAGIIFEESLAFNKSGVGLLMAVSLWVIR
SIGAPSTDIAVAELTHASAEVSEIVFFLLGAMTIVEIVDAHQGFKLVTDNITTRKPRSLL
WVVGFVTFFLSAVLDNLTSTIVMVSLLRKLVPPSEYRKLLGAVVVIAANAGGAWTPIGDV
TTTMLWIHGQISTLPTMTGLFVPSVVSLAVPLALMSFSSEVDETGQNTDDVLPSEQMAPR
GQLVFAVGIGGLVFVPIFKSLTGLPPYLGMLFGLGVLWILTDAIHYGESERQRLKVPQAL
SRIDTQGALFFLGILLSVSSLESAGLLREIANYLDAHIPSSELIASAIGVVSAIIDNVPL
VAAAMGMYDLSSYPQDSQFWQLIAFCAGTGGSMLVIGSAAGVALMGMEKIDFFWYLRKAS
GFAFAGYAAGIAAYLASQNLH-FSPTTIANIPFISGS
>F.palmeria|C4-like|AT3G19490_NHD1
MSTTVLPFSTYRLSQPLNPQCRKRSYILSVPPPPPLLTSRGPKLLQRNGVLARAEDKARG
GGGNSSSIQQQLPKPNSDMQLQELTPSGTCDPLCSVDETSSLEYEATYQPKTDLLKALAI
FGAAVTGAVAINHSWVAENQDLAMALLFGIGYAGIIFEESLAFNKSGVGLLMAVSLWVIR
SIGAPSTDIAVAELTHASAEVSEIVFFLLGAMTIVEIVDAHQGFKLVTDNITTRKPRSLL
WVVGFVTFFLSAVLDNLTSTIVMVSLLRKLVPPSEYRKLLGAVVVIAANAGGAWTPIGDV
TTTMLWIHGQISTLPTMTGLFVPSVVSLAVPLALMSFSSEVDETGQNTDDVLPSEQMAPR
GQLVFAVGIGGLVFVPIFKSLTGLPPYLGMLFGLGVLWILTDAIHYGESERQRLKVPQAL
SRIDTQGALFFLGILLSVSSLESAGLLREIANYLDAHIPSSELIASAIGVVSAIIDNVPL
VAAAMGMYDLSSYPQDSQFWQLIAFCAGTGGSMLVIGSAAGVALMGMEKIDFFWYLRKAS
GFAFAGYAAGIAAYLASQNLH-FSPTTIANIPFISGS
>F.ramosissima|C3-C4|AT3G19490_NHD1
MSTTVLPFRTYHLSQPLNPQFRKRSYILSVPPPPPLLTSRGPKLLQRNGVLARAEDNARG
GEGNTSSIQQQQPKPNSDKQLQDLTSSGACDPLCSVDETSSLEYEATYQPKTDLLKALAI
FGAAVTGAVAINHSWVAENQDLAMALLFGIGYAGIIFEESLAFNKSGVGLLMAVSLWVIR
SIGAPSTDIAVAELTHASAEVSEIVFFLLGAMTIVEIVDAHQGFKLVTDNITTRKPRSLL
WVVGFVTFFLSAVLDNLTSTIVMVSLLRKLVPPSEYRKLLGAVVVIAANAGGAWTPIGDV
TTTMLWIHGQISTLPTMTGLFVPSVVSLAVPLALMSFSSEVDGKGQNTDDVLASEQMAPR
GQLVFAVGIGALVFVPIFKSLTGLPPYLGMLFGLGVLWILTDAIHYGESERQRLKVPQAL
SRIDTQGALFFLGILLSVSSLEAAGLLREIANYLDAHIPSSELIASAIGVVSAIIDNVPL
VAAAMGMYDLSSYPQDSQFWQLIAFCAGTGGSMLVIGSAAGVALMGMEKIDFFWYLRKAS
GFAFAGYAAGIATYLASQNLH-FSPTTIANIPFISGS
>F.anomala|C3-C4|AT3G19490_NHD1
MSTTVLPFRTYHLSEPLNPQFRKRSYILSVPPPPPLLTSRGPKLLQRNGVLARAEDKARG
GEGNSSSIQQQPPKPNSDKQFQDLTSSGACDPLCSVDETSSLEYEATYQPKTDLLKALAI
FGAAVTGAVAINHSWVAANQDLAMALLFGIGYAGIIFEESLAFNKSGVGLLMAVSLWVIR
SIGAPSTDIAVAELTHASAEVSEIVFFLLGAMTIVEIVDAHQGFKLVTDNITTRKPRSLL
WVVGFVTFFLSSVLDNLTSTIVMVSLLRKLVPPSEYRKLLGAVVVIAANAGGAWTPIGDV
TTTMLWIHGQISTLPTMTGLFVPSVVSLAVPLALMSFSSEVDGKGQNTDDVLASEQMAPR
GQLVFAVGIGALVFVPIFKSLTGLPPYLGMLFGLGVLWILTDAIHYGESERQRLKVPQAL
SRIDTQGALFFLGILLSVSSLEAAGLLREIANYLDAHIPSSELIASAIGVVSAIIDNVPL
VAAAMGMYDLSSYPQDSQFWQLIAFCAGTGGSMLVIGSAAGVALMGMEKIDFFWYLRKAS
GFAFAGYAAGIAAYLASQNLH-FSPTTIANIPFISGS
>F.robusta|C3|AT3G19490_NHD1
MSTTVLPFRTYHFSQPLNPQFRKRSYILSVPPPPPLLTSRGPKLLQRNGVLARAEDKARG
GEGNASSIQQQQPKPNSDKQFQDLTSSGACDPLCSVDETSSLEYEATYQPKTDLLKALAV
FGAAVTGAVAINHSWVAANQDLAMALLFGIGYAGIIFEESLAFNKSGVGLLMAVSLWVIR
SIGAPSTDIAVAELTHASAEVSEIVFFLLGAMTIVEIVDAHQGFKLVTDNITTRKPRSLL
WVVGFVTFFLSSVLDNLTSTIVMVSLLRKLVPPSEYRKLLGAVVVIAANAGGAWTPIGDV
TTTMLWIHGQISTLPTMTGLFVPSVVSLAVPLALMSFSSEVDGKGQNTDDVLASEQMAPR
GQLVFAVGIGALVFVPIFKSLTGLPPYLGMLFGLGVLWILTDAIHYGESERQRLKVPQAL
SRIDTQGALFFLGILLSVSSLEAAGLLREIANYLDAHIPSSELIASAIGVVSAIIDNVPL
VAAAMGMYDLSSYPQDSQFWQLIAFCAGTGGSMLVIGSAAGVALMGMEKIDFFWYLRKAS
GFAFAGYAAGIAAYLASQNLH-FSPTTIANIPFISGS
>F.cronquistii|C3|AT3G19490_NHD1
MSTTVLPFRTYHLSQPLNPQFRKRSYILSVPPPPPLLTSRGPKLLQRNGVLARAEDKARG
GEGNTSSIQQQQPKPNSDKQFQDLTSSGACDPLCSVDETSSLEYEATYQPKTDLLKALAI
FGAAVTGAVAINHSWVAANQDLAMALLFGIGYAGIIFEESLAFNKSGVGLLMAVSLWVIR
SIGAPSTDIAVAELTHASAEVSEIVFFLLGAMTIVEIVDAHQGFKLVTDNITTRKPRSLL
WVVGFVTFFLSSVLDNLTSTIVMVSLLRKLVPPSEYRKLLGAVVVIAANAGGAWTPIGDV
TTTMLWIHGQISTLPTMTGLFVPSVVSLAVPLALMSFSSEVDGKGQNTDDVLASEQMAPR
GQLVFAVGIGALVFVPIFKSLTGLPPYLGMLFGLGVLWILTDAIHYGESERQRLKVPQAL
SRIDTQGALFFLGILLSVSSLEAAGLLREIANYLDAHIPSSELIASAIGVVSAIIDNVPL
VAAAMGMYDLSSYPQDSQFWQLIAFCAGTGGSMLVIGSAAGVALMGMEKIDFFWYLRKAS
GFAFAGYAAGIAAYLASQNLHFFSPTTIANIPFISGS
##### Ortholog_ara_AT3G54660_GR ##### 
>F.cronquistii|C3|AT3G54660_GR
MASSLSTPKLTTSLSSSTIQTFIYRHKISSLNRSPFTITPQSAS-----SHWCHTSTFNL
SKKALGFLSDN-SRNAVLKSRRFSTRAESTNGAEPRSYDFDLFTIGAGSGGVRASRFAAN
FGASVAVCELPFATISSETTGGVGGTCVLRGCVPKKLLVYASKYSHEFEESLGFGWSYNS
EPVHDWSTLMANKNAELQRLTGIYKNILNNAGVKLIEGRGKIVDPHTVDVDGKLYTARNI
LVSVGGRPFIPDIPGREYVIDSDAALDLPSKPTKIAIVGGGYIALEFAGIFNGLQSDVHV
FIRQKQVLRGFDEEIRDFVAEQMSLKGIEFHTEESPKAVIKSADGSLSLKTNKGTIDGFS
HVMFATGRKPNTKNLGLEAVGVELDKNGAILVDEYSRSSVPSIWAVGDVTDRMNLTPVAL
MEGGALAKTLFANEPTKPDFRAVPSAVFSQPPIGQVGLSEQQAIEEYGDIDVYTANFRPL
KATLSGLPDRVFMKLIVTAKSNQVVGLHMCGEESAEIVQGFAVAIKAGLTKAQFDSTVGV
HPTSAEEFVTMRTPTRKIRNSSSGGKTDSDAKAAAGV
>F.angustifolia|C3-C4|AT3G54660_GR
MASSLSTPKLTTSLSSSTIQTFIYRHKLSPLNRSLFTITPQSSS-----SHWCHTSSFNL
SKKAIGFLSDN-SRNAVLKSRRFSTRAESTNGAEPRSYDFDLFTIGAGSGGVRASRFAAN
FGASVAVCELPFATISSETTGGVGGTCVLRGCVPKKLLVYASKYSHEFEESLGFGWSYNS
EPVHDWSTLMANKNAELQRLTGIYKNILNNAGVKLIEGRGKIVDPHTVDVDGKLYTARNI
LVSVGGRPFIPDIPGREYVTDSDAALDLPSKPTKIAIVGGGYIALEFAGIFNGLQSDVHV
FIRQKQVLRGFDDEIRDFVAEQMSLKGIEFHTEESPQAVIKSADGSLSLKTNKGTIDGFS
HVMFATGRKPNTKNLGLEAVGVKLDKNGAILVDEYSRTSVPSIWAVGDVTDRMNLTPVAL
MEGGALAKTLFANEPTKPDFRAVPSAVFSQPPIGQVGLSEQQAIEEYGDIDVYTANFRPL
KATLSGLPDRVFMKLVVSAKTNQVVGLHMCGEESAEIVQGFAVAIKAGLTKAQFDSTVGV
HPTSAEEFVTMRTPTRKIRNSSSGGKTDSEAKAAAGV
>F.floridana|C3-C4|AT3G54660_GR
MASSLSTPKLTTSLSSSTIQTFIYRHKLSPLNRSPFITTPQSAASSS--SHWCHTSSFNL
SKKALGFLSDN-SRNAVLKSRRFSVRAESTNGAEPRSYDFDLFTIGAGSGGVRASRFAAN
FGASVAVCELPFATISSETTGGVGGTCVLRGCVPKKLLVYASKYSHEFEESLGFGWSYNS
EPVHDWSTLMANKNAELQRLTGIYKNILNNAGVKLIEGRGKIVDPHTVDVDGKLYTARNI
LVSVGGRPFIPDIPGREYVIDSDAALDLPSKPTKIAIVGGGYIALEFAGIFNGLQSDVHV
FIRQKQVLRGFDDEIRDFVAEQMSLKGIEFHTEESPQAVIKSADGSLSLKTNKGTTDGFS
HVMFATGRKPNTKNLGLEAVGVKLDKNGAILVDEYSRSSVPSIWAVGDVTDRMNLTPVAL
MEGGALAKTLFANEPTKPDFRAVPSAVFSQPPLGQVGLSEQQAIEEYGDVDVYTANFRPL
KATLSGLPDRVFMKLVVSAKTNQVVGLHMCGEESAEIVQGFAVAIKAGLTKAQFDSTVGV
HPTSAEEFVTMRTPARKIRNSSSGGKTDTEAKAAAGV
>F.pubescens|C3-C4|AT3G54660_GR
MASSLSTPKLTTSLSSSTIQTFIYRHKLSPLNRSPFITTPQSAASSS--SHWCHTSSFNL
SKKALGFLSDN-NRNAVLKSRRFSTRAESTNGAEPRSYDFDLFTIGAGSGGVRASRFAAN
FGASVAVCELPFATISSETTGGVGGTCVLRGCVPKKLLVYASKYSHEFEESLGFGWSYNS
EPVHDWSTLMANKNAELQRLTGIYKNILNNAGVKLIEGRGKIVDPHTVDVDGKLYTARNI
LVSVGGRPFIPDIPGREYVIDSDAALDLPSKPTKIAIVGGGYIALEFAGIFNGLQSDVHV
FIRQKQVLRGFDDEIRDFVAEQMSLKGIEFHTEESPQAVIKSADGSLSLKTNKGTIDGFS
HVMFATGRKPNTKNLGLEAVGVKLDKNGAILVDEYSRSSVPSIWAVGDVTDRMNLTPVAL
MEGGALAKTLFANEPTKPDFRAVPSAVFSQPPIGQVGLSEQQAIEEYGDVDVYTANFRPL
KATLSGLPDRVFMKLIVSAKTNQVVGLHMCGEESAEIVQGFAVAIKAGLTKAQFDSTVGV
HPTSAEEFVTMRTPARKIRNSSSGGKTDTEAKAAAGV
>F.ramosissima|C3-C4|AT3G54660_GR
MASSLSTPKLTTSLSSSTIQTFIYRHKLSPLNRSPFTITPQSSSSSSSLSHWCHTSSFNL
SKKALGFLSDN-SRNAVLKSRRFSVRAESTNGAEPRSYDFDLFTIGAGSGGVRASRFAAN
FGANVAVCELPFATISSETTGGVGGTCVLRGCVPKKLLVYASKYSHEFEESLGFGWSYNS
EPVHDWSTLMANKNAELQRLTGIYKNILNNAGVKLIEGRGKIVDPHTVDVDGKLYTARNI
LVSVGGRPFIPDIPGREYIIDSDAALDLPSKPTKIAIVGGGYIALEFAGIFNGLQSDVHV
FIRQKQVLRGFDDEIRDFVAEQMSLKGIEFHTEESPQAVIKSADGSLSLKTNKGTIDGFS
HVMFATGRKANTKNLGLEAVGVKLDKNGAILVDEYSRSSVPSIWAVGDVTDRMNLTPVAL
MEGGALAKTLFANEPTKPDFRAVPSAVFSQPPIGQVGLSEQQAIEEYGDVDVYTANFRPL
KATLSGLPDRVFMKLVVSAKTNQVVGLHMCGEESAEIVQGFAVAIKAGLTKAQFDSTVGV
HPTSAEEFVTMRTPTRKIRNSSSGGKTDTEAKAAAGV
>F.anomala|C3-C4|AT3G54660_GR
------------------------------------------------------------
-----------------LKSRRFSVRAESSNGAEPRSYDFDLFTIGAGSGGVRASRFAAN
FGASVAVCELPFATISSETTGGVGGTCVLRGCVPKKLLVYASKYSHEFEESLGFGWSYNS
EPVHDWSTLMANKNAELQRLTGIYKNILNNAGVKLIEGRGKIVDPHTVDVDGKLYTARNI
LVSVGGRPFIPDIPGREYIIDSDAALDLPSKPTKIAIVGGGYIALEFAGIFNGLQSDVHV
FIRQKQVLRGFDDEIRDFVAEQMSLKGIEFHTEESPQAVIKSADGSLSLKTNKGTIDGFS
HVMFATGRKPNTKNLGLEAVGVKLDKNGAILVDEYSRSSVPSIWAVGDVTDRMNLTPVAL
MEGGALAKTLFANEPTKPDFRAVPSAVFSQPPIGQVGLSEQQAIEEYGDVDVYTANFRPL
KATLSGLPDRVFMKLIVSAKTNQVVGLHMCGEESAEIVQGFAVAIKAGLTKAQFDSTVGV
HPTSAEEFVTMRTPTRKIRNSSSGGKTD---------
>F.robusta|C3|AT3G54660_GR
MASSLSTPKLTTSLSSSTIQTFIYRHKISSLNRSPFVITPQSAS-----SHWCYTPTFNL
SKKALGFLSDN-SRNAVLKSRRFSTRAESTNGAEPRSYDFDLFTIGAGSGGVRASRFAAN
FGASVAVCELPFATISSETTGGVGGTCVLRGCVPKKLLVYASKYSHEFEESLGFGWSYNS
EPVHDWSTLMANKNAELQRLTGIYKNILNNAGVKLIEGRGKIVDPHTVDVDGKLYTARNI
LVSVGGRPFIPDIPGREYVIDSDAALDLPSKPTKIAIVGGGYIALEFAGIFNGLQSDVHV
FIRQKQVLRGFDEEIRDFVAEQMSLKGIEFHTEESPQAVIKSADGSLSLKTNKGTIDGFS
HVMFATGRKPNTKNLGLEAVGVKLDKNGAILVDEYSRSSVPSIWAVGDVTDRMNLTPVAL
MEGGALAKTLFANEPTKPDFRAVPSAVFSQPPIGQVGLSEQQAIEEYGDIDVYTANFRPL
KATLSGLPDRVFMKLVVSAKTNQVVGLHMCGEESAEIVQGFAVAIKAGLTKAQFDSTVGV
HPTSAEEFVTMRTPTRKIRNSSSGGKTDSEAKAAAGV
>F.trinervia|C4|AT3G54660_GR
MASSLSTPKLTTSLSSSTIQTFIYRHKLSALNRSPFTITPQSSSSLSS-SHWCHTSTFNL
SKKALGFLTDNSSRNAVLKSRRFSTRAESTNGAEPRSYDFDLFTIGAGSGGVRASRFAAN
FGASVAVCELPFATISSETTGGVGGTCVLRGCVPKKLLVYASKYSHEFEESLGFGWSYNS
EPVHDWSILMANKNAELQRLTGIYKNILNNAGVKLIEGRGKIVDPHTVDVDGKLYTARNI
LVSVGGRPFIPDIPGREYILDSDAALDLPSKPTRIAIVGGGYIALEFAGIFNGLQSDVHV
FIRQKQVLRGFDDEIRDFVAEQMSLKGIEFHTEESPQAVIKSADGSLSLKTNKGTIDGFS
HVMFATGRKPNTKNLGLEAVGVKLDKNGAILVDEYSRSSVPSIWAVGDVTDRMNLTPVAL
MEGGALAKTLFANEPTKPDFRAVPSAVFSQPPIGQVGLSEQQAIEEYGDVDVYTANFRPL
KATLSGLPDRVFMKLVVSAKTNQVVGLHMCGEESAEIVQGFAVAIKAGLTKAQFDSTIGV
HPTSAEEFVTMRTPTRKIRNSSSGGKTDSEAKAAAGV
>F.bidentis|C4|AT3G54660_GR
------------------------------------------------------------
SKKALGFLSDN-SRNAVLKSRRFSTRAESTNGAEPRSYDFDLFTIGAGSGGVRASRFAAN
FGASVAVCELPFATISSETTGGVGGTCVLRGCVPKKLLVYASKYSHEFEESLGFGWSYNS
EPVHDWSILMANKNAELQRLTGIYKNILNNAGVKLIEGRGKIVDPHTVDVDGKLYTARNI
LVSVGGRPFIPDIPGREYILDSDAALDLPSKPTKIAIVGGGYIALEFAGIFNGLQSDVHV
FIRQKQVLRGFDDEIRDFVAEQMSLKGIEFHTEESPQAVIKSADGSLSLKTNKGTIDGFS
HVMFATGRKPNTKNLGLEAVGVKLDKNGAILVDEYSRSSVPSIWAVGDVTDRMNLTPVAL
MEGGALAKTLFANEPTKPDFRAVPSAVFSQPPIGQVGLSEQQAIEEYGDVDVYTANFRPL
KATLSGLPDRVFMKLVVSAKTNQVVGLHMCGEESAEIVQGFAVAIKAGLTKAQFDSTIGV
HPTSAEEFVTMRTPTRKIRNSSSGGKTDSEAKAAAGV
>F.palmeria|C4-like|AT3G54660_GR
------------------------------------------------------------
--------SDN-SRNAVLKSRRFSTRAESTNGAEPRSYDFDLFTIGAGSGGVRASRFAAN
FGASVAVCELPFATISSETTGGVGGTCVLRGCVPKKLLVYASKYSHEFEESLGFGWSYNS
EPVHDWSILMANKNAELQRLTGIYKNILNNAGVKLIEGRGKIVDPHTVDVDGKLYTARNI
LVSVGGRPFIPDIPGREYIIDSDAALDLPSKPTKIAIVGGGYIALEFAGIFNGLQSDVHV
FIRQKQVLRGFDDEIRDFVAEQMSLKGIEFHTEESPQAVIKSADGSLSLKTNKGTIDGFS
HVMFATGRKPNTKNLGLEAVGVKLDKNGAILVDEYSRSSVPSIWAVGDVTDRMNLTPVAL
MEGGALAKTLFANEPTKPDFRAVPSAVFSQPPIGQVGLSEQQAIEEYGDVDVYTANFRPL
KATLSGLPDRVFMKLVVSAKTNQVVGLHMCGEESAEIVQGFAVAIKAGLTKAQFDSTIGV
HPTSAEEFVTMRTPTRKIRNSSSGGKTDSEAKAAAGV
##### Ortholog_ara_AT4G15530_PPDK ##### 
>F.australasica|C4|AT4G15530_PPDK
MMSSLSVEGMLLKSARESCLPARVK--QRRN---GDLRRLNLHRQSSFVRCLTPAR---V
SRPELRSSGLTPPRAVLNPVSPPVTTAKKRVFTFGKGRSEGNRDMKSLLGGKGANLAEMS
SIGLSVPPGLTISTEACEEYQQNGKSLPPGLWDEISEGLDYVQKEMSASLGDPSKPLLLS
VRSGAAISMPGMMDTVLNLGLNDEVVAGLAGKSGARFAYDSYRRFLDMFGNVVMGIPHSL
FDEKLEQMKAEKGIHLDTDLTAADLKDLVEKYKNVYVEAKGEKFPTDPKKQLELAVNAVF
DSWDSPRANKYRSINQITGLKGTAVNIQSMVFGNMGNTSGTGVLFTRNPSTGEKKLYGEF
LINAQGEDVVAGIRTPEDLGTMETCMPEAYKELVENCEILERHYKDMMDIEFTVQENRLW
MLQCRTGKRTGKGAVRIAVDMVNEGLIDTRTAIKRVETQHLDQLLHPQFEDPSAYKSHVV
ATGLPASPGAAVGQVCFSAEDAETWHAQGKSAILVRTETSPEDVGGMHAAAGILTARGGM
TSHAAVVARGWGKCCVSGCADIRVNDDMKIFTIGDRVIKEGDWLSLNGTTGEVILGKQLL
APPAMSNDLEIFMSWADQARRLKVMANADTPNDALTARNNGAQGIGLCRTEHMFFASDER
IKAVRKMIMAVTPEQRKVALDLLLPYQRSDFEGIFRAMDGLPVTIRLLDPPLHEFLPEGD
LEHIVNELAVDTGMSADEIYSKIENLSEVNPMLGFRGCRLGISYPELTEMQVRAIFQAAV
SMTNQGVTVIPEIMVPLVGTPQELRHQISVIRGVAANVFAEMGVTLEYKVGTMIEIPRAA
LIAEEIGKEADFFSFGTNDLTQMTFGYSRDDVGKFLQIYLAQGILQHDPFEVIDQKGVGQ
LIKMATEKGRAANPNLKVGICGEHGGEPSSVAFFDGVGLDYVSCSPFRVPIARLAAAQVI
V
>F.vaginata|C4-like|AT4G15530_PPDK
MMSSLSVEGMLLKSARESCLPARVK--QRRN---GDLRRLNHHRQSSFVRCLTPAR---V
SRPELRSSGLTPPRAVLNPVSPPVTTAKKRVFTFGKGRSEGNRDMKSLLGGKGANLAEMS
SIGLSVPPGLTISTEACEEYQQNGKSLPPGLWDEISEGLDYVQKEMSASLGDPSKPLLLS
VRSGAAISMPGMMDTVLNLGLNDEVVAGLAGKSGARFAYDSYRRFLDMFGNVVMGIPHSL
FDEKLEQMKAEKGIHLDTDLTAADLKDLVEKYKNVYVEAKGEKFPTDPKKQLELAVNAVF
DSWDSPRANKYRSINQITGLKGTAVNIQSMVFGNMGNTSGTGVLFTRNPSTGEKKLYGEF
LINAQGEDVVAGIRTPEDLGTMETCMPEAYKELVENCEILERHYKDMMDIEFTVQENRLW
MLQCRTGKRTGKGAVRIAVDMVNEGLIDTRTAIKRVETQHLDQLLHPQFEDPSAYKSHVV
ATGLPASPGAAVGQVCFSAEDAETWHAQGKRAILVRTE----------------------
------------------------------------------------------------
------------------------------------------------------------
------------------------------------------------------------
------------------------------------------------------------
------------------------------------------------------------
------------------------------------------------------------
------------------------------------------------------------
-
>F.palmeria|C4-like|AT4G15530_PPDK
MMSSLSVEGMLLKSARESCLPARGK--QRRN---GDLRRLNHHRQSSFVRCLTPAR---V
SRPELRSSGLTPPRAVLNPVSPPVTTAKKRVFTFGKGGSEGNRDMKSLLGGKGANLAEMS
SIGLSVPPGLTISTEACEEYQQNGKSLPPGLWDEISEGLDYVQKEMSASLGDPSKPLLLS
VRSGAAISMPGMMDTVLNLGLNDEVVAGLAGKSGARFAYDSYRRFLDMFGNVVMGIPHSL
FDEKLEQMKAEKGIHLDTDLTAADLKDLVEKYKNVYVEAKGEKFPTDPKKQLELAVNAVF
DSWDSPRANKYRSINQITGLKGTAVNIQSMVFGNMGNTSGTGVLFTRNPSTGEKKLYGEF
LVNAQGEDVVAGIRTPEDLGTMETCMPEAYKELVENCEILERHYKDMMDIEFTVQENRLW
MLQCRTGKRTGKGAVRIAVDMVNEGLIDTRTAIKRVETQHLDQLLHPQFENPSAYKSDVV
ATGLPASPGAAVGQVCFSAE----------------------------------------
------------------------------------------------------------
------------------------------------------------------------
------------------------------------------------------------
------------------------------------------------------------
------------------------------------------------------------
------------------------------------------------------------
------------------------------------------------------------
-
>F.kochiana|C4|AT4G15530_PPDK
MMSSLSVEGMLLKSARESCLPARVK--QRRN---GDLRRLNHHRQSSFVRCLTPAR---V
SRPELRSSGLTPPRAVLNPVSPPVTTAKKRVFTFGKGRSEGNRDMKSLLGGKGANLAEMS
SIGLSVPPGLTISTEACEEYQQNGKSLPPGLWDEISEGLDYVQKEMSASLGDPSKPLLLS
VRSGAAISMPGMMDTVLNLGLNDEVVAGLAGKSGVRFAYDSYRRFLDMFGNVVMGIPHSL
FDEKLEQMKAEKGIHLDTDLTAADLKDLVEQYKNVYVEAKGEKFPTDPKKQLELAVNAVF
DSWDSPRANKYRSINQITGLKGTAVNIQSMVFGNMGNTSGTGVLFTRNPSTGEKKLYGEF
LVNAQGEDVVAGIRTPEDLGTMETCMPEAYKELVENCEILERHYKDMMDIEFTVQENRLW
MLQCRTGKRTGKGAVRIAVDMVNEGLIDTRTAIKRVETQHLDQLLHPQFENPSAYKSDVV
ATGLPASPGAAVGQVCFSAEDAETWHAQGKRAILVRTE----------------------
------------------------------------------------------------
------------------------------------------------------------
------------------------------------------------------------
------------------------------------------------------------
------------------------------------------------------------
------------------------------------------------------------
------------------------------------------------------------
-
>F.cronquestii|C3|AT4G15530_PPDK
-MSSLFVKGMLLKSADESCLPARGR--QRRTGEIGDLRRLNHHRQPPFVRWICRRKLSAA
RRIDSHTGGLTPPRAVLNPVSPPVTTTKKRVFTFGKGRSEGNKDMKSLLGGKGANLAEMA
SIGLSVPPGLTISTEACEEYQQNGKKLPPGLWDEILEGLQYVQKEMAASLGDPSKPLLLS
VRSGAAISMPGMMDTVLNLGLNDEVVAGLAGKSGARFAYDSYRRFLDMFGNVVMGIPHSL
FDEKLEQMKAEKGVHLDTDLTAADLKDLVEQYKNVYVEAKGEKFPTDPKKQLELAVNAVF
DSWDSPRANKYRSINQITGLKGTAVNIQCMVFGNMGNTSGTGVLFTRNPSTGEKKLYGEF
LVNAQGEDVVAGIRTPEDLVTMETCMPEAYRELVENCEILERHYKDMMDIEFTVQENRLW
MLQCRTGKRTGKGAVRIAVDMVNEGLIDTRTAIKRVETQHLDQLLHPQFEDPSAYKSHVV
ATGLPASPGAAVGQVVFSAEDAETWHAQGK------------------------------
------------------------------------------------------------
------------------------------------------------------------
------------------------------------------------------------
------------------------------------------------------------
------------------------------------------------------------
------------------------------------------------------------
------------------------------------------------------------
-
>F.anomala|C3-C4|AT4G15530_PPDK
-MSSLFVEGVLVKPADESCLPARVK--QRRT---GDLRRLNHHRQPA--RWSCRRKLSGV
SRIELYSGGLTPPRAVLNPVSPPVTTTKKRVFTFGKGRSEGNKDMKSLLGGKGANLAEMA
SIGLSVPPGLTISTEACEEYQQSGKKLPPGLWDEILEGLQYVQKEMSASLGDPSKPLLLS
VRSGAAISMPGMMDTVLNLGLNDEVVAGLSGKSGARFAYDSYRRFLDMFGNVVMGIPHSL
FDEKLEQMKAEKGVHLDTDLTAADLKDLVEQYKNVYVEAKGEKFPTDPKKQLELAVNAVF
DSWDSPRANKYRSINQITGLKGTAVNIQCMVFGNMGNTSGTGVLFTRNPSTGEKKLYGEF
LVNAQGEDVVAGIRTPEDLATMETCMPEAYKELVENCEILEGHYKDMMDIEFTVQENRLW
MLQCRSGKRTGKGAVRIAVDMVNEGLIDTRTAIKRVETQHLDQLLHPQFENPSAYKSHVV
ATGLPASPGAAVGQVVFSAEDAETWHAQGKSAILVRTETSPEDVGGMHAAAGILTARGGM
TSHAAVVARGWGKCCVSGCADIRVNDDMKVFTIGDRVIKEGDWLSLNGSTGEVILGKQLL
APPAMSNDLEIFMSWADQVRRLKVMANADTPNDALTARNNGAQGIGLCRTEHMFFASDER
IKAVRKMIMAVTPEQRKAALDLLLPYQRSDFEGIFRAMDGLPVTIRLLDPPLHEFLPEGD
LEHIVNELAVDTDMSEDEIYSRIENLSEVNPMLGFRGCRLGISYPELTEMQVRAIFQAAV
SMNNQGVTVIPEIMVPLVGTPQELRHQIGLIRGVAANVFAEMGLTLEYKVGTMIEIPRAA
LIAEEIAKEAEFFSFGTNDLTQMTFGYSRDD-----------------------------
------------------------------------------------------------
-
>F.robusta|C3|AT4G15530_PPDK
MMSSLFVKGMLLKSADESCLPARVKQPQRRT---GDLRRLNDHRQPSFVRWICRRKLRAV
SRVESHGGGLTPLRAVLNPVSPPVTTTKKRVFTFGKGRSEGNKDMKSLLGGKGANLAEMA
SIGLSVPPGLTISTEACEEYQQSGKKLPPGLWDEILEGLQYVQKEMSASLGDPSKPLLLS
VRSGAAISMPGMMDTVLNLGLNDEVVAGLAGKSGARFAYDSYRRFLDMFGNVVMGIPHSL
FDEKLEQMKAEKGVHLDTDLTATDLKDLVEQYKNVYVEAKGEKFPTDPKKQLELAVNAVF
DSWDSPRANKYRSINQITGLKGTAVNIQCMVFGNMGNTSGTGVLFTRNPSTGEKKLYGEF
LVNAQGEDVVAGIRTPEDLVIMETCMPEAYRELVENCEILERHYKDMMDIEFTVQENRLW
MLQCRTGKRTGKGAVRIAVDMVNEGLIDTRTAIKRVETQHLDQLLHPQFEDPSAYKSHVV
ATGLPASPGAAVGQVVFSAEDAETWHAQGKSAILVRTETSPEDVGGMHAAAGILTARGGM
TSHAAVVARGWGKCCVSGCADIRVNDDMKVLTICDRVIKEGDWLSLNGSTGEVILGKQLL
APPAMSNDLETFMSWADQVRRLKVMANADTPNDALTARNNGAQGIGLCRTEHMFFASDER
IKAVRKMIMAVTPEQRKAALDLLLPYQRSDFEGIFRAMDGLPVTIRLLDPPLHEFLPEGD
LEHIVNELSVDTGMSEDEIYSRIEKLSEVNPMLGFRGCRLGISYPELTEMQVRAIFQAAV
SMNNQGVTVIPEIMVPLVGTPQELRHQIGVIRGVAANVFAEMGLTLEYKVGTMIEIPRAA
LIADEIAKEAEFFSFGTNDLTQMTFGYSRDDVGKFLQIYLSQGILQHDPFEVLDQKGVGQ
LIKMATEKGRAANPNLKVGICGEHGGEPTSVAFFDGVGLDYVSCSPFRVPIARLAAAQVV
V
>F.angustifolia|C3-C4|AT4G15530_PPDK
MMSSLFVEGMLLKSADESCLPAKGK--QRRT---GDLRRLNHHRQPAFVRWICRRKLSGV
SRIEFHSGGLTPPRAVLNPVSPPVTTTKKRVFTFGKGRSEGNKDMKSLLGGKGANLAEMA
SIGLSVPPGLTISTEACEEYQQNGKKLPPGLWDEILEGLRYVQKEMSASLGDPSKPLLLS
VRSGAAISMPGMMDTVLNLGLNDEVVAGLAGKSGARFAYDSYRRFLDMFGNVVMGIPHSL
FDEKLEEMKAEKGVHLDTDLTAADLKDLVEQYKNVYVEAKGEKFPTDPKKQLELAVNAVF
DSWDSPRANKYRSINQITGLKGTAVNIQCMVFGNMGNTSGTGVLFTRNPSTGEKKLYGEF
LVNAQGEDVVAGIRTPEDLATMETCMPEAYRELVENCKILERHYKDMMDIEFTVQENRLW
MLQCRTGKRTGKGAVRIAVDMVNEGLIDTRTAIKRVETQHLDQLLHPQFENPSAYKSHVV
ATGLPASPGAAVGQVVFSAEDAETWHAQGKSAILVRTE----------------------
------------------------------------------------------------
------------------------------------------------------------
------------------------------------------------------------
------------------------------------------------------------
------------------------------------------------------------
------------------------------------------------------------
------------------------------------------------------------
-
>F.pubescens|C3-C4|AT4G15530_PPDK
MMSSLFVEGMLLK-ADESCLPASVK--QRRT---GDLRRLNHHRQPAFDRWICRRKLSGV
SRIELPSGGLTPPRAVLNPVSPPVTTTKKRVFTFGKGNSEGNKDMKSLLGGKGANLAEMA
SIGLSVPPGLTISTEACEEYQQNGKKLPPGLWDEILEGLQYVQKEMSASLGDPSKPLLLS
VRSGAAISMPGMMDTVLNLGLNDEVVDGLAGKSGARFAYDSYRRFLDMFGNVVMGIPHSL
FDEKLEQMKAEKGIHLDTDLTAADLKDLVEQYKNVYVEAKGEKFPTDPKKQLELAVNAVF
DSWDSPRANKYRSINQITGLKGTAVNIQCMVFGNMGNTSGTGVLFTRNPSTGEKKLYGEF
LVNAQGEDVVAGIRTPEDLVTMETCMPEAYRELVENCEILETHYKDMMDIEFTVQENRLW
MLQCRTGKRTGKGAVRIAVDMVNEGLIDTRTAIKRVETQHLDQLLHPQFENPSAYKSHVV
ATGLPASPGAAVGQVVFSAE----------------------------------------
------------------------------------------------------------
------------------------------------------------------------
------------------------------------------------------------
------------------------------------------------------------
------------------------------------------------------------
------------------------------------------------------------
------------------------------------------------------------
-
>F.sonorensis|C3-C4|AT4G15530_PPDK
MMSSLFVKGMLLKSADESCLPARGR--QRRTGDNGDLRRLNRHRQPPFVRWICRWKLSGV
SRIELHSGGLTPPRAVLNPVSPPVTTTKKKVFTFGKGRSEGNKDMKSLLGGKGANLAEMA
SIGLSVPPGLTISTEACEEYQQNGKKLPPGLWDEILEGLQYVQKEMSASLGDPSKPLLLS
VRSGAAISMPGMMDTVLNLGLNDEVVAGLAGKSGARFAYDSYRRFLDMFGNVVMGIPHSL
FDEKLEQMKAEKGFHLDTDLTAADLKDLVEQYKNVYVEAKGEKFPTDPKKQLELAVNAVF
DSWDSPRANKYRSINQITGLKGTAVNIQCMVFGNMGNTSGTGVLFTRNPSTGEKKLYGEF
LVNAQGEDVVAGIRTPEDLVTMETCMPEAYRELVENCEILERHYKDMMDIEFTVQENRLW
MLQCRTGKRTGKGAVRIAVDMVNEGLIDTRTAIKRVETQHLDQLLHPQFENPSAYKSHVV
ATGLPASPGAAVGQVVFSAEDAETWHAQGKSAILVRTETSPEDVGGMHAAAGILTARGGM
TSHAAVVARGWGKCCVSGCADIRVNDDMKVLTIGDRVIKEGDWLSLNGSTGEVILGKQLL
APPAMSNDLETFMSWADQVRRLKVMANADTPNDALTARNNGAQGIGLCRTEHMFFASDER
IKAVRKMIMAVTPEQRKAALDLLLPYQRSDFEGIFRAMDGLPVTIRLLDPPLHEFLPEGD
LEHIVNELAVDTGMSEDEIYSRIEKLSEVNPMLGFRGCRLGISYPELTEMQVRAIFQAAV
SMNNQGVTVIPEIMVPLVGTPQELRHQIGVIRGVAANVFAEMGLTLEYKVGTMIEIPRAA
LIADEIAKEAEFFSFGTNDLTQMTFGYSRDDAGKFLQIYLSQGILQHDPFEVLDQKGVGQ
LIKMATEKGRAANPNLKVGICGEHGGEPSSVAFFDGVGLDYVSCSPFRVPIARLAAAQVV
V
>F.chloraefolia|C3-C4|AT4G15530_PPDK
MMSSLFVEGMLLKSADESCLPASVK--QRRT---GDLRRLNHHRQPEFVRWICRRKLSGV
SRIELHSGGLTPPRAVLNPVSPPVTTTKKRVFTFGKGRSEGNKDMKSLLGGKGANLAEMA
SIGLSVPPGLTISTEACEEYQQNGKKLPPGLWDEILEGLQYVQKEMSASLGDPSKPLLLS
VRSGAAISMPGMMDTVLNLGLNDEVVAGLAGKSGARFAYDSYRRFLDMFGNVVMGIPHSL
FDEKLEQMKAEKGVHLDTDLTAADLKDLVEQYKNVYVEAKGEKFPTDPKKQLELAVNAVF
DSWDSPRANKYRSINQITGLKGTAVNIQCMVFGNMGNTSGTGVLFTRNPSTGEKKLYGEF
LVNAQGEDVVAGIRTPEDLVTMETCMPEAYRELVENCEILERHYKDMMDIEFTVQENRLW
MLQCRTGKRTGKGAVRIAVDMVNEGLIETRTAIKRVETQHLDQLLHPQFENPSAYKSHVV
ATGLPASPGAAVGQVVFSAEDAETWHAQGKSAILVRTETSPEDVGGMHAAAGILTARGGM
TSHAAVVARGWGKCCVSGCADIRVNDDMKVFTIGDRVIKEGDWLSLNGSTGEVILGKQLL
APPAMSNDLETFMSWADQVRRLKVMANADTPNDALTARNNGAQGIGLCRTEHMFFASDER
IKAVRKMIMAVNPEQRKAALDLLLPYQRSDFEGIFRAMDGLPVTIRLLDPPLHEFLPEGD
LEHIVNELAVDTGMSEDEIYSRIEKLSEVNPMLGFRGCRLGISYPELTEMQVRAIFQAAV
SMNNQGVTVIPEIMVPLVGTPQELRHQIGVIRGVAANVFAEMGLTLEYKVGTMIEIPRAA
LIADEIAKEAEFFSFGTNDLTQMTFGYSRDDVGKFLQIYLSQGILQHDPFEVLDQKGVGQ
LIKMATEKGRAANPNLKVGICGEHGGEPSSVAFFDGVGLDYVSCSPFRVPIARLAAAQVV
V
>F.floridana|C3-C4|AT4G15530_PPDK
-MSSLFVEGMLLKSADESCLPASLK--QRRT---GDLRRLNHHRQPTFVRWICRRKLSGV
SGIELHSGGLTPPRAVLNPVSPPVTTTKKRVFTFGKGNSEGNKDMKSLLGGKGANLAEMA
SIGLSVPPGLTISTEACEEYQQNGKKLPPGLWDEILEGLQYVQKEMSASLGDPSKPLLLS
VRSGAAISMPGMMDTVLNLGLNDEVVDGLAGKSGARFAYDSYRRFLDMFGNVVMGIPHSL
FDEKLEQMKAEKGIHLDTDLTAADLKDLVEQYKNVYVEAKGEKFPTDPKKQLELAVNAVF
DSWDSPRANKYRSINQITGLKGTAVNIQCMVFGNMGNTSGTGVLFTRNPSTGEKKLYGEF
LVNAQGEDVVAGIRTPEDLVTMETCMPEAYRELVENCEILERHYKDMMDIEFTVQENRLW
MLQCRTGKRTGKGAVRIAVDMVNEGLIETRTAIKRVETQHLDQLLHPQFENPSAYKSHVV
ATGLPASPGAAVGQVVFSAEDAETWHAQGKSAILVRTETSPEDVGGMHAAAGILTARGGM
TSHAAVVARGWGKCCVSGCADIRVNDDMKVFTIGDRVIKEGDWLSLNGSTGEVILGKQLL
APPAMSNDLETFMSWADQVRRLKVMANADTPNDALTARNNGAQGIGLCRTEHMFFASDER
IKAVRKMIMAVTPEQRKAALDLLLPYQRSDFEGIFRAMDGLPVTIRLLDPPLHEFLPEGD
LEHIVNELAVDTGMSEDEIYSRIEKLSEVNPMLGFRGCRLGISYPELTEMQVRAIFQAAV
SMNNQGVTVIPEIMVPLVGTPQELRHQIGVIRGVAANVFAEMGLTLEYKVGTMIEIPRAA
LIADEIAKEAEFFSFGTNDLTQMTFGYSRDDVGKFLQIYLSQGILQHDPFEVLDQKGVGQ
LIKMATEKGRAANPNLKVGICGEHGGEPSSVAFFDGVGLDYVSCSPFRVPIARLAAAQVV
V
##### Ortholog_ara_AT4G21210_PPDK-RP ##### 
>F.australasica|C4|AT4G21210_PPDK-RP
------------------------------------------------------------
------------------------------------------------------------
------------------------------------------------------MEIIKQ
AAREGAMLIYTLADENMAASARHACTRWGVPSLDLLSPVTEAIASHLGVSPSGLPRGAPG
RKFPLTDDYFKRIDAIEFTIKQDDGALPHNLHKADIVLAGVSRTGKTPLSIYLAQKGFKV
ANVPIVMGVALPNTLFKIDQEKIFALTINPVVLQTIRRARAKTLGLIDQGRTNYSEMDHV
REELDFASKIFAQNPTWPVIEVTGKAIEETAVTVLRLYQDRKNRCSMPGISKRY
>F.trinervia|C4|AT4G21210_PPDK-RP
MMISPS-TVG-LSNLTPKYRPPIAG---PAPNHTPESDRRKGSSQLLRWSRFRAIRSGVK
LDRTVQRTLLQNPEPEAVDQPVPRSGDSESSTAAAAPYYS---SEEEEEDGCLADMEETT
AAGAKHIYIVSDGTGWTAEHSVNAALGQFEHCLVDRGCPLNTHLFSGIDDVERLMEIIKQ
AAREGAMLIYTLADENMAASARHACTRWGVPSLDLLSPVTEAIASHLGVSPSGLPRGAPG
RKFPLTDDYFKRIDAIEFTIKQDDGALPHNLHKADIVLAGVSRTGKTPLSIYLAQKGFKV
ANVPIVMGVALPNTLFKIDQEKIFALTINPVVLQTIRRARAKTLGLIDQGRTNYSEMDHV
REELDFASKIFAQNPTWPVIEVTGKAIEETAVTVLRLYQDRKNRCSMPGISKRY
>F.palmeria|C4-like|AT4G21210_PPDK-RP
MMISPS-TVG-LSNLTPKYTPPIAG-----------------------------------
LDRTGQRTLLQNPEPEAVDQPVLRSGDSESSTAAA-LYYS--------------------
--GAKHIYIVSDGTGWTAEHSVNAALGQFEHCLVDRGCPLNTHLFSGIDDVERLMEIIKQ
AAREGAMLIYTLADENMAASARHACTRWGVPSLDLLSPITEAIASHLGVSPSGLPRGAPG
RKFPLTDDYFKRIDAIEFTIKQDDGALPHNLHKADIVLAGVSRTGKTPLSIYLAQKGFKV
ANVPIVMGVALPNTLFKIDQEKIFALTINPVVLQTIRRARAKTLGLIDQGRTNYSEMDHV
REELHFASKIFAQNPTWPVIEVTGKAMEETAVTILRLYQDRKNRCSMPGISKRY
>F.kochiana|C4|AT4G21210_PPDK-RP
MMISPS-TVG-LSNLTPKYTPPIAG---PAPNHTPESHRRKGSSQLLRWSRFRATRSGK-
LDRTVQRTLLQNPEPEAVDQPVLRSGDSESSTAAA-PYYS--------------------
--GAKHIYIVSDGTGWTAEHSVNAALGQFEHCLVDRGCPLNTHLFSGIDDVERLMEIIKQ
AAREGAMLIYTLADDNMAASARHACTRWGVPSLDLLSPITEAIASHLGVSPSGLPRGALG
RKFPLTDDYFKRIDAIEFTIKQDDGALPHNLHKADIVLAGVSRTGKTPLSIYLAQKGFKV
ANVPIVMGVALPNTLFKIDQEKIFALTINPVVLQTIRRARAKTLGLIDQGRTNYSEMDHV
REELNFASKIFAQNPTWPVIEVTGKAIEETAVTILRLYQDQKSRCSMPRISKRY
>F.bidentis|C4|AT4G21210_PPDK-RP
MMISPS-TVG-LSNLTPKYTPPIAG---PAPNHTPESHRRKGSSQLLRWSRFRATRSGK-
L----QRTLLQNPEPEAVDQPVLRSGDSESSTAAA-PYYS--------------------
--GAKHIYIVSDGTGWTAEHSVNAALGQFEHCLVDRGCPLNTHLFSGIDDVERLMEIIKQ
AAREGAMLIYTLADENMAASARHACTRWGVPSRDLLSPITEAIASHLGVSPSGLPRGAPG
RKFPLTDDYFKRIDAIEFTIKQDDGALPHNLHKADIVLAGVSRTGKTPLSIYLAQKGFKV
ANVPIVMGVALPNTLFKIDQEKIFALTINPVVLQTIRRARAKTLGLIDQGRTNYSEMDHV
REELNFASKIFAQNPTWPVIEVTGKAIEETAVTILRLYQDQKNRCSMPRISKRY
>F.vaginata|C4-like|AT4G21210_PPDK-RP
MMISPS-TVG-LSNLTPKYTPPIAG-----------------------------------
L----QRTLLQNPEPEAVDQPVLRSGDSESSTAAA-PYYS--------------------
--GAKHIYIVSDGTGWTAEHSVNAALGQFEHCLVDRGCPLNTHLFSGIDDVERLMEIIKQ
AAREGAMLIYTLADENMAASARHACTRWGVPSQDLLSPITEAIASHLGVSPSGLPRGAPG
RKFPLTDDYFKRIDAIEFTIKQDDGALPHNLHKADIVLAGVSRTGKTPLSIYLAQKGFKV
ANVPIVMGVALPNTLFKIDQEKIFALTINPVVLQTIRRARAKTLGLIDQGRTNYSEMDHV
REELNFASKIFAQNPTWPVIEVTGKAIEETAVTILRLYQDQKNRCSMPRISKRY
>F.brownii|C4-like|AT4G21210_PPDK-RP
MMISSS-TVS-LSNLTPKYTPPIAG---PNPSQTPESHRRKGSSQVLRWSRARAIRSGVK
LDRTVQRTLLQNPEPEAVDLPVRRSVDSESSTAV--PNYSSFSSEEEEEDGCLAEMEETT
AAGAKHIYLVSDGTGWTAEHTVNAALGQFEHCLVDRGCPVNTHLFSGIDDVERLMEIIKQ
AAREGAMLIYTLADENMAASARHACTRWGVPSRDLLSPITEAIASHLGVLPSGLPRGAPG
RKFPLTEDYFKRIDAIEFTIKQDDGALPQNLHKADIILAGVSRTGKTPLSIYLAQKGFKV
ANVPIVMGVALPNTIFKIDQEKIFALTINPVVLQTIRRARAKTLGLADQGRTNYSEMDHV
REELDFACKIFAQNPTWPVIEVTGKAIEETAVTVLRLYQDRKNRCSMPRISKRY
>F.cronquistii|C3|AT4G21210_PPDK-RP
MMISSS-TVS-LSNLTPKSTPPIAGPTTPDPNQTPESHRRKGSSQLLRWSRARAIRSGVK
LDRPVQRTLLQNTE--AVDQPVRRSGDSESSTAV--PYYS--------------------
-SGAKHIYMVSDGTGWTAEHSVNAALGQFEHCLVDHGCPVNTHLFSGIDDVERLMEIIKQ
AAREGAMLIYTLADENMAASARHACTRWGVPSRDLLSPITEAIASHLGVSPSGLPRGAPG
RKFPLTDDYFKRIDAIEFTIKQDDGALPQNLHKADIVLAGVSRTGKTPLSIYLAQKGFKV
ANVPIVMGVALPNTLFNIDQEKIFALTINPVVLQTIRRARAKTLGLTDHVRTNYSEMDHV
REELDFACKIFAQNPTWPVIEVTGKAIEETAVTVLRLYQDRKTRCSMPRISKRY
>F.anomala|C3-C4|AT4G21210_PPDK-RP
------------------------------------------------------------
------------------------------------------------------------
------------------------------------------------------------
----------------MAASARHACTRWGVPSRDLLSPITEAIASHLGVSPSGLPRGAPG
RKFPLTDDYFKRIDAIEFTIKQDDGALPQNLHKADIVLAGVSRTGKTPLSIYLAQKGFKV
ANVPIVMGVALPNTLFKIDQEKIFALTINPVVLQTIRRARAKTLGLIDQVRTNYSEMDHV
RKELDFACKVFAQNPTWPVIEVTGKAIEETAVTILRLYQDRKNRCSMPRISKRY
>F.floridana|C3-C4|AT4G21210_PPDK-RP
------------------------------------------------------------
------------------------------------------------------------
------------------------------------------------------MEIIKQ
AAREGAMLIYTLADENMAASARHACTRWGVPSRDLLSPITEAIASHLGVSPSGLPRGAPG
RKFPLTDDYFKRIDAIEFTIKQDDGALPQNLHKADIVLAGVSRTGKTPLSIYLAQKGFKV
ANVPIVMGVALPNTIFKIDQEKIFALTINPVVLQTIRRARAKTLGLTDQGRTNYAEMDHV
REELDFACKIFAQNPTWPVIEVTGKAIEETAVTVLRLYQDRKNRCSMPRISKRY
>F.pubescens|C3-C4|AT4G21210_PPDK-RP
MMISSS-TVG-LSNLTPKYTPPIAG-----------------------------------
LDRTVQRTLLQNPEPEAVDLPVRRSGDSESSTAV--PNYSSFSSEEEEEDGCLAEMDETT
AAGAKHIYMVSDGTGWTAEHSVNAALGQFEHCLVDRGCPVNTHLFSGIDDVERLMEIIKQ
AAREGAMLIYTLADENMAVSARHACTRWGVPSRDLLSPITEAIASHLGVSPSGLPRGAPG
RKFPLTDDYFKRIDAIEFTIKQDDGALPQNLHKADIVLAGVSRTGKTPLSIYLAQKGFKV
ANVPIVMGVALPNTIFKIDQEKIFALTINPVVLQTIRRARAKTLGLTDQGRTNYSEMDHV
REELDFACKIFAQNPTWPVIEVTGKAIEETAVTVLRLYQDRKNRCSMPRISKRY
>F.chloraefolia|C3-C4|AT4G21210_PPDK-RP
MMISSS-TVGLLSNLTPKYTPPIAG-----------------------------------
LDRTVQRTLLQNPEPEAVDLPVRRSGDSESSTAV--PYYSSFSSEEEEEDGCLAEMDETT
AAGAKHIYMVSDGTGWTAEHSVNAALGQFEHCLVDRGCPVNTHLFSGIDDVERLMEIIKQ
AAREGAMLIYTLADENMAASARHACTRWGVPSRDLLSPITEAIASHLGVSPSGLPRGAPG
RKFPLTDDYFKRIDAIEFTIKQDDGALPQNLHKADIVLAGVSRTGKTPLSIYLAQKGFKV
ANVPIVMGVALPNTIFKIDQEKIFALTINPVVLQTIRRARAKTLGLTDQGRTNYSEMDHV
REELDFACKIFAQNPTWPVIEVTGKAIEETAVTVLRLYQDRKNRCSMPRISKRY
>F.robusta|C3|AT4G21210_PPDK-RP
MILSSS-TVG-LSNLSPKSTPAIAGPPAPDPNQTPESHRRKGSSQLLRWSRARAIRSGVK
LDRTVQRTLLQNTE--AVDQPVRRPGDSESSPAV--PYYS--------------------
-SGAKHIYMVSDGTGWTAEHSVNAALGQFEHCLVDRGCPVNTHLFSGIDDVERLMEIIKQ
AAREGAMLIYTLADENMAASARHACTRWGVPSRDLLSPITEAIASHLGVSPSGLPRGAPG
RKFPLTEDYFKRIDAIEFTIKQDDGALPQNLHKADIVLAGVSRTGKTPLSIYLAQKGFKV
ANVPIVMGVALPNTLFKIDQEKIFALTINPVVLQTIRRARAKTLGLTDQGRTNYSEMDHV
REELDFACKIFAQNPTWPVIEVTGKAIEETAVTVLRLYQDRKNRCSMPRISKRY
>F.ramosissima|C3-C4|AT4G21210_PPDK-RP
MMISSSSTVG-LSNLTPKYTPPIAG---PDPNHTPESHRRKGSSQLLRWSRSRAIRSGVK
LDRTVQRTLLQNPEPQAVDQPVRRSGDSESSTAAAPPYYS--SSSEEEEDGCLADMEETT
AAGAKHIYMVSDGTGWTAEHSVNAALGQFEHCLVDRGCPVSTHLFSGIDDVERLIEIIKQ
AAREGAMLIYTLADENMAASARHACTRWGVPSRDLLSPITEAIASHLGVSPSGLPRGAPG
RKFPLTDDYFKRIDAIEFTIKQDDGALPQNLHKADIVLAGVSRTGKTPLSIYLAQKGFKV
ANVPIVMGVALPNTLFKIDQEKIFALTINPVVLQTIRRARAKTLGLIDQVRTNYSEMDHV
REELDFAGKIFAQNPTWPVIEVTGKAIEETAVTVLRLYQDRKNRCSMPRISKRY
>F.sonorensis|C3-C4|AT4G21210_PPDK-RP
MMISSS-TVG-LSNLTPKYTPPIAG-----------------------------------
LDRTVQRTLLQNTE--AVDQPVRRSGDPESSTAV--PYYS--------------------
-SGAKHIYMVSDGTGWTAEHSVNAALGQFEHCLVDRGCPVNTHLFSGIDDVERLMEIIKQ
AAREGAMLIYTLADENMAASARHACTRWGVPSRDLLSPITEAIASHLGVSPSGLPRGAPG
RKFPLTDDYFKRIDAIEFTIKQDDGALPQNLHKADIVLAGVSRTGKTPLSIYLAQKGFKV
ANVPIVMGVALPNTLFKIDQEKIFALTINPVVLQTIRRARAKTLGLTDQVRTNYSEMDHV
REELDFACKIFAQNPTWPVIEVTGKAIEETAVTVLRFYQDRKNRCSMPRISKRY
>F.angustifolia|C3-C4|AT4G21210_PPDK-RP
------------------------------------------------------------
------------------------------------------------------------
--------MVSDGTGWTAEHSVNAALGQFEHCLVDRGCPVNTHLFSGIDDVERLMEIIKQ
AAREGAMLIYTLADENMAASARHACTRWGVPSRDLLSPITEAIASHLGVSPSGLPRGAPG
RKFPLTDDYFKRIDAIEFTIKQDDGALPQNLHKADIVLAGVSRTGKTPLSIYLAQKGFKV
ANVPIVMGVALPNTLFKIDQEKIFALTINPVVLQTIRRARAKTLGLIDQVRTNYSEMDHV
REELDFACKIFAQNPTWPVIEVTGKAIEETAVTVLRLYQDRKNRCSMPRISKRY
##### Ortholog_ara_AT4G22890_PGR5-like ##### 
>F.australasica|C4|AT4G22890_PGR5-like
------------------MASKLGFTITSSRFFTAPIRRPDGGVALSGSYRLSPAKTPST
QAIGRGFVSRRRLIIIAPRATTDQPGPVKEEENVEVVDSNIIPYCSLEKKKKTIGEMEQE
FLQALQAFYYEGKAIMSNEEFDNLKEELMWEGSSLAMLSSDEQKFLEASMAYVSGNPIMS
DEEFDKLKTQLKKDGSAIVAEGPRCSLRSRKVYSDLSVDYLKMFLINVPAAVVALGLFFF
LDDITGFEITYLLELPEPFGFIFTWFAAIPFILWLSFSLTNAIVRDFLILKGVCPNCGTE
NTSFFGTILSISSGGSTNKVKCANCQTALVFDKDTRLMTLPEGSKA
>F.trinervia|C4|AT4G22890_PGR5-like
MGNEFNRQWSPSIAPPSKMASKLGFTITSSRFFTAPIRRPDGGVALSGSYRLSPAKTPST
QAIGRGFVSRRRLIIIAPRATTDQPGPVKEEENVEVVDSNIIPYCSLEKKKKTIGEMEQE
FLQALQAFYYEGKAIMSNEEFDNLKEELMWEGSSLAMLSSDEQKFLEASMAYVSGNPIMS
DEEFDKLKTQLKKDGSAIVAEGPRCSLRSRKVYSDLSVDYLKMFLINVPAAVVALGLFFF
LDDITGFEITYLLELPEPFGFIFTWFAAIPFILWLSFSLTNAIVRDFLILKGVCPNCGTE
NTSFFGTILSISSGGSTNKVKCANCQTALVFDKDTRLMTLPEGSKA
>F.bidentis|C4|AT4G22890_PGR5-like
------------------MASKLGFTITSSRFFTAPIRRPDGGVALSGSYRLSPAKTPSI
QAIGRGFVSRRRLIIIAPRATTDQPGPVKEEENVEVVDSNIIPYCSLEKKKKTIGEMEQE
FLQALQAFYYEGKAIMSNEEFDNLKEELMWEGSSLAMLSSDEQKFLEASMAYVSGNPIMS
DEEFDKLKIQLKKDGSAIVAEGPRCSLRTRKVYSDLSVDYLKMFLINVPAAVVALGLFFF
LDDITGFEITYLLELPEPFGFIFTWFAAIPFILWLSFSLTNAIVRDFLILKGVCPNCGTE
NTSFFGTILSISSGGSTNNVKCANCQMALEFDKDTRLMTLPEGSEA
>F.vaginata|C4-like|AT4G22890_PGR5-like
------------------MASKLGFTITSSRFFTAPIRRPDGGVALSGSYRLSPAKTPSI
QAVGRGFVSRRRLIIIAPRATTDQPGPVKEEENVEIVDSNIIPYCSLEKKKKTIGEMEQE
FLQALQAFYYEGKAIMSNEEFDNLKEELMWEGSSLAMLSSDEQKFLEASMAYVSGNPIMS
DEEFDKLKIQLKKDGSAIVAEGPRCSLRSRKVYSDLSVDYLKMFLINVPAAVVALGLFFF
LDDITGFEITYLLELPEPFGFIFTWFAAIPFILWLSFSLTNAIVRDFLILKGVCPNCGTE
NTSFFGTILSISSGGSTNNVKCANCQMALEFDKDTRLMTLPEGSEA
>F.kochiana|C4|AT4G22890_PGR5-like
------------------------------------------------------------
--------------------------------------------------------MEQE
FLQALQAFYYEGKAIMSNEEFDNLKEELMWEGSSLAMLSSDEQKFLEASMAYVSGNPIMS
DEEFDKLKIQLKKDGSAIVAEGPRCSLRSRKVYSDLSVDYLKMFLINVPAAVVALGLFFF
LDDITGFEITYLLELPEPFGFIFTWFAAIPFILWLSFSLTNAIVRDFLILKGVCPNCGTE
NTSFFGTILSISSGGSTNNVKCANCQMALVFDKDTRLMTLPEGSEA
>F.ramosissima|C3-C4|AT4G22890_PGR5-like
MGNEFNRQLSPSIAPPSKMASKLGFTITSSRFFTAPIRRPDVGVALSGSYRLSPAKTPSI
QAIGRGFVSRRRLIIISPRATTDQPGPVKEEENVEVVDSNIMPYCSLEQKKKTIGEMEQE
FLQALQAFYYEGKAIMSNEEFDNLKEELMWEGSSVVMLSPDEQKFLEASMAYVSGNPIMS
DEEFDKLKMQLKKDGSDIVSEGPRCSLRSRKVYSDLSVDYLKMFLINVPAAVVALGLFFF
LDDVTGFEITYLLELPEPFSFIFTWFAAIPFILWLSFSLTNVIVRDFLILKGVCPNCGTE
NTSFFGTILSISSGGSTNNVKCANCQTALVFDKDTRLMTLPEGSEA
>F.cronquistii|C3|AT4G22890_PGR5-like
------------------MASKWGFTITSSRFFTAPIRRPSGGVTLSGSYRLSPAKTQSI
QSFGRGFVSRRRLIIIAPRATTDQPGPVKEEENVEVVDSNIMPYCSLEQKKKTIGEMEQE
FLQALQAFYYEGKAIMSNEEFDNLKEELMWEGSSVVMLSSDEQKFLEASMAYVSGNPIMS
DKEFDKLKMQLKKDGSDIVAEGPRCSLRSRKVYSDLTVDYLKMFLINVPAAVVALGLFFF
LDDITGFEITYLLELPEPFSFIFTWFAAIPFILWLSFSLTNVIVRDFLILKGVCPNCGTE
NTSFFGTILSISSGGSTNNVKCANCQTALVFDKDTRLMTLPEGSEA
>F.robusta|C3|AT4G22890_PGR5-like
------------------MASKLGFTITSSRFFAAPIRRPSGGVALSGSYRLSPAKTQSI
QSIGRGFVSRRRLIIISPRATTDQPGPVKEGEDVEVVDSNIMPYCNLEQKKKTIGEMEQE
FLQALQAFYYEGKAIMSNEEFDNLKEELMWEGSSVVMLSSDEQKFLEASMAYVSGKPIMS
DAEFDKLKMQLKKDGSDIVAEGPRCSLRSRKVYSDLTVDYLKMFLINVPAAVVALGLFFF
LDDITGFEITYLLELPEPFSFIFTWFAAIPFILWLSFSLTNVIVRDFLILKGMCPNCGTE
NTSFFGTILSISSGGATNNVKCANCQTTLVFDKDTRLMTLPEGSEA
>F.chloraefolia|C3-C4|AT4G22890_PGR5-like
------------------MASKWGFTITSSRFFTAPIRRPNVGAALSGSYRLSPAKTPSI
QAIGRGSVSRRRLIIISPRATTDQPGPVKEEENAEVVDSNIMPYCSLEQKKKTIGEMEQE
FLQALQAFYYEGKAIMSNEEFDNLKEELMWEGSSVVMLSSDEQKFLEASMAYVSGKPIMS
DAEFDKLKMQLKKDGSDIVAEGPRCSLRSRKVYSDLTVDYLKMFLINVPAAVVALGLFFF
LDDITGFEITYLLELPEPFSFIFTWFAAIPFILWLSFSLTNVIVRDFLILKGVCPNCGTE
NTSFFGTILSISSGGATNNVKCVNCQTTLVFDKDSRLMTLPEGSEA
>F.pubescens|C3-C4|AT4G22890_PGR5-like
------------------------------------------------------------
-----------------------------------------MPYCSLEQKKKTIGEMEQE
FLQALQAFYYEGKAIMSNEEFDNLKEELMWEGSSVVMLSSDEQKFLEASMAYVSGKPIMS
DAEFDKLKMQLKKDGSDIVAEGPRCSLRSKKVYSDLTVDYLKMFLINVPAAVVALGLFFF
LDDITGFEITYLLELPEPFSFIFTWFAAIPFILWLSFSLTNVIVRDFLILKGVCPNCGTE
NTSFFGTILSISSGGATNNVKCVNCQTTLVFDKDSRLMTLPEGSEA
##### Ortholog_ara_AT4G31990_AspAT5 ##### 
>F.ramosissima|C3-C4|AT4G31990_AspAT5
MASISLPSVCPSAVLSFQDKCKDKTKSRSSSKSIFFRKDEKTKSRSQITMAVAVNTSRFD
NITMAPPDPILGVSEAFKADTSEKKLNLGVGAYRTEELQPYVLKVVKKAENLMLERGENK
EYLPIEGLAAFNKATAELLFGADNPVLHQQRVATIQGLSGTGSLRVAAALIERYFPGAKV
LISSPTWGNHKNIFNDARVPWSEYRYYDPKTVGLDFDGMVADIKAAPEGSFVLLHGCAHN
PTGIDPTPEQWEKIADVIQEKNHIPFFDVAYQGFASGSLDEDASSVRLFAARGMELLVAQ
SYSKNLGLYAERVGAINVLCSSADAAVRVKSQMKRIARPMYSNPPVHGARIVANVVGNPD
FFNEWKEEMEMMAGRIKSVRQKLYNNLSAKDKSGKDWSFILKQIGMFSFTGLNKAQSDNM
TDKWHVYMTKDGRISLAGLSAAKCEYLADAIIDSYHNVS
>F.robusta|C3|AT4G31990_AspAT5
MASVSLSSICPSAALSFQDKCKDKTKSRSSSKSVFFRKEVKTKSHGQITMAVAVNTSRFD
NITMAPPDPILGVSEAFKADTSEKKLNLGVGAYRTEELQPYVLKVVKKAENLMLERGENK
EYLPIEGLASFNKATAELLFGADNPVLHQQRVATIQGLSGTGSLRVAAALIERYFPGAKV
LISSPTWGNHKNIFNDARVPWSEYRYYDPKTVGLDFDGMVADIKAAPEGSFVLLHGCAHN
PTGIDPTPEQWEKIADVIQEKNHIPFFDVAYQGFASGSLDEDASSVRLFAARGMELLVAQ
SYSKNLGLYAERVGAINVLCSSADAAVRVKSQMKRIARPMYSNPPVHGARIVANVVGNPD
FFNEWKEEMEMMAGRIKSVRQKLYNNLSAKDKSGKDWSFILKQIGMFSFTGLNKTQSDNM
TDKWHVYMTKDGRISLAGLSAAKCEYLADAIIDSYHNVS
>F.sonorensis|C3-C4|AT4G31990_AspAT5
MASISLPSICPSAALSFQDNFKDKSKSRSSSKSVFFRKDVKTKSHGQITMAVAVNTSRFD
NITMAPPDPILGVSEAFKADTSEKKLNLGVGAYRTEELQPYVLKVVKKAENLMLERGENK
EYLPIEGLAAFNKATAELLFGADNPVLHQQRVATIQGLSGTGSLRVAAALIERYFPGAKV
LISSPTWGNHKNIFNDARVPWSEYRYYDPKTVGLDFDGMVADINAAPEGSFVLLHGCAHN
PTGIDPTPEQWEKIADVIQEKNHIPFFDVAYQGFASGSLDEDASSVRLFAARGMELLVAQ
SYSKNLGLYAERVGAINVLCSSADAAVRVKSQMKRIARPMYSNPPVHGARIVANVVGNPD
FFNEWKEEMEMMAGRIKSVRQKLYNNLSAKDKSGKDWSFILKQIGMFSFTGLNKAQSDNM
TDKWHVYMTKDGRISLAGLSAAKCEYLADAIIDSYHNVS
>F.brownii|C4-like|AT4G31990_AspAT5
MASISLPSICPSAALSFQDNFKDKSKSRSSSKSVFLWKDVKTKSHGQITMAVAVNTSRFD
NITMAPPDPILGVSEAFKADTSEKKLNLGVGAYRTEELQPYVLKVVKKAENLMLERGENK
EYLPIEGLAAFNKATAELLFGADNPVLHQQRVATIQGLSGTGSLRVAAALIERYFPGAKV
LISSPTWGNHKNIFNDARVPWSEYRYYDPKTVGLDFDGMVADIKAAPEGSFVLLHGCAHN
PTGIDPTPEQWEKIADVIQEKNHIPFFDVAYQGFASGSLDEDASSVRLFAARGMELLVAQ
SYSKNLGLYAERVGAINVLCSSADAAVRVKSQMKRIARPMYSNPPVHGARIVANVVGNPD
FFNEWKEEMEMMAGRIKSVRQKLYNNLSAKDKSGKDWSFILKQIGMFSFTGLNKAQSDNM
TDKWHVYMTKDGRISLAGLSAAKCEYLADAIIDSYHNVS
>F.anomala|C3-C4|AT4G31990_AspAT5
MASISLPSVCPSAALSFQDKCKDQTKSRSSSKSVFFRKDVKTKSHGQITMAVAVNTSRFD
NITMAPPDPILGVSEAFKADTSEKKLNLGVGAYRTEELQPYVLKVVKKAENLMLERGENK
EYLPIEGLAAFNKATAELLFGADNPVLHQQRVATIQGLSGTGSLRVAAALIERYFPGAKV
LISSPTWGNHKNIFNDARVPWSEYRYYDPKTVGLDFDGMIADIKAAPEGSFVLLHGCAHN
PTGIDPTPEQWEKIADVIQEKNHIPFFDVAYQGFASGSLDEDASSVRLFAARGMELLVAQ
SYSKNLGLYAERVGAINVLCSSADAAVRVKSQMKRIARPMYSNPPVHGARIVANVVGNPD
FFNEWKEEMEMMAGRIKSVRQKLYNNLSAKDKSGKDWSFILKQIGMFSFTGLNKAQSDNM
TDKWHVYMTKDGRISLAGLSAAKCEYLADAIIDSYHNVS
>F.angustifolia|C3-C4|AT4G31990_AspAT5
MASISLPSICPSAALSFQDKCKDKTKSRSSSKSVFFRKDVKTKSHGQITMAVAVNTSRFD
NITMAPPDPILGVSEAFKADTSEKKLNLGVGAYRTEELQPYVLKVVKKAENLMLERGENK
EYLPIEGLAAFNKATAELLFGADNPVLHQQRVATIQGLSGTGSLRVAAALIERYFPGAKV
LISSPTWGNHKNIFNDARVPWSEYRYYDPKTVGLDFDGMVADIKAAPEGSFVLLHGCAHN
PTGIDPTPEQWEKIADVIQEKNHIPFFDVAYQGFASGSLDEDASSVRLFAARGMELLVAQ
SYSKNLGLYAERVGAINVLCSSADAAVRVKSQMKRIARPMYSNPPVHGARIVANVVGNPD
FFNEWKEEMEMMAGRIKSVRQKLYNNLSAKDKSGKDWSFILKQIGMFSFTGLNKAQSDNM
TDKWHVYMTKDGRISLAGLSAAKCEYLADAIIDSYHNVS
>F.chloraefolia|C3-C4|AT4G31990_AspAT5
MASISLPSICPSAALSFQDKCKDKTKSRSSSKSVFFRKDVKTKSHGQITMAVAVNTSRFD
NITMAPPDPILGVSEAFKADTSEKKLNLGVGAYRTEELQPYVLKVVKKAENLMLERGENK
EYLPIEGLAAFNKATAELLFGADNPVLHQQRVATIQGLSGTGSLRVAAALIERYFPGAKV
LISSPTWGNHKNIFNDARVPWSEYRYYDPKTVGLDFDGMVADIKAAPEGSFVLLHGCAHN
PTGIDPTPEQWEKIADVIQEKNHIPFFDVAYQGFASGSLDEDASSVRLFAARGMELLVAQ
SYSKNLGLYAERVGAINVLCSSADAAVRVKSQMKRIARPMYSNPPVHGARIVANVVGNPD
FFNEWKEEMEMMAGRIKSVRQKLYNNLSAKDKSGKDWSFILKQIGMFSFTGLNKAQSDNM
TDKWHVYMTKDGRISLAGLSAAKCEYLADAIIDSYHNVS
>F.floridana|C3-C4|AT4G31990_AspAT5
MASISLPSICPSAALSFQDKCKDKTKSRSSSKSVFLWKDVKTKSHGQITMAVAVNTSRFD
NITMAPPDPILGVSEAFKADTSEKKLNLGVGAYRTEELQPYVLKVVKKAENLMLERGENK
EYLPIEGLAAFNKATAELLFGADNPVLHQQRVATIQGLSGTGSLRVAAALIERYFPGAKV
LISSPTWGNHKNIFNDARVPWSEYRYYDPKTVGLDFDGMVADIKAAPEGSFVLLHGCAHN
PTGIDPTPEQWEKIADVIQEKNHIPFFDVAYQGFASGSLDEDASSVRLFAARGMELLVAQ
SYSKNLGLYAERVGAINVLCSSADAAVRVKSQMKRIARPMYSNPPVHGARIVANVVGNPD
FFNEWKEEMEMMAGRIKSVRQKLYNNLSAKDKSGKDWSFILKQIGMFSFTGLNKAQSDNM
TDKWHVYM-------------------------------
>F.palmeria|C4-like|AT4G31990_AspAT5
MASISVPSVCPSAALTFQDKCKDKTKSRSSSKGVFFKKDVKTKFHGQITMAVAVNTSRFD
NITMAPPDPILGVSEAFKADTSEKKLNLGVGAYRTEELQPYVLKVVKKAENLMLERGENK
EYLPIEGLAAFNKATAELLFGADNPVLHQQRVATIQGLSGTGSLRVAAALIERYFPGAKV
LISSPTWGNHKNIFNDARVPWSEYRYYDPKTVGLDFDGMVADIKAAPEGSFVLLHGCAHN
PTGIDPTPEQWEKIADVIQEKNHIPFFDVAYQGFASGSLDEDASSVRLFAARGMELLVAQ
SYSKNLGLYAERVGAINVLCSSADAAVRVKSQMKRIARPMYSNPPVHGARIVANVVGNPD
FFNEWKEEMEMMAGRIKSVRQKLYNNLSAKDKSGKDWSFILKQIGMFSFTGLNKAQSDNM
TDKWHVYMTKDGRISLAGLSAAKCEYLADAIIDSYHNVS
>F.australasica|C4|AT4G31990_AspAT5
MASISLPSVCPSAALSFQDKCKDKTKSRSSSKGVFFRKDVKTKSHGQKTMAVAVNTSTFD
NITMAPPDPILGVSEAFKADTSEKKLNLGVGAYRTEELQPYVLKVVKKAENLMLERGENK
EYLPIEGLAAFNKATAELLFGADNPVLHQQRVATIQGLSGTGSLRVAAALIERYFPGAKV
LISSPTWGNHKNIFNDARVPWSEYRYYDPKTVGLDFDGMVADIKAAPEGSFVLLHGCAHN
PTGIDPTPEQWEKIADVIQEKNHIPFFDVAYQGFASGSLDEDASSVRLFAARGMELLVAQ
SYSKNLGLYAERVGAINVLCSSADAAVRVKSQMKRIARPMYSNPPVHGARIVANVVGNPD
FFNEWKEEMEMMAGRIKSVRQKLYNNLSAKDKSGKDWSFILKQIGMFSFTGLNKAQSDNM
TDKWHVYMTKDGRISLAGLSAAKCEYLADAIIDSYHNVS
>F.bidentis|C4|AT4G31990_AspAT5
MASISVPSVCPSAALSFQDKCKDKTKSRSSSKGVFFRKDVKTKSHGQITMAVAVNTSTFD
NITMAPPDPILGVSEAFKADTSEKKLNLGVGAYRTEELQPYVLKVVKKAENLMLERGENK
EYLPIEGLAAFNKATAELLFGADNPVLHQQRVATIQGLSGTGSLRVAAALIERYFPGAKV
LISSPTWGNHKNIFNDARVPWSEYRYYDPKTVGLDFDGMVADIKAAPEGSFVLLHGCAHN
PTGIDPTPEQWEKIADVIQEKNHIPFFDVAYQGFASGSLDEDASSVRLFAARGMELLVAQ
SYSKNLGLYAERVGAINVLCSSADAAVRVKSQMKRIARPMYSNPPVHGARIVANVVGNPD
FFNEWKEEMEMMAGRIKSVRQKLYNNLSAKDKSGKDWSFILKQIGMFSFTGLNKAQSDNM
TDKWHVYMTKDGRISLAGLSAAKCEYLADAIIDSYHNVS
>F.vaginata|C4-like|AT4G31990_AspAT5
MASISVPSVCPSAALSFQDKCKDKTKSRSSSKGVFFRKDVKTKSHGQITMAVAVNTSTFD
NITMAPPDPILGVSEAFKADTSEKKLNLGVGAYRTEELQPYVLKVVKKAENLMLERGENK
EYLPIEGLAAFNKATAELLFGADNPVLHQQRVATIQGLSGTGSLRVAAALIERYFPGAKV
LISSPTWGNHKNIFNDARVPWSEYRYYDPKTVGLDFDGMVADIKAAPEGSFVLLHGCAHN
PTGIDPTPEQWEKIADVIQEKNHIPFFDVAYQGFASGSLDEDASSVRLFAARGMELLVAQ
SYSKNLGLYAERVGAINVLCSSADAAVRVKSQMKRIARPMYSNPPVHGARIVANVVGNPD
FFNEWKEEMEMMAGRIKSVRQKLYNNLSAKDKSGKDWSFILKQIGMFSFTGLNKAQSDNM
TDKWHVYMTKDGRISLAGLSAAKCEYLADAIIDSYHNVS
##### Ortholog_ara_AT4G37925_NdhM ##### 
>F.robusta|C3|AT4G37925_NdhM
MASSLSSVASMVGWKPMNKQEILISKRRNTNGFSVFAQQVQETTSVQQEDQVKEAKPVKG
------------------------------------------------------------
----------------------------PTQPRPVEPQVNVESKNMGREYGGQWLSSTTR
HVRIFAAYIDPETCAFDQTQMDKLTLILDPTDEFVWTTDTCKMVYSYFQELVDHYEGAPL
TEYTLRLIGSDIEHYIRKLLYEGQIQYN--------------------------------
----------------MNARVLNFSMGKPRVGFSYNEYQMEDVDQ
>F.cronquistii|C3|AT4G37925_NdhM
MASSLSSVASMVGWKPMNKQEILVSKRKNTNGFSVFAQQVQETTSVQQEDQVTEAKPV--
------------------------------------------------------------
-----------------------------TQPRPVEPQVNVESKNMGRAYGGQWLSSTTR
HVRIFAAYIDPETCAFDQTQMDKLTLILDPTDEFVWTTDTCNMVYSYFQELVDHYEGAPL
TEYTLRLIGSDIEHYIRKLLYEGQIQYN--------------------------------
----------------MNARVLNFSMGKPRVGFSYNEYQMEDVDQ
>F.chloraefolia|C3-C4|AT4G37925_NdhM
MASSLSSVASMVGWKPMNKQEFLVSKRRNTNGFSVFAQQVQETTSVQEEDQVKEAKRVKG
------------------------------------------------------------
----------------------------PTQPRPVEPQVNVESKNMGRAYGGQWLSSTTR
HVRIFAAYIDPETCAFDQTQMDKLTLILDPTDEFVWTTDTCNMVYSYFQELVDHYEGAPL
TEYTLRLIGSDIEHYIRKLLYEGQIQYN--------------------------------
----------------MNARVLNFSMGKPRVGFSYNEYQMEDVEQ
>F.ramosissima|C3-C4|AT4G37925_NdhM
MASSFSSMASMVGWKPMNKQEILVSKRRNTNGFSVFAQQVQETTSVQQEDQVKEAKPVKG
FSVFAQQVQETTSVQQEDQVKEAKPVKGPTQPRPVEPQVNVESKNMGRAYGGQWLSSTTR
HVRIFAAYIDPETCAFDQTQMDKLTLILPTQPRPVEPQVNVESKNMGRAYGGQWLSSTTR
HVRIFAAYIDPETCAFDQTQMDKLTLILDPTDEFVWTTDTCNMVYSYFQELVDHYEGAPL
TEYTLRLIGSDIEHYIRKLLYEGQIQYNDPTDEFVWTTDTCNMVYSYFQELVDHYEGAPL
TEYTLRLIGSDIEHYIMNARVLNFSMGKPRVGFSYNEYQMEDIEQ
>F.bidentis|C4|AT4G37925_NdhM
MASSLSSMVSMVGWKPMNKQEILVSKRRNTNGFSVFAKQVQETTSVQQEDQVKEAKPVKG
------------------------------------------------------------
----------------------------PTQPRPVEPQVNVESKNMGRAYGGQWLSSTTR
HVRIFAAYIDPETCAFDQTQMDKLTLILDPTDEFVWTTDTCNMVYSYFQELVDHYEGAPL
TEYTLRLIGSDIEHYIRKLLYEGQIQYN--------------------------------
----------------MNARVLNFSMGKPRVGFSYNEYQMEDVEQ
>F.trinervia|C4|AT4G37925_NdhM
MASSLSSMVSMVGWKPMNKQEILVSKRRNTNGFSVFAKQVQETTSVQQEDQVKEAKPVKG
------------------------------------------------------------
----------------------------PTQPRPVEPQVNVESKNMGRAYGGQWLSSTTR
HVRIFAAYIDPETCAFDQTQMDKLTLILDPTDEFVWTTDTCNMVYSYFQELVDHYEGAPL
TEYTLRLIGSDIEHYIRKLLYEGQIQYN--------------------------------
----------------MNARVLNFSMGKPRVGFSYNEYEMEDVEQ
##### Ortholog_ara_AT4G37930_SHM ##### 
>F.cronquistii|C3|AT4G37930_SHM
MAMASALRRLSSSSNKPLQRLFNGGHLYSMSSLPSEAVYEKERPGVTWPKQLNAPLEVVD
PEIADIIELEKARQWKGLELIPSENFTSLSVMQAVGSVMTNKYSEGYPGARYYGGNEYID
MAETLCQKRALEAFRLDPAKWGVNVQPLSGSPANFHVYTALLKAHDRIMALDLPHGGHLS
HGYQTDTKKISAVSIFFETMPYRLNESTGYIDYDQLEKSATLFRPKLIVAGASAYARLYD
YARIRKVCDKQKAILLADMAHISGLVAAGVIPSPFDYADVVTTTTHKSLRGPRGAMIFFR
KGLKEVNKQGKEVLYDYEDKINQAVFPGLQGGPHNHTITGLAVALKQATTAEYKAYQEQV
MSNSAKFAETLVKSGYELVSGGTENHLVLVNLKNKGIDGSKVEKVLEAVHIAANKNTVPG
DVSAMVPGGIRMGTPALTSRGFVEEDFAKVAYFFDLAVKLAVKIKGEAQGTKLKDFVAAM
QSSAFQSEISKLRHDVEEYAKQFPTIGFEKETMKYKN
>F.robusta|C3|AT4G37930_SHM
MAMALALRRLSSSADKPLQRLFNGGQLYSMSSLPSEAVYEKERPGVTWPKQLNAPLEVVD
PEIADIIELEKARQWKGLELIPSENFTSLSVMQAVGSVMTNKYSEGYPGARYYGGNEYID
MAETLCQKRALEAFRLDPAKWGVNVQPLSGSPANFQVYTALLKAHDRIMALDLPHGGHLS
HGYQTDTKKISAVSIFFETMPYRLNESTGYIDYDQLEKSATLFRPKLIVAGASAYARLYD
YARIRKVCDKQKAILLADMAHISGLVAAGVIPSPFDYADVVTTTTHKSLRGPRGAMIFFR
KGLKEVNKQGKEVFYDYEDKINQAVFPGLQGGPHNHTITGLAVALKQATTAEYKAYQEQV
MNNSAKFAETLVKSGYELVSGGTENHLVLVNLKNKGIDGSKVEKVLEAVHIAANKNTVPG
DVSAMVPGGIRMGTPALTSRGFVEEDFAKVAYFFDLAVKLAVKIKGEAKGTKLKDFVAAM
QSSAFQSEISKLRHDVEEYAKQFPTIGFEKETMKYKN
>F.vaginata|C4-like|AT4G37930_SHM
MAMALALRRLSSSADKPLLRLFNGGPLYSMSSLPREAVYEKERPGVTWPKHLNAPLEVAD
PEIADIIELEKARQWKGLELIPSENFTSLSVMQAVGSVMTNKYSEGYPGARYYGGNEYID
MAETLCQKRALEAFRLDPAKWGVNVQPLSGSPANFHVYTALLKAHDRIMALDLPHGGHLS
HGYQTDTKKISAVSIFFETMPYRLNESTGYIDYDQLEKSATLFRPKLIVAGASAYARLYD
YARIRKVCDKQKAIMLADMAHISGLVAAGVIPSPFDYADVVTTTTHKSLRGPRGAMIFFR
KGLKEVNKQGKEVFYDYEDKINQAVFPGLQGGPHNHTITGLAVALKQATTAEYKAYQEQV
MSNSAKFAETLIKNGYELVSGGTENHLVLVNLKNKGIDGSKVEKVLEAVHIAANKNTVPG
DVSAMVPGGIRMGTPALTSRGFVEEDFAKVAYFFDLAVKLAVKIKGEAKGTKLKDFVTAM
ESSAFQSEISKLRHDVEEFAKQFPTIGFEKETMKYKN
>F.bidentis|C4|AT4G37930_SHM
MAMALALRRLSSSADKPLLRLFNGGHLYSMSSLPREAVYEKERPGVTWPKHLNAPLEVVD
PEIADIIELEKARQWKGLELIPSENFTSLSVMQAVGSVMTNKYSEGYPGARYYGGNEYID
MAETLCQKRALEAFRLDPAKWGVNVQPLSGSPANFHVYTALLKAHDRIMALDLPHGGHLS
HGYQTDTKKISAVSIFFETMPYRLNESTGYIDYDQLEKSATLFRPKLIVAGASAYARLYD
YARIRKVCDKQKAIMLADMAHISGLVAAGVIPSPFDYADVVTTTTHKSLRGPRGAMIFFR
KGLKEVNKQGKEVFYDYEDKINQAVFPGLQGGPHNHTITGLAVALKQATTAEYKAYQEQV
MSNSAKFAETLIKNGYELVSGGTENHLVLVNLKNKGIDGSKVEKVLEAVHIAANKNTVPG
DVSAMVPGGIRMGTPALTSRGFVEEDFAKVAYFFDLAVKLAVKIKGEAKGTKLKDFVTAM
ESSAFQSEISKLRHDVEEFAKQFPTIGFEKETMKYKN
>F.kochiana|C4|AT4G37930_SHM
MAMALALRRLSSSADKPLLRLFNGGHLYSMSSLPREAVYEKERPGVTWPKHLNAPLEVVD
PEIADIIELEKARQWKGLELIPSENFTSLSVMQAVGSVMTNKYSEGYPGARYYGGNEYID
MAETLCQKRALEAFRLDPAKWGVNVQPLSGSPANFHVYTALLKAHDRIMALDLPHGGHLS
HGYQTDTKKISAVSIFFETMPYRLNESTGYIDYDQLEKSATLFRPKLIVAGASAYARLYD
YARIRKVCDKQKAIMLADMAHISGLVAAGVIPSPFDYADVVTTTTHKSLRGPRGAMIFFR
KGLKEVNKQGKEVFYDYEDKINQAVFPGLQGGPHNHTITGLAVALKQATTAEYKAYQEQV
MSNSAKFAETLIKNGYELVSGGTENHLVLVNLKNKGIDGSKVEKVLEAVHIAANKNTVPG
DVSAMVPGGIRMGTPALTSRGFVEEDFAKVAYFFDLAVKLAVKIKGEAKGTKLKDFVTAM
ESSAFQSEISKLRHDVEEFAKQFPTIGFEKETMKYKN
>F.australasica|C4|AT4G37930_SHM
MAMALALRRLSSSADKPLLRLFNGGHLYSMSSLPREAVYEKERPGVTWPKHLNAPLEVVD
PEIADIIELEKARQWKGLELIPSENFTSLSVMQAVGSVMTNKYSEGYPGARYYGGNEYID
MAETLCQKRALEAFRLDPAKWGVNVQPLSGSPANFHVYTALLKAHDRIMALDLPHGGHLS
HGYQTDTKKISAVSIFFETMPYRLNESTGYIDYDQLEKSATLFRPKLIVAGASAYARLYD
YARIRKVCDKQKAIMLADMAHISGLVAAGVIPSPFDYADVVTTTTHKSLRGPRGAMIFFR
KGLKEVNKQGKEVFYDYEDKINQAVFPGLQGGPHNHTITGLAVALKQATTAEYKAYQEQV
MSNSAKFAETLVKNGYELVSGGTDNHLVLVNLKNKGIDGSKVEKVLEAVHIAANKNTVPG
DVSAMVPGGIRMGTPALTSRGFVEEDFAKVAYFFDLAVKLAVKIKGEAKGTKLKDFVTAM
ESSAFQSEISKLRHDVEEFAKQFPTIGFEKETMKYKN
>F.trinervia|C4|AT4G37930_SHM
MAMALALRRLSSSADKPLLRLFNGGHLYSMSSLPREAVYEKERPGVTWPKHLNAPLEVVD
PEIADIIELEKARQWKGLELIPSENFTSLSVMQAVGSVMTNKYSEGYPGARYYGGNEYID
MAETLCQKRALEAFRLDPAKWGVNVQPLSGSPANFHVYTALLKAHDRIMALDLPHGGHLS
HGYQTDTKKISAVSIFFETMPYRLNESTGYIDYDQLEKSATLFRPKLIVAGASAYARLYD
YARIRKVCDKQKAIMLADMAHISGLVAAGVIPSPFDYADVVTTTTHKSLRGPRGAMIFFR
KGLKEVNKQGKEVFYDYEDKINQAVFPGLQGGPHNHTITGLAVALKQATTAEYKAYQEQV
MSNSAKFAETLVKNGYELVSGGTDNHLVLVNLKNKGIDGSKVEKVLEAVHIAANKNTVPG
DVSAMVPGGIRMGTPALTSRGFVEEDFAKVAYFFDLAVKLAVKIKGEAKGTKLKDFVTAM
ESSAFQSEISKLRHDVEEFAKQFPTIGFEKETMKYKN
>F.palmeria|C4-like|AT4G37930_SHM
MAMALALRRLSSSADKPLLRLFNGGHLYSMSSLPREAVYEKERPGVTWPKHLNAALEVVD
PEIADIIELEKARQWKGLELIPSENFTSLSVMQAVGSVMTNKYSEGYPGARYYGGNEYID
MAETLCQKRALEAFRLDPAKWGVNVQPLSGSPANFHVYTALLKAHDRIMALDLPHGGHLS
HGYQTDTKKISAVSIFFETMPYRLNESTGYIDYDQLEKSATLFRPKLIVAGASAYARLYD
YARIRKVCDKQKAIMLADMAHISGLVAAGVIPSPFDYADVVTTTTHKSLRGPRGAMIFFR
KGLKEVNKQGKEVFYDYEDKINQAVFPGLQGGPHNHTITGLAVALKQATTAEYKAYQEQV
MSNSAKFAETLVKNGYELVSGGTDNHLVLVNLKNKGIDGSKVEKVLEAVHIAANKNTVPG
DVSAMVPGGIRMGTPALTSRGFVEEDFAKVAYFFDLAVKLAVKIKGEAKGTKLKDFVTAM
ESSAFQSEISKLRHDVEEFAKQFPTIGFEKETMKYKN
>F.sonorensis|C3-C4|AT4G37930_SHM
MAMALALRRLSSSADKPLQRLFNGGHLYSMSSLPSEAVYEKERPGVTWPKQLNAPLEAVD
PEIADIIELEKARQWKGLELIPSENFTSLSVMQAVGSVMTNKYSEGYPGARYYGGNEYID
MAETLCQKRALEAFRLDPAKWGVNVQPLSGSPANFHVYTALLKAHDRIMALDLPHGGHLS
HGYQTDTKKISAVSIFFETMPYRLNESTGYIDYDQLEKSATLFRPKLIVAGASAYARLYD
YARIRKVCDKQKAIMLADMAHISGLVAAGVIPSPFDYADVVTTTTHKSLRGPRGAMIFFR
KGLKEVNKQGKEVFYDYEDKINQAVFPGLQGGPHNHTITGLAVALKQATTAEYKAYQKQV
MSNSAMFAETLVKSGYELVSGGTENHLVLVNLKNKGIDGSKVEKVLEAVHIAANKNTVPG
DVSAMVPGGIRMGTPALTSRGFVEEDFAKVAYFFDLAVKLAVKIKGEAKGTKLKDFVTAM
QSSAFQSEISKLRQDVEEYAKQFPTIGFEKETMKYKN
>F.chloraefolia|C3-C4|AT4G37930_SHM
MAMALALRRLSSSADKPLQRLFNGGHLYSMSSLPSQAVYEKERPGVTWPKQLNAPLEVVD
PEIADIIELEKARQWKGLELIPSENFTSLSVMQAVGSVMTNKYSEGYPGARYYGGNEYID
MAETLCQKRALEAFRLDPAKWGVNVQPLSGSPANFHVYTALLKAHDRIMALDLPHGGHLS
HGYQTDTKKISAVSIFFETMPYRLNESTGYIDYDQLEKSATLFRPKLIVAGASAYARLYD
YARIRKVCDKQKAIMLADMAHISGLVAAGVIPSPFDYADVVTTTTHKSLRGPRGAMIFFR
KGLKEVNKQGKEVFYDYEDKINQAVFPGLQGGPHNHTITGLAVALKQATTAEYKAYQEQV
MSNSAKFAETLAKSGYELVSGGTDNHLVLVNLKNKGIDGSKVEKVLEAVHIAANKNTVPG
DVSAMVPGGIRMGTPALTSRGFVEEDFAKVAYFFDLAVKLAVKIKGEAKGTKLKDFVTAM
ESSAFQSEISKLRHDVEEYAKQFPTIGFEKETMKYKN
>F.floridana|C3-C4|AT4G37930_SHM
MAMALALRRLSSSADKPLQRLFNGGHLYSMSSLPSEAVYEKERPGVTWPKQLNAPLEVVD
PEIADIIELEKARQWKGLELIPSENFTSLSVMQAVGSVMTNKYSEGYPGARYYGGNEYID
MAETLCQKRALEAFRLDPAKWGVNVQPLSGSPANFHVYTALLKAHDRIMALDLPHGGHLS
HGYQTDTKKISAVSIFFETMPYRLNESTGYIDYDQLEKSATLFRPKLIVAGASAYARLYD
YARIRKVCDKQKAIMLADMAHISGLVAAGVIPSPFDYADVVTTTTHKSLRGPRGAMIFFR
KGLKEVNKQGKEVFYDYEDKINQAVFPGLQGGPHNHTITGLAVALKQATTAEYKAYQEQV
MSNSAKFAETLAKSGYELVSGGTDNHLVLVNLKNKGIDGSKVEKVLEAVHIAANKNTVPG
DVSAMVPGGIRMGTPALTSRGFVEEDFAKVAYFFDLAVKLAVKIKGEAKGTKLKDFVTAM
ESSAFQSEISKLRHDVEEYAKQFPTIGFEKETMKYKN
>F.pubescens|C3-C4|AT4G37930_SHM
MAMALALRRLSSSADKPLQRLFNGGHLYSMSSLPSEAVYEKERPGVTWPKQLNAPLEVVD
PEIADIIELEKARQWKGLELIPSENFTSLSVMQAVGSVMTNKYSEGYPGARYYGGNEYID
MAETLCQKRALEAFRLDPAKWGVNVQPLSGSPANFHVYTALLKAHDRIMALDLPHGGHLS
HGYQTDTKKISAVSIFFETMPYRLNESTGYIDYDQLEKSATLFRPKLIVAGASAYARLYD
YARIRKVCDKQKAIMLADMAHISGLVAAGVIPSPFDYADVVTTTTHKSLRGPRGAMIFFR
KGLKEVNKQGKEVFYDYEDKINQAVFPGLQGGPHNHTITGLAVALKQATTAEYKAYQEQV
MSNSAKFAETLAKSGYELVSGGTDNHLVLVNLKNKGIDGSKVEKVLEAVHIAANKNTVPG
DVSAMVPGGIRMGTPALTSRGFVEEDFAKVAYFFDLAVKLAVKIKGEAKGTKLKDFVTAM
ESSAFQSEISKLRHDVEEYAKQFPTIGFEKETMKYKN
>F.anomala|C3-C4|AT4G37930_SHM
MAMALALRRLSSSAEKPVQRLFNGGHLYSMSSLPSEAVYEKERPGVTWPKQLNAPLEVVD
PEIADIIELEKARQWKGLELIPSENFTSLSVMQAVGSVMTNKYSEGYPGARYYGGNEYID
MAETLCQKRALEAFRLDPAKWGVNVQPLSGSPANFHVYTALLKAHDRIMALDLPHGGHLS
HGYQTDTKKISAVSIFFETMPYRLNESTGYIDYDQLEKSATLFRPKLIVAGASAYARLYD
YARIRKVCDKQKAIMLADMAHISGLVAAGVIPSPFDYADVVTTTTHKSLRGPRGAMIFFR
KGLKEVNKQGKEVFYDYEDKINQAVFPGLQGGPHNHTITGLAVALKQATTAEYKAYQEQV
MSNSAKFAETLVKSGYELVSGGTENHLVLVNLKNKGIDGSRVEKVLEAVHIAANKNTVPG
DVSAMVPGGIRMGTPALTSRGFVEEDFAKVAYFFDLAVKLAVKIKGEAKGTKLKDFVTAM
ESSAFQSEISKLRHDVEEYAKQFPTIGFEKETMKYKN
>F.angustifolia|C3-C4|AT4G37930_SHM
MAMALALRRLSSSADKPLQRLFNGGHLYSMSSLPSEAVYEKERPGVTWPKQLNAPLEVVD
PEIADIIELEKARQWKGLELIPSENFTSLSVMQAVGSVMTNKYSEGYPGARYYGGNEYID
MAETLCQKRALEAFRLDPAKWGVNVQPLSGSPANFHVYTALLKAHDRIMALDLPHGGHLS
HGYQTDTKKISAVSIFFETMPYRLNESTGYIDYDQLEKSATLFRPKLIVAGASAYARLYD
YARIRKVCDKQKAIMLADMAHISGLVAAGVIPSPFDYADVVTTTTHKSLRGPRGAMIFFR
KGLKEVNKQGKEVFYDYEDKINQAVFPGLQGGPHNHTITGLAVALKQATTAEYKAYQEQV
MSNSAKFAETLVKSGYELVSGGTENHLVLVNLKNKGIDGSKVEKVLEAVHIAANKNTVPG
DVSAMVPGGIRMGTPALTSRGFVEEDFAKVAYFFDLAVKLAVKIKGEAKGTKLKDFVTAM
ESSAIQSEISKLRHDVEEYAKQFPTIGFEKETMKYKN
>F.ramosissima|C3-C4|AT4G37930_SHM
MAMALALRRLSSSADKPLQRLFNGGHLYSMSSLPSEAVYEKERPGVTWPKQLNAPLEVVD
PEIADIIELEKARQWKGLELIPSENFTSLSVMQAVGSVMTNKYSEGYPGARYYGGNEYID
MAETLCQKRALEAFRLDPAKWGVNVQPLSGSPANFHVYTALLKAHDRIMALDLPHGGHLS
HGYQTDTKKISAVSIFFETMPYRLNESTGYIDYDQLEKSATLFRPKLIVAGASAYARLYD
YARIRKVCDKQKAIMLADMAHISGLVAAGVIPSPFDYADVVTTTTHKSLRGPRGAMIFFR
KGLKEVNKQGKEVFYDYEDKINQAVFPGLQGGPHNHTITGLAVALKQATTAEYKAYQEQV
MSNSAKFAETLVKSGYELVSGGTENHLVLVNLKNKGIDGSRVEKVLEAVHIAANKNTVPG
DVSAMVPGGIRMGTPALTSRGFVEEDFAKVAYFFDLAVKLAVKIKGEAKGTKLKDFVTAM
ESSAFQSEISKLRHDVEEYAKQFPTIGFEKETMKYKN
##### Ortholog_ara_AT5G04140_GOGAT ##### 
>F.robusta|C3|AT5G04140_GOGAT
MSLQSVAHVNGYYLKPTSVFASKRDILFTDFANFGAKRSNRRLVGGSVLKGFGGLRKQRK
NWSSSIKSVLDFDHVDSKPSSDSKVEVAKLEDILAERGACGVGFIANLDNKGSHEIVQDA
LTALGCMEHRGGCGADNDSGDGSGLMTSIPWEFFNNWAGKEGIAPFDTLHTGVGMVFLPQ
DDKLMEQAKSVIVNIFNQEGLEVLAWRSVPVNTPIVGYYARETMPNIQQVFVKIVKEDDV
DDIERELYICRKLIEKKASSETWGNELYFCSLSNRTIVYKGMLRSEVLGKFYYDLQSADY
KSPFAIYHRRYSTNTSPRWPLAQPMRLLGHNGEINTIQGNLNWMQSRENSIKSPVWRGRE
NEIRPFGNPKGSDSANLDSAAELFIRSGRTPEEAMMILVPEAYKNHPTLSIKYPEVVDFY
NYYKGQMEAWDGPALLLFSDGKTVGAFLDRNGLRPARYWRTVDNVVYVASEVGVVPIDDS
KVTMKGRLGPGMMITVDLINGQVYENTEVKKRVALSSPYGKWIAENMRTLEPANFLSSPT
MENETILRHQQAFGYSSEDVQMVIESMASEGKEPTFCMGDDIPLAVLSQKSHMLYDYFKQ
RFAQVTNPAIDPLREGLVMSLEVNLGKRGNILEVGPENASQVTLSSPVLNESELESLFKD
PILKAQTIPTFFDIRKGLDGSLEKTLNKICEAADEAVRNGCQLLVLSDRADELEATRPAI
PILLAVGAVHQHLIQNGLRMSASIVADTAQCFSTHHFACLIGYGASAVCPYLAFETCRQW
RLSKKTLNLMRNGKMQMVTIEKAQNNFKKAVNAGLMKILSKMGISLLSSYCGAQIFEVYG
LGTEVVDYAFTGSVSNIGGLTFDELARESLSFWVKAFSEDTAKRLENFGFIQMRPGGEYH
GNNPEMSKLLHKAVREKRESAYAIYQQHLANRPINVIRDLFEFKSDRAPIPVGKVEPASS
IVERFCTGGMSLGAISRETHEAIAIAMNRIGGKSNSGEGGEDPIRWTPLSDVVDGYSPTL
PHLKGLQNGDTATSAIKQVASGRFGVTPTFLVNADQIEIKIAQGAKPGEGGQLPGKKSQR
IYCKIK------------------------------------------------------
------------------------------------------------------------
---------------------------------------------------EFKTRSPS-
------YF----------------------------------------------------
------------------------------------------------------------
------------------------------------------------------------
------------------------------------------------------------
------------------------------------------------------------
---------------------------------------------------STSTS
>F.anomala|C3-C4|AT5G04140_GOGAT
MSLQSVAHVNGCYLKPTSVLASKRAILFTDFVNSGAKRGNRRLVGGSVEKGFGGLRKQRR
NWSASIKSVLDFDHVESKQSSDSKVEVAKLEDILAERGACGVGFIANLDNKGSHEIVQDA
LTALGCMEHRGGCGADNDSGDGSGLMTSVPWEFFNNWAGKEGIAPFDPLHTGVGMVFLPQ
DEKLMEQAKSVIVNIFNQEGLEVLAWRSVPVDTPVVGYYARETMPNIQQVFVKIVKEDDV
DDIERELYICRKLIEKKASSETWGNELYFCSLSNRTIVYKGMLRSEVLGRFYFDLQSDDY
KSPFAIYHRRYSTNTSPRWPLAQPMRLLGHNGEINTIQGNLNWMQSRENSIKSPVWRGRE
NEIRPFGNPKGSDSANLDSVAELFIRSGRTPEEAMMILVPEAYKNHPTLSIKYPEVVDFY
NYYKGQMEAWDGPALLLFSDGKTVGACLDRNGLRPARYWRTVDNVVYVASEVGVVPIDDS
KVTMKGRLGPGMMITVDLINGQVYENTEVKKRVALSSPYGKWIAENMRTLEPANFLSSPT
MENETILRHQQAFGYSSEDVQMVIESMASEGKEPTFCMGDDIPLAVLSQKSHMLYDYFKQ
RFAQVTNPAIDPLREGLVMSLEVNLGKRGNILEVGPENASQVTLSSPVLNESELESLFKD
PILKAQTISTFFDIRKGLDGSLEKTLNKICEAADEAVRNGCQLLVLSDRADELEATRPAI
PILLAVGAVHQHLIQNGLRMSASIVADTAQCFSTHHFACLIGYGASAVCPYLAFETCRQW
RLSKKTLNLMRNGKMQMVTIEKAQNNFKKAINAGLMKILSKMGISLLSSYCGAQIFEIYG
LGKEVVDYAFTGSVSNIGGLTFDELARESLSFWVKAFSEDTAKRLENFGFIQMRPGGEYH
GNNPEMSKLLHKAVREKRESAYSIYQQHLANRPINVIRDLFEFKSERAPIPVGKVEPASS
IVERFCTGGMSLGAISRETHEAIAIAMNRIGGRSNSGEGGEDPIRWTPLSDVVDGYSPTL
PHLKGLQNGDLATSAIKQVASGRFGVTPTFLVNADQIEIKIAQGAKPGEGGQLPGKKSQR
IYCKIK------------------------------------------------------
------------------------------------------------------------
---------------------------------------------------EFKTWSPS-
------YF----------------------------------------------------
------------------------------------------------------------
------------------------------------------------------------
------------------------------------------------------------
------------------------------------------------------------
---------------------------------------------------STSTS
>F.floridana|C3-C4|AT5G04140_GOGAT
MSLQSVAHVNGYYLKPTSVLASKRDILFTDFVNSGAKRSNRRLVGGSVEKGFGGLRKQRR
NWSASIKSVLDFDHVESKQSSDSKVEVAKLEDILAERGACGVGFIANLDNKGSHEIVQDA
LTALGCMEHRGGCGADNDSGDGSGLMTSVPWEFFNNWAGKEGIGPFDPLHTGVGMVFLPQ
DEKLMEQAKSVIVNIFNQEGLEVLAWRSVPVNTPIVGYYARETMPNIQQVFVKIVKEDDV
DDIERELYICRKLIEKKASSETWGNELYFCSLSNRTIVYKGMLRSEVLGKFYFDLQSDDY
KSPFAIYHRRYSTNTSPRWPLAQPMRLLGHNGEINTIQGNLNWMQSRENSIKSPVWRGRE
NEIRPFGNPKGSDSANLDSAAELFIRSGRTPEEAMMILVPEAYKNHPTLSIKYPEVVDFY
NYYKGQMEAWDGPALLLFSDGKTVGACLDRNGLRPARYWRTVDNVVYVASEVGVVPIDDS
KVTMKGRLGPGMMITVDLINGQVYENTEVKKRVALSSPYGKWIAENMRTLEPANFLSSPT
MENETILRHQQAFGYSSEDVQMVIESMASEGKEPTFCMGDDIPLAVLSQKSHMLYDYFKQ
RFAQVTNPAIDPLREGLVMSLEVNLGKRGNILEVGPDNASQVTLSSPVLNESELESLFKD
PILKAQTISTFFDIRKGLDGSLEKTLNKICEAADEAVRNGCQLLVLSDRADELEATRPAI
PILLAVGAVHQHLIQNGLRMSASIVADTAQCFSTHHFACLIGYGASVVCPYLAFETCRQW
RLSKKTLNLMRNGKMQMVTIEKAQNNFKKAINAGLMKILSKMGISLLSSYCGAQIFEIYG
LGKEVVDYAFTGSVSNIGGLTFDELARESLSFWVKAFSEDTAKRLENFGFIQMRPGGEYH
GNNPEMSKLLHKAVREKRESAYSIYQQHLANRPINVIRDLFEFKSERAPIPVGKVEPASS
IVERFCTGGMSLGAISRETHEAIAIAMNRIGGRSNSGEGGEDPIRWTPLSDVVDGYSPTL
PHLKGLQNGDLATSAIKQVASGRFGVTPTFLVNADQIEIKIAQGAKPGEGGQLPGKKSQR
IYCKIK------------------------------------------------------
------------------------------------------------------------
---------------------------------------------------EFKTWSPS-
------YF----------------------------------------------------
------------------------------------------------------------
------------------------------------------------------------
------------------------------------------------------------
------------------------------------------------------------
---------------------------------------------------STSTS
>F.cronquistii|C3|AT5G04140_GOGAT
MSLQSVAHVNGYYLKPTSVFASKRDILFTDFVNLGAKRSNRRLISGSVVKGFGGLRKQRR
NWSASIKSVLDFDHVVSKQSSDSKVEVAKLEDILAERGACGVGFIANLDNKGSHEIVQDA
LTALGCMEHRGGCGADNDSGDGSGLMTSIPWEFFSNWAGKEGIAPFDPLHTGVGMVFLPQ
DEKLMEQAKSVIVNIFNQEGLEVLAWRSVPVNTPIVGYYARETMPNIQQVFVKIVKEDDV
DDIERELYICRKLIEKKASSEAWGNELYFCSLSNRTIVYKGMLRSEVLGKFYYDLQSDDY
KSPFAIYHRRYSTNTSPRWPLAQPMRLLGHNGEINTIQGNLNWMQSRENSIKSPVWRGRE
NEIRPFGNPKGSDSANLDSAAELFIRSGRTPEEAMMILVPEAYKNHPTLSIKYPEVVDFY
NYYKGQMEAWDGPALLLFSDGKTVGACLDRNGLRPARYWRTVDNVVYVASEVGVVPIDDS
KVTMKGRLGPGMMITVDLINGQVYENTEVKKRVALSSPYGKWIAENMRTLEPGNFLSSPT
MENETILCHQQAFGYSSEDVQMVIESMASEGKEPTFCMGDDIPLAVLSQKSHMLYDYFKQ
RFAQVTNPAIDPLREGLVMSLEVNLGKRGNILEVGPENASQVTLSSPVLNESELESLFKD
PILKAQTIPTFFDIRKGLDGSLEKTLDKICEAADEAVRNGCQLLVLSDRADELEATRPAI
PILLAVGAVHQHLIQNGLRMSASIVADTAQCFSTHHFACLIGYGASAVCPYLAFETCRQW
RLSKKTLNLMRNGKMQMVTIEKAQNNFKKAINAGLMKILSKMGISLLSSYCGAQIFEIYG
LGKEVVDYAFTGSVSNIGGLTFDELARESLSFWVKAFSEDTAKRLENFGFIQMRPGGEYH
GNNPEMSKLLHKAVREKRESAYSIYQQHLANRPINVIRDLFEFKSERTPIPVGKVEPASS
IVERFCTGGMSLGAISRETHEAIAIAMNRIGGKSNSGEGGEDPIRWTPLSDVVDGYSPTL
PHLKGLQNGDTATSAIKQVASGRFGVTPTFLVNADQIEIKIAQGAKPGEGGQLPGKKVSA
YIARLRNSKPGVPLISPPPHHDIYSIEDLAQLIFDLHQINPKAKVSVKLVAEAGIGTVAS
GVAKGNADIIQISGHDGGTGASPISSIKHAGGPWELGLTETHQTLITNGLRERVILRVDG
GFKSGFDVLMAAAMGADEYGFGSIAMIATGCVMARICHTNNCPVGVASQREELRARFPGV
PGDLVNYFLYVAEEVRSTLAQLGYEKLDDIIGRTELLRPRDISLVKTQHLDLSYVLSNVG
VPKWSSTTIRKQEAHSNGPVLDDILLSDPEISDAIENEKVVNKTFKIYNVDRAVCGRVAG
AVAKKYGDTGFAGQLNITFEGSAGQSFGCFLTPGMNIRLVGEANDYVGKGMAGGEVIVTP
VENTGFIPEEAAIVGNTCLYGATGGQLFVRGKTGERFAVRNSLAQAVVEGTGDHCCEYMT
GGCVVVLGKVGRNVAAGMTGGLAYILDDDDTLIPKINKEIVKIQRVVAPVGQMQLKSLIE
AHVEKTGSTKGSAILKEWDKYLPLFWQLVPPSEEDTPEACAEYEQTATGQVTVQSA
>F.palmeria|C4-like|AT5G04140_GOGAT
MSLQFVAQVNGYHLKPTSVFASKRDILFTDIVNSGAKRSNRRLVGGSAEKGFGGLRKQRR
NWSASIKSVLDFDHVDSKQPSDSKVEVAKLEDILAERGACGVGFIANLDNKGSHEIVQDA
LIALGCMEHRGGCGADNDSGDGSGLMTSVPWEFFNNWAGKEGIAPFDPLHTGVGMVYLPQ
DEKLMEQAKSVIVNIFNQEGLEVLAWRSVPVNTPIVGYYARETMPNIQQVFVKIVKEDD-
EDIERELYICRKLIEKKAISETWGNELYFCSLSNRTIVYKGMLRSEVLGKFYFDLQSDDY
KSPFAIYHRRYSTNTSPRWPLAQPLRLLGHNGEINTIQGNLNWMQSRENSIKSPVWQGRE
NEIRPFGNPKGSDSANLDSAAELFIRSGRTPEEAMMILVPEAYKNHPTLSIKYPEVVDFY
NYYKAQMEAWDGPALLLFSDGKTVGACLDRNGLRPARYWRTVDNVVYVASEVGVVPIDDS
KVTMKGRLGPGMMITVDLINGQVYENSEVKKRVALSNPYGKWIAENMRTLEPANFLSSPT
MENETILRHQQAFGYSSEDVQMVIESMASEGKEPTFCMGDDIPLAVLSQKSHMLYDYFKQ
RFAQVTNPAIDPLREGLVMSLEVNLGKRGNILEVGPENASQVNLYSPVLNESELESLFKD
PILKAQTIPTFFDIRKGLDGSLEKTLNKICEAADEAVRNGCQLLVLSDRADELEATRPAI
PILLAVGAVHQHLIQNGLRMSASIVADTAQCFSTHHFACLIGYGASAVCPYLAFETCRQW
RLSKKTLNLMRNGKMQMVTIEKAQNNFKKAINAGLMKILSKMGISLLSSYCGAQIFEIYG
LGKEVVDYAFTGSVSNIGGLTFDELARESLSFWVKAFSEDTAKRLENFGFIQMRPGGEYH
GNNPEMSKLLHKAVREKRESAYSIYQQHLANRPINVIRDLFEFKSERAPIPVGKVEPASS
IVERFCTGGMSLGAISRETHEAIAIAMNRIGGRSNSGEGGEDPIRWTPLSDVVDGYSPTL
PHLKGLQNGDLATSAIKQVASGRFGVTPTFLVNADQIEIKIAQGAKPGEGGQLPGKKVSA
YIARLRNSKPGVPLISPPPHHDIYSIEDLAQLIFDLHQINPKAKVSVKLVAEAGIGTVAS
GVAKGNADIIQISGHDGGTGASPISSIKHAGGPWELGLTETHQTLITNDLRERVILRVDG
GFKSGFDVLMAAAMGADEYGFGSIAMIATGCVMARICHTNNCPVGVASQREELRARFPGV
PGDLVNYFLYVAEEVRSTLAELGYEKLDDIIGRTELLRPRDISLVKTQHLDLSYVLSNVG
IPKWSSTAIRKQEAHSNGPVLDDILLSDPEISDAIGNEKVVNKTFKIYNVDRAVCGRVAG
AVAKKYGDTGFAGQLNITFEGSAGQSFGCFLTPGMNIRLVGEANDYVGKGMAGGELVVKP
VENAGFIPEEAAIVGNTCLYGATGGQLFVRGKTGERFAVRNSLAQAVVEGTGDHCCEYMT
GGCVVILGKVGRNVAAGMTGGLAYILDDDDTLIPKINKEIVKIQRVVAPVGQMQLKSLIE
AHVEKTGSTKGSDILKEWDKYLPLFWQLVPPSEEDTPEACAEYEQTATGQVTVRSA
>F.sonorensis|C3-C4|AT5G04140_GOGAT
MSLQSVAHVNGYYLKPTSVFASKRDILFTDFVNLEAKRSNRRLV----------------
NWSASIKSVLDFDHVDSKQSSDSKFEVAKLEDILAERGACGVGFIANLDNKGSHEIVQDA
LTALGCMEHRGGCGADNDSGDGSGLMTSVPWEFFNNWAVKEGIAPFDSLHTGVGMVFLPQ
DEKLMEQAKSVIVNIFNQEGLEVLAWRSVPINTPIVGYYARETMPNIQQVFVKIVKEDDV
DDIERELYICRKLIEKKASSETWGNELYFCSLSNRTIVYKGMLRSEVLGKFYYDLQSDDY
KSPFAIYHRRYSTNTSPRWPLAQPMRLLGHNGEINTIQGNLNWMQSRENSIKSPVWRGRE
NEIRPFGNPKGSDSANLDSAAELFIRSGRTPEEAMMILVPEAYKNHPTLSIKYPEVVDFY
NYYKGQMEAWDGPALLLFSDGKTVGACLDRNGLRPARYWRTVDNVVYVASEVGVVPIDDS
KVTMKGRLGPGMMITVDLINGQVYENTEVKKRVALSSPYGKWIAENMRILEPANFLSSPT
MENETILRHQQAFGYSSEDVQMVIESMASEGKEPTFCMGDDIPLAVLSQKSHMLYDYFKQ
RFAQVTNPAIDPLREGLVMSLEVNLGKRGNILEVGPENASQVTLSSPVLNESELESLFKD
PILKAQTIPTFFDIRKGLDGSLEKTLNKICEAADEAVRNGCQLLVLSDRADELEATRPAI
PILLAVGAVHQHLIQNGLRMSASIVADTAQCFSTHHFACLIGYGASAVCPYLAFETCRQW
RLSKKTLNLMRNGKMQMVTIEKAQNNFKKAINAGLMKILSKMGISLLSSYCGAQIFEIYG
LGKEVVDYAFTGSVSNIGGLTFDELARESLSFWVKAFSEDTAKRLENFGFIQMRPGGEYH
GNNPEMSKLLHKAVREKRESAYSIYQQHLANRPINVIRDLFEFKSERAPIPVGKVEAASS
IVERFCTGGMSLGAISRETHEAIAIAMNRIGGKSNSGEGGEDPIRWTPLSDVVDGYSPTL
PHLKGLQNGDLATSAIKQVASGRFGVTPTFLVNADQIEIKIAQGAKPGEGGQLPGKKVSA
YIARLRNSKPGVPLISPPPHHDIYSIEDLAQLIFDLHQINPKAKVSVKLVAEAGIGTVAS
GVAKGNADIIQISGHDGGTGASPISSIKHAGGPWELGLTETHQTLITNGLRERVILRVDG
GFKSGFDVLMAAAMGADEYGFGSIAMIATGCVMARICHTNNCPVGVASQREELRARFPGV
PGDLVNYFLYVAEEVRSTLAQLGYEKLDDIIGHTELLRPRDISLVKTQHLDLSYVLSNVG
FPKWSSTTIRKQEAHSNGPVLDDILLSDPEISDAIENEKVVNKTFKIYNVDRAVCGRVAG
AVAKKYGDTGFAGQLNITFEGSAGQSFGCFLTPGMSIRLVGEANDYVGKGMAGGELVVTP
VENTGFVPEEAAIVGNTCLYGATGGQLFVRGKTGERFAVRNSLAQAVVEGTGDHCCEYMT
GGCVVVLGKVGRNVAAGMTGGLAYILDDDDTLIPKINKEIVKIQRVVAPVGQMQLKSLIE
AHVEKTGSTKGSAILKEWDQYLPLFWQLVPPSEEDTPEACAEYEQTATGQVTVRSA
>F.angustifolia|C3-C4|AT5G04140_GOGAT
MSLQSVAHVNGCYLKPTSVFASKRDILFTDFVNSGAKRSNRRLVGGGVEKGFGGLRKQRR
NWSASIKSVLDFDHVDSKQSSDSKVEVAKLEDILAERGACGVGFIANLDNKGSHEIVQDA
LTALGCMEHRGGCGADNDSGDGSGLMTSVPWEFFNNWAGKEGIAPFDPLHTGVGMVFLPQ
DEKLMEQAKSVIVNIFNQEGLEVLAWRSVPVNTPIVGYYARETMPNIQQVFVKIVKEDDV
DDIERELYICRKLIEKKASSETWGNELYFCSLSNRTIVYKGMLRSEVLGKFYFDLQSDDY
KSPFAIYHRRYSTNTSPRWPLAQPMRLLGHNGEINTIQGNLNWMQSRENSIKSPVWRGRE
NEIRPFGNPKGSDSANLDSAAELFIRSGRTPEEAMMILVPEAYKNHPTLSIKYPEVVDFY
NYYKGQMEAWDGPALLLFSDGKTVGACLDRNGLRPARYWRTVDNVVYVASEVGVVPIDDS
KVTMKGRLGPGMMITVDLINGQVYENTEVKKRVALSSPYGKWIAENMRTLEPANFLSSPT
MENETILRHQQAFGYSSEDVQMVIESMASEGKEPTFCMGDDIPLAVLSQKSHMLYDYFKQ
RFAQVTNPAIDPLREGLVMSLEVNLGKRGNILEVGPENASQVTLSSPVLNESELESLFKD
PILKAQTISTFFDIRKGLDGSLEKTLNKICEAADEAVRNGCQLLVLSDRADELEATRPAI
PTLLAVGAVHQHLIQNGLRMSASIVVDTAQCFSTHHFACLIGYGASAVCPYLAFETCRHW
RLSKKTLNLMRNGKMQMVTIEKAQNNFKKAINAGLMKILSKMGISLLSSYCGAQIFEIYG
LGKEVVDYAFTGSVSNIGGLTFDELARESLSFWVKAFSEDTAKRLENFGFIQMRPGGEYH
GNNPEMSKLLHKAVREKRESAYSIYQQHLANRPINVIRDLFEFKSERAPIPVGKVEPASS
IVERFCTGGMSLGAISRETHEAIAIAMNRIGGRSNSGEGGEDPIRWTPLSDVVDGYSPTL
PHLKGLQNGDLATSAIKQVASGRFGVTPTFLVNADQIEIKIAQGAKPGEGGQLPGKKVSA
YIARLRNSKPGVPLISPPPHHDIYSIEDLAQLIFDLHQINPKAKVSVKLVAEAGIGTVAS
GVAKGNADVIQISGHDGGTGASPISSIKHAGGPWELGLTETHQTLITNGLRERVILRVDG
GFKSGFDVLMAAAMGADEYGFGSIAMIATGCVMARICHTNNCPVGVASQREELRARFPGV
PGDLVNYFLYVAEEVRSTLAELGYEKLDDIIGRTELLRPRDISLVKTQHLDLSYVLSNVG
IPKWSSTAIRKQEAHSNGPVLDDILLSDPEISDAIENEKVVNKTFKIYNVDRAVCGRVAG
AVAKKYGDTGFAGQLNITFEGSAGQSFGCFLTPGMNIRLVGEANDYVGKGMAGGELVVKP
VENTGFIPEEAAIVGNTCLYGATGGQLFVRGKTGERFAVRNSLAQAVVEGTGDHCCEYMT
GGCVVILGKVGRNVAAGMTGGLAYILDDDDTLIPKINKEIVKIQRVVAPVGQMQLKSLIE
AHVEKTGSTKGSAILKEWDKYLPLFWQLVPPSEEDTPEACAEYEQTATGQVTVQSA
>F.ramosissima|C3-C4|AT5G04140_GOGAT
------------------------------------------------------------
------------------------------------------------------------
------MEHRGGCGADNDSGDGSGLMTSVPWEFFNNWAGKEGIAPFDPLHTGVGMVFLPQ
DEKLMEQAKSVIVNIFNQEGLEVLAWRSVPVNTPIVGYYARETMPNIQQVFVKIVKEDDV
DDIERELYICRKLIEKKASSETWGNELYFCSLSSRTIVYKGMLRSEVLGKFYFDLQSDDY
KSPFAIYHRRYSTNTSPRWPLAQPMRLLGHNGEINTIQGNLNWMQSRENSIKSPVWRGRE
NEIRPFGNPKGSDSANLDSAAELFIRSGRTPEEAMMILVPEAYKNHPTLSIKYPEVVDFY
NYYKGQMEAWDGPALLLFSDGKTVGACLDRNGLRPARYWRTVDNVVYVASEVGVVPIDDS
KVTMKGRLGPGMMITVDLINGQVYENTEVKKRVALSNPYGKWIAENMRTLEPANFLSSPT
MENETILRHQQAFGYSSEDVQMVIESMASEGKEPTFCMGDDIPLAVLSQKSHMLYDYFKQ
RFAQVTNPAIDPLREGLVMSLEVNLGKRGNILEVGPENASQVTLSSPVLNESELESLFKD
PILKAQTIPTFFDIRKGLDGSLEKTLNKICEAADEAVRNGCQLLVLSDRADELEATRPAI
PILLAVGAVHQHLIQNGLRMSASIVADTAQCFSTHHFACLIGYGASAVCPYLAFETCRQW
RLSKKTLNLMRNGKMQMVTIEKAQNNFKKAINAGLMKILSKMGISLLSSYCGAQIFEIYG
LGNEVVDYAFTGSVSNIGGLTFDELARESLSFWVKAFSEDTAKRLENFGFIQMRPGGEYH
GNNPEMSKLLHKAVREKRESAYSIYQQHLANRPINVIRDLFEFKSERAPIPVGKVEPASS
IVERFCTGGMSLGAISRETHEAIAIAMNRIGGRSNSGEGGEDPIRWTPLSDVVDGYSPTL
PHLKGLQNGDLATSAIKQVASGRFGVTPTFLVNADQIEIKIAQGAKPGEGGQLPGKKVSA
YIARLRNSKPGVPLISPPPHHDIYSIEDLAQLIFDLHQINPKAKVSVKLVAEAGIGTVAS
GVAKGNADIIQISGHDGGTGASPISSIKHAGGPWELGLTETHQTLITNGLRERVILRVDG
GFKSGFDVLMAAAMGADEYGFGSIAMIATGCVMARICHTNNCPVGVASQREELRARFPGV
PGDLVNYFLYVAEEVRSTLAELGYEKLDDIIGRTELLRPRDISLVKTQHLDLSYVLSNVG
------------------------------------------------------------
------------------------------------------------------------
------------------------------------------------------------
------------------------------------------------------------
--------------------------------------------------------
>F.chloraefolia|C3-C4|AT5G04140_GOGAT
MSLQSVAQVNGYYLKPTSVLASKRDILFTDFVNSGAKRSNRRLVGGSVEKGFGGLRKQRR
NWSASIKSVLDFDHVESKQSSDSKVEVAKLEDILAERGACGVGFIANLDNKGSHEIVQDA
LTALGCMEHRGGCGADNDSGDGSGLMTSVPWEFFNNWAGKEGIAPFDPLHTGVGMVFLPQ
DEKLMEQAKSVIVNIFNQEGLEVLAWRSVPVNTPIVGYYARETMPNIQQVFVKIVKEDDV
DDIERELYICRKLIEKKASSETWGNELYFCSLSNRTIVYKGMLRSEVLGKFYFDLQSDDY
KSPFAIYHRRYSTNTSPRWPLAQPMRLLGHNGEINTIQGNLNWMQSRENSIKSPVWRGRE
NEIRPFGNPKGSDSANLDSAAELFIRSGRTPEEAMMILVPEAYKNHPTLSIKYPEVVDFY
NYYKGQMEAWDGPALLLFSDGKTVGACLDRNGLRPARYWRTVDNVVYVASEVGVVPIDDS
KVTMKGRLGPGMMITVDLINGQVYENTEVKKRVALSSPYGKWIAENMRTLEPANFLSSPT
MENETILRHQQAFGYSSEDVQMVIESMASEGKEPTFCMGDDIPLAVLSQKSHMLYDYFKQ
RFAQVTNPAIDPLREGLVMSLEVNLGKRGNILEVGPENASQVTLSSPVLNESELESLFKD
PILKAQTISTFFDIRKGLDGSLEKTLNKICEAADEAVRNGCQLLVLSDRADELEATRPAI
PILLAVGAVHQHLIQNGLRMSASIVADTAQCFSTHHFACLIGYGASAVCPYLAFETCRQW
RLSKKTLNLMRNGKMQMVTIEKAQNNFKKAINAGLMKILSKMGISLLSSYCGAQIFEIYG
LGKEVVDYAFTGSVSNIGGLTFDELARESLSFWVKAFSEDTAKRLENFGFIQMRPGGEYH
GNNPEMSKLLHKAVREKRESAYSIYQQHLANRPINVIRDLFEFKSERAPIPVGKVEPASS
IVERFCTGGMSLGAISRETHEAIAIAMNRIGGRSNSGEGGEDPIRWTPLSDVVDGYSPTL
PHLKGLQNGDLATSAIKQVASGRFGVTPTFLVNADQIEIKIAQGAKPGEGGQLPGKKVSA
YIARLRNSKPGVPLISPPPHHDIYSIEDLAQLIFDLHQINPKAKVSVKLVAEAGIGTVAS
GVAKGNADIIQISGHDGGTGASPISSIKHAGGPWELGLTETHQTLITNGLRERVILRVDG
GFKSGFDVLMAAAMGADEYGFGSIAMIATGCVMARICHTNNCPVGVASQREELRARFPGV
PGDLVNYFLYVAEEVRSTLAELGYEKLDDIIGRTELLRPRDISLVKTQHLDLSYVLSNVG
IPKWSSTAIRKQEAHSNGPVLDDILLSDPEISDAIENEKVVNKTFKIYNVDRAVCGRVAG
AVAKKYGDTGFAGQLNITFEGSAGQSFGCFLTPGMNIRLVGEANDYVGKGMAGGELVVKP
VENTGFIPEEAAIVGNTCLYGATGGQLFVRGKTGERFAVRNSLAQAVVEGTGDHCCEYMT
GGCVVILGKVGRNVAAGMTGGLAYILDDDDTLIPKINKEIVKIQRVVAPVGQMQLKSLIE
AHVEKTGSTKGSAILKEWDKYLPLFWQLVPPSEEDTPEACAEYEQTATGQVTVQSA
>F.pubescens|C3-C4|AT5G04140_GOGAT
MSLQSVAHVNGYYLKPTSVLASKRDILFTDFVNSGAKRSNRRLVGGSVEKGFGGLRKQRR
NWSASIKSVLDFDHVESKQSSDSKVEVAKLEDILAERGACGVGFIANLDNKGSHEIVQDA
LTALGCMEHRGGCGADNDSGDGSGLMTSVPWEFFNNWAGKEGIAPFDPLHTGVGMVFLPQ
DEKLMEQAKSVIVNIFNQEGLEVLAWRSVPVNTPIVGYYARETMPNIQQVFVKIVKEDDV
DDIERELYICRKLIEKKASSETWGNELYFCSLSNRTIVYKGMLRSEVLGKFYFDLQSDDY
KSPFAIYHRRYSTNTSPRWPLAQPMRLLGHNGEINTIQGNLNWMQSRENSIKSPVWRGRE
NEIRPFGNPKGSDSANLDSAAELFIRSGRTPEEAMMILVPEAYKNHPTLSIKYPEVVDFY
NYYKGQMEAWDGPALLLFSDGKTVGACLDRNGLRPARYWRTVDNVVYVASEVGVVPIDDS
KVTMKGRLGPGMMITVDLINGQVYENTEVKKRVALSSPYGKWIAENMRTLEPANFLSSPT
MENETILRHQQAFGYSSEDVQMVIESMASEGKEPTFCMGDDIPLAVLSQKSHMLYDYFKQ
RFAQVTNPAIDPLREGLVMSLEVNLGKRGNILEVGPENASQVTLSSPVLNESELESLFKD
PILKAQTISTFFDIRKGLDGSLEKTLNKICEAADEAVRNGCQLLVLSDRADELEATRPAI
PILLAVGAVHQHLIQNGLRMSASIVVDTAQCFSTHHFACLIGYGASAVCPYLAFETCRQW
RLSKKTLNLMRNGKMQMVTIEKAQNNFKKAINAGLMKILSKMGISLLSSYCGAQIFEIYG
LGKEVVDYAFTGSVSNIGGLTFDELARESLSFWVKAFSEDTAKRLENFGFIQMRPGGEYH
GNNPEMSKLLHKAVREKRESAYSIYQQHLANRPINVIRDLFEFKSERAPIPVGKVEPASS
IVERFCTGGMSLGAISRETHEAIAIAMNRIGGRSNSGEGGEDPIRWTPLSDVVDGYSPTL
PHLKGLQNGDLATSAIKQVASGRFGVTPTFLVNADQIEIKIAQGAKPGEGGQLPGKKVSA
YIARLRNSKPGVPLISPPPHHDIYSIEDLAQLIFDLHQINPKAKVSVKLVAEAGIGTVAS
GVAKGNADIIQISGHDGGTGASPISSIKHAGGPWELGLTETHQTLITNGLRERVILRVDG
GFKSGFDVLMAAAMGADEYGFGSIAMIATGCVMARICHTNNCPVGVASQREELRARFPGV
PGDLVNYFLYVAEEVRSTLAELGYEKLDDIIGRTELLRPRDISLVKTQHLDLSYVLSNVG
IPKWSSTAIRKQEAHSNGPVLDDILLSDPEVSDAIENEKVVNKTFKIYNVDRAVCGRVAG
AVAKKYGDTGFAGQLNITFEGSAGQSFGCFLTPGMNIRLVGEANDYVGKGMAGGELVVKP
VENTGFIPEEAAIVGNTCLYGATGGQLFVRGKTGERFAVRNSLAQAVVEGTGDHCCEYMT
GGCVVILGKVGRNVAAGMTGGLAYILDDDDTLIPKINKEIVKIQRVVAPVGQMQLKSLIE
AHVEKTGSTKGSAILKEWDKYLPLFWQLVPPSEEDTPEACAEYEQTATGQVTVQSA
>F.vaginata|C4-like|AT5G04140_GOGAT
MSLQFVAQVNGYHLKPTSVFASKRDILLTDFVNSGAKRSNRRLAGGSVEKGFGGLRKQRR
NWSASIKSVLDFDHVDSKQSSDSKVEVAKLEDILAERGACGVGFIANLDNKRSHEIVQDA
LMALGCMEHRGGCGADNDSGDGSGLMTSVPWEFFNNWAGKEGIAPFDPLHTGVGMVYLPQ
DEKLMEQAKSVIVNIFNQEGLEVLAWRSVPVNTPIVGYYARETMPNIQQVFVKIVKEDD-
DDIERELYICRKLIEKKAISETWGNELYFCSLSNRTIVYKGMLRSEVLGKFYFDLQSDDY
KSPFAIYHRRYSTNTSPRWPLAQPLRLLGHNGEINTIQGNLNWMQSRENSIKSPVWRGRE
NEIRPFGNPKGSDSANLDSAAELFIRSGRTPEEAMMILVPEAYKNHPTLSIKYPEVVDFY
NYYKGQMEAWDGPALLLFSDGKTVGACLDRNGLRPARYWRTVDNVVYVASEVGVVPIDDS
KVTMKGRLGPGMMITVDLINGQVYENSEIKKRVALSNPYGKWIAENMRTLEPANFLSSPT
MENETILRHQQAFGYSSEDVQMVIESMASEGKEPTFCMGDDIPLAVLSQKSHMLYDYFKQ
RFAQVTNPAIDPLREGLVMSLEVNLGKRGNILEVGPENASQVTLYSPVLNENELESLFKD
PILKAQTIPTFFDIRKGLDGSLEKTLNKICEAADEAVRNGCQLLVLSDRADELEATRPSI
PILLAVGAVHQHLIQNGLRMSASIVADTAQCFSTHHFACLIGYGASAVCPYLAFETCRQW
RLSKKTLNLMRNGKMQMVTIEKAQNNFKKAINAGLMKILSKMGISLLSSYCGAQIFEIYG
LGKEVVDYAFTGSVSNIGGLTFDELARESLSFWIKAFSEDTAKRLENFGFIQMRPGGEYH
GNNPEMSKLLHKAVREKRESAYSIYQQHLANRPINVIRDLFEFKSERAPIPVGKVEPASS
IVERFCTGGMSLGAISRETHEAIAIAMNRIGGKSNSGEGGEDPIRWTPLSDVVDGYSPTL
PHLKGLQNGDLATSAIKQVASGRFGVTPTFLVNADQIEIKIAQGAKPGEGGQLPGKKVSA
YIARLRNSKPGVPLISPPPHHDIYSIEDLAQLIFDLHQINPKAKVSVKLVAEAGIGTVAS
GVAKGNADIIQISGHDGGTGASPISSIKHAGGPWELGLTETHQTLITNGLRERVILRVDG
GFKSGFDVLMAAAMGADEYGFGSIAMIATGCVMARICHTNNCPVGVASQREELRARFPGV
PGDLVNYFLYVAEEVRSTLAELGYEMLDDIIGCTELLRPRDISLVKTQHLDLSYVLSNVG
IPKWSSTAIRKQEAHSNGPVLDDILLSDPEISDAIENEKVVNKTFKIYNVDRAVCGRVAG
AVAKKYGDTGFAGQLNITFKGSAGQSFGCFLTPGMNIRLVGEANDYVGKGMAGGELVVKP
VENTSFIPEEAAIVGNTCLYGATGGQLFVRGKTGERFAVRNSLAQAVVEGTGDHCCEYMT
GGCVVILGKVGRNVAAGMTGGLAYILDDDDTLIPKINKEIVKIQRVIAPVGQMQLKSLIE
AHVEKTGSTKGSDILKEWDKYLPLFWQLVPPSEEDTPEACAEYEQTATGQVTVRST
>F.kochiana|C4|AT5G04140_GOGAT
MSFQFVAQVNGYHIKPTSVFASKRDILFTDFVNSGAKRSNRRLAGGSVEKGFGGLRKQSR
NWSASIKAVLDFDHVVSKQSSDSKVEVAKLEDILAERGACGVGFIANLDNKGSHEIVQDA
LMALGCMEHRGGCGADNDSGDGSGLMTSVPWEFFNNWAGKEGIAPFDPLHTGVGMVYLPQ
DEKLMEQAKSVIVNIFNQEGLEVLAWRSVPVNTPIVGYYARETMPNIQQVFVKIVKEDD-
DDIERELYICRKLIEKKAISETWGNELYFCSLSNRTIVYKGMLRSEVLGKFYFDLQSDDY
KSPFAIYHRRYSTNTSPRWPLAQPLRLLGHNGEINTIQGNLNWMQSRENSIKSPVWRGRE
NEIRPFGNPKGSDSANLDSAAELFIRSGRTPEEAMMILVPEAYKNHPTLSIKYPEVVDFY
NYYKGQMEAWDGPALLLFSDGKTVGACLDRNGLRPARYWRTVDNVVYVASEVGVVPIDDS
KVTMKGRLGPGMMITVDLINGQVYENSEVKKRVALSNPYGKWIAENMRTLEPANFLSSPT
MENETILRHQQAFGYSSEDVQMVIESMASEGKEPTFCMGDDIPLAVLSQKSHMLYDYFKQ
RFAQVTNPAIDPLREGLVMSLEVNLGKRGNILEVGPENASQVTLYSPVLNENELESLFKD
PILKAQTIPTFFDIRKGLDGSLEKTLNKICEAADEAVRSGCQLLVLSDRADELEATRPAI
PILLAVGAVHQHLIQNGLRMSASIVADTAQCFSTHHFACLIGYGASAVCPYLAFETCRQW
RLSKKTLNLMRNGKMQMVTIEKAQNNFKKAINAGLMKILSKMGISLLSSYCGAQIFEIYG
LGKEVVDYAFTGSVSNIGGLTFDELARESLSFWVKAFSEDTAKRLENFGFIQMRPGGEYH
GNNPEMSKLLHKAVREKRESAYSIYQQHLANRPINVIRDLFEFKSERAPIPVGKVEPASS
IVERFCTGGMSLGAISRETHEAIAIAMNRIGGRSNSGEGGEDPIRWTPLSDVVDGYSPTL
PHLKGLQNGDLATSAIKQVASGRFGVTPTFLVNADQIEIKIAQGAKPGEGGQLPGKKVSA
YIARLRNSKPGVPLISPPPHHDIYSIEDLAQLIFDLHQINPKAKVSVKLVAEAGIGTVAS
GVAKGNADIIQISGHDGGTGASPISSIKHAGGPWELGLTETHQTLITNGLRERVILRVDG
GFKSGFDVLMAAAMGADEYGFGSIAMIATGCVMARICHTNNCPVGVASQREELRARFPGV
PGDLVNYFLYVAEEVRSTLAELGYEKLDDIIGCTELLRPRDISLVKTQHLDLSYVLSNVG
IPKWSSTAIRKQEAHSNGPVLDDILLSDPEISDAIENEKVVNKTFKIYNVDRAVCGRVAG
AVAKKYGDTGFAGQLNITFEGSAGQSFGCFLTPGMNIRLVGEANDYVGKGMAGGELVVKP
VENTSFIPEEAAIVGNTCLYGATGGQLFVRGKTGERFAVRNSLAQAVVEGTGDHCCEYMT
GGCVVILGKVGRNVAAGMTGGLAYILDDDDTLIPKINKEIVKIQRVVAPVGQMQLKSLIE
AHVEKTGSTKGSDILKEWDKYLPLFWQLVPPSEEDTPEACAEYEQTATGQVTVRST
>F.bidentis|C4|AT5G04140_GOGAT
MSFQFVAQVNGYHIKPTSVFASKRDILFTDFVNSGAKRSNRRLVGGSAEKGFGGLRKQRR
NWSASIKSVLDFDHVDSKQSSDSKVEVAKLEDILAERGACGVGFIANLDNKGSHEIVQDA
LMALGCMEHRGGCGADNDSGDGSGLMTSVPWEFFNNWAGKEGIAPFDPLHTGVGMVYLPQ
DEKLMEQAKSVIVNIFNQEGLEVLAWRSVPVNTPIVGYYARETMPNIQQVFVKIVKEDDI
DAIERELYICRKLIEKKAISETWGNELYFCSLSNQTIVYKGMLRSEVLGKFYFDLQSDDY
KSPFAIYHRRYSTNTSPRWPLAQPLRLLGHNGEINTIQGNLNWMQSRESSIKSPVWRGRE
NEIRPFGNPKGSDSANLDSAVELFIRSGRTPEEAMMILVPEAYKNHPTLSIKYPEVVDFY
NYYKGQMEAWDGPALLLFSDGKTVGACLDRNGLRPARYWRTVDNVVYVASEVGVVPIDDS
KVTMKGRLGPGMMITVDLINGQVYENSEVKKRVALSNPYGKWIAENMRTLEPANFLSSPT
MENETILRHQQAFGYSSEDVQMVIESMASEGKEPTFCMGDDIPLAVLSQKSHMLYDYFKQ
RFAQVTNPAIDPLREGLVMSLEVNLGKRGNILEVGPENASQVTLYSPVLNESELESLFKD
PILKAQTIPTFFDIRKGLDGSLEKTLNKICEAADEAVRNGCQLLVLSDKADELEATRPAI
PILLAVGAVHQHLIQNGLRMSASIVADTAQCFSTHHFACLIGYGASAVCPYLAFETCRQW
RLSKKTLNLMRNGKMQMVTIEKAQNNFKKAINAGLMKILSKMGISLLSSYCGAQIFEIYG
LGKEVVDYAFTGSVSNIGGLTFDELARESLSFWVKAFSEDTAKRLENFGFIQMRPGGEYH
GNNPEMSKLLHKAVREKRESAYSIYQQHLANRPINVIRDLFEFKSERAPIPVGKVEPASS
IVERFCTGGMSLGAISRETHEAIAIAMNRIGGRSNSGEGGEDPIRWTPLSDVVDGYSPTL
PHLKGLQNGDLATSAIKQVASGRFGVTPTFLVNADQIEIKIAQGAKPGEGGQLPGKKVSA
YIARLRNSKPGVPLISPPPHHDIYSIEDLAQLIFDLHQINPKAKVSVKLVAEAGIGTVAS
GVAKGNADIIQISGHDGGTGASPISSIKHAGGPWELGLTETHQTLITNGLRERVILRVDG
GFKSGFDVLMAAAMGADEYGFGSIAMIATGCVMARICHTNNCPVGVASQREELRARFPGV
PGDLVNYFLYVAEEVRSTLAELGYEKLDDIIGRTELLRPRDISLVKTQHLDLSYLLSNVG
IPKWSSTAIRKQEAHSNGPVLDDILLSDPEISDAIENEKVVNKTFKIYNVDRAVCGRVAG
AVAKKYRDTGFAGQLNITFEGSAGQSFGCFLTPGMNIRLVGEANDYVGKGMAGGELVVKP
VENTRFIPEEAAIVGNTCLYGATGGQLFVRGKTGERFAVRNSLAQAVVEGSGDHCCEYMT
GGCVVILGKVGRNVAAGMTGGLAYILDDDDTLIPKINKEIVKIQRVVAPVGQMQLKSLIE
AHVEKTGSTKGSDILKEWDKYLPLFWQLVPPSEEDTPEACAEYEQTATGQVTVRSA
>F.australasica|C4|AT5G04140_GOGAT
------------------------------------------------------------
------------------------------------------------------------
-MALGCMEHRGGCGADNDSGDGSGLMTSVPWEFFNNWAGKEGIAPFDPLHTGVGMVYLPQ
DEKLREQAKSVIVNIFNQEGLEVLAWRSVPVNTPIVGYYARETMPNIQQVFVKIVKEDDV
DAIERELYICRKLIEKKAISETWGNELYFCSLSNQTIVYKGMLRSEVLGKFYFDLQSDDY
KSPFAIYHRRYSTNTSPRWPLAQPLRLLGHNGEINTIQGNLNWMQSRESSIKSPVWRGRE
NEIRPFGNPKGSDSANLDSAVELFIRSGRTPEEAMMILVPEAYKNHPTLSIKYPEVVDFY
NYYKGQMEAWDGPALLLFSDGKTVGACLDRNGLRPARYWRTVDNVVYVASEVGVVPIDDS
KVTMKGRLGPGMMITVDLINGQVYENSEVKKRVALSNPYGKWIAENMRTLEPANFLSSPT
MENETILRHQQAFGYSSEDVQMVIESMASEGKEPTFCMGDDIPLAVLSQKSHMLYDYFKQ
RFAQVTNPAIDPLREGLVMSLEVNLGKRGNILEVGPENASQVTLYSPVLNESELESLFKD
PILKAQTIPTFFDIRKGLDGSLEKTLNKICEAADEAVRNGCQLLVLSDKADELEATRPAI
PILLAVGAVHQHLIQNGLRMSASIVADTAQCFSTHHFACLIGYGASAVCPYLAFETCRQW
RLSKKTLNLMRNGKMQMVTIEKAQNNFKKAINAGLMKILSKMGISLLSSYCGAQIFEIYG
LGKEVVDYAFTGSVSNIGGLTFDELARESLSFWVKAFSEDTAKRLENFGFIQMRPGGEYH
GNNPEMSKLLHKAVREKRESAYSIYQQHLANRPINVIRDLFEFKSERAPIPVGKVEPPSS
IVERFCTGGMSLGAISRETHEAIAIAMNRIGGRSNSGEGGEDPIRWTPLSDVVDGYSPTL
PHLKGLQNGDLATSAIKQVASGRFGVTPTFLVNADQIEIKIAQGAKPGEGGQLPGKKVSA
YIARLRNSKPGVPLISPPPHHDIYSIEDLAQLIFDLHQINPKAKVSVKLVAEAGIGTVAS
GVAKGNADIIQISGHDGGTGASPISSIKHAGGPWELGLTETHQTLITNGLRERVILRVDG
GFKSGFDVLMAAAMGADEYGFGSIAMIATGCVMARICHTNNCPVGVASQREELRARFPGV
PGDLVNYFLYVAEEVRSTLAELGYEKLDDIIGRTELLRPRDISLVKTQHLDLSYVLSNVG
IPKWSSTAIRKQEAHSNGPVLDDILLSDPEISDAIENEKVVNKTFKIYNVDRAVCGRVAG
AVAKKYRDTGFAGQLNITFEGSAGQSFGCFLTPGMNIRLVGEANDYVGKGMAGGELVVKP
VENTSFIPEEAAIVGNTCLYGATGGQLFVRGKTGERFAVRNSLAQAVVEGSGDHCCEYMT
GGCVVILGKVGRNVAAGMTGGLAYILDDDDTLIPKINKEIVKIQRVVAPVGQMQLKSLIE
AHVEKTGSTKGSDILKEWDKYLPLFWQLVPPSEEDTPEACAEYEQTATGQVTLRSA
>F.trinervia|C4|AT5G04140_GOGAT
------------------------------------------------------------
------------------------------------------------------------
-MALGCMEHRGGCGADNDSGDGSGLMTSVPWEFFNNWAGKEGIAPFDPLHTGVGMVYLPQ
DEKLREQAKSVIVNIFNQEGLEVLAWRSVPVNTPIVGYYARETMPNIQQVFVKIVKEDDV
DAIERELYICRKLIEKKAISETWGNELYFCSLSNQTIVYKGMLRSEVLGKFYFDLQSDDY
KSPFAIYHRRYSTNTSPRWPLAQPLRLLGHNGEINTIQGNLNWMQSRESSIKSPVWRGRE
NEIRPFGNPKGSDSANLDSAVELFIRSGRTPEEAMMILVPEAYKNHPTLSIKYPEVVDFY
NYYKGQMEAWDGPALLLFSDGKTVGACLDRNGLRPARYWRTVDNVVYVASEVGVVPIDDS
KVTMKGRLGPGMMITVDLINGQVYENSEVKKRVALSNPYGKWIAENMRTLEPANFLSSPT
MENETILRHQQAFGYSSEDVQMVIESMASEGKEPTFCMGDDIPLAVLSQKSHMLYDYFKQ
RFAQVTNPAIDPLREGLVMSLEVNLGKRGNILEVGPENASQVTLYSPVLNESELESLFKD
PILKAQTIPTFFDIRKGLDGSLEKTLNKICEAADEAVRNGCQLLVLSDKADELEATRPAI
PILLAVGAVHQHLIQNGLRMSASIVADTAQCFSTHHFACLIGYGASAVCPYLAFETCRQW
RLSKKTLNLMRNGKMQMVTIEKAQNNFKKAINAGLMKILSKMGISLLSSYCGAQIFEIYG
LGKEVVDYAFTGSVSNIGGLTFDELARESLSFWVKAFSEDTAKRLENFGFIQMRPGGEYH
GNNPEMSKLLHKAVREKRESAYSIYQQHLANRPINVIRDLFEFKSERAPIPVGKVEPASS
IVERFCTGGMSLGAISRETHEAIAIAMNRIGGRSNSGEGGEDPIRWTPLSDVVDGYSPTL
PHLKGLQNGDLATSAIKQVASGRFGVTPTFLVNADQIEIKIAQGAKPGEGGQLPGKKVSA
YIARLRNSKPGVPLISPPPHHDIYSIEDLAQLIFDLHQINPKAKVSVKLVAEAGIGTVAS
GVAKGNADIIQISGHDGGTGASPISSIKHAGGPWELGLTETHQTLITNGLRERVILRVDG
GFKSGFDVLMAAAMGADEYGFGSIAMIATGCVMARICHTNNCPVGVASQREELRARFPGV
PGDLVNYFLYVAEEVRSTLAELGYEKLDDIIGRTELLRPRDISLVKTQHLDLSYVLSNVG
IPKWSSTAIRKQEAHSNGPVLDDILLSDPEISDAIENEKVVNKTFKIYNVDRAVCGRVAG
AVAKKYRDTGFAGQLNITFEGSAGQSFGCFLTPGMNIRLVGEANDYVGKGMAGGELVVKP
VENTSFIPEEAAIVGNTCLYGATGGQLFVRGKTGERFAVRNSLAQAVVEGSGDHCCEYMT
GGCVVILGKVGRNVAAGMTGGLAYILDDDDTLIPKINKEIVKIQRVVAPVGQMQLKSLIE
AHVEKTGSTKGSDILKEWDKYLPLFWQLVPPSEEDTPEACAEYEQTATGQVTVRSA
##### Ortholog_ara_AT5G06580_GDH ##### 
>F.cronquistii|C3|AT5G06580_GDH
MAFSSLLHRLRRSSKPIRFIHNSIYFNHTPPSQTQ--ILQNTIQINSNNN-NNYQSWRTY
LLPIIFAVSGGSLAVQFQKNPSLCDAPNLQQRGGRIGGKDSTEQVVKGTYKPVPQELIGE
LKAICQDNMTLDHDERYFHGKPQYSFHKAVNIPDVVVFPRSEDDVSKIVQACNKYKVPIV
PYGGATSIEGHTLSPNGGVCIDMTLMKNIKALHVKDMDVVVEPGIGWMELNEYLAPHGLF
FPLDPGPGATIGGMCATRCSGSLAVRYGTMRDNVINLKAVLADGEVVKTGSRARKSAAGY
DLTRLMIGSEGTLGVITEVTLRLQKIPEHSIVAMCNFPTIKDAADVAIAAMMSGIQVSRV
ELLDEVQVKAINLANGKDLPEVPTLMFELIGTEAYTREQTLIVQKIVSEHNGSDFVFAED
EEAKKELWKIRKEALLACLALAPNCEAMTTDVCVPLSHLAELISKSKQELDASPLLCTVI
AHAGDGNFHTVVLFNPEDEEQRKEAERLNNFMVHAALSMEGTCTGEHGVGTGKLKYLEKE
LGMAHLRTMKKIKAALDPNGIMNPGKLIPPHVCL
>F.robusta|C3|AT5G06580_GDH
MAFFSLLHRLRRSSKPIRFIHNSIYFNHTPPPQSQSTILQNTIQINSKN-----------
LLPIIFAVSGGSLAVQFQKTPSLCDAPNLQQRGGRIGGKDSTEQVVKGNYKPVPQELIGE
LKSICQDNMTLDHDERYFHGKPQYSFHKAINIPDVVVFPRSEDEVSKIVQACNKYKVPIV
PYGGATSIEGHTLSPNGGVCIDMTLMKSIKALHVKDMDVVVEPGIGWMELNEYLAPYGLF
FPLDPGPGATIGGMCATRCSGSLAVRYGTMRDNVINLKAVLADGEVVKTGSRARKSAAGY
DLTRLMIGSEGTLGVITEVTLRLQKIPEHSIVAMCNFPTIKDAADVAIAAMMSGIQVSRV
ELLDEVQVKAINLANGKDLPEAPTLMFELIGTEAYTREQTHIVQKIVSEHNGSDFVFAED
AEAKKELWKIRKEALIACLALAPNCEAMTTDVCVPLSHLAELISKSKQELDASSLLCTVI
AHAGDGNFHTIVLFNPEDEEQRKEAERLNNFMVHAALSMEGTCTGEHGVGTGKLKYLEKE
LGIAHLRTMKKIKAALDPNGIMNPGKLIPPHVCL
>F.palmeria|C4-like|AT5G06580_GDH
MAFFSLLYRLHRSSKPIRFIHNSTYFNHTPPSQSQSKILQNTIQINSNNSNNSYQSWRTY
LLPIIFAVSGGSLAVQFQKSPSLCDAPNLQQRGGRIGGKDSTEQVVQGAYKPVPQELIDE
LKAICQDNMSLDHDERCFHGKPQYSFHKAVNIPDVVVFPRSEGDVSKIVQACNKYKAPIV
PYGGATSIEGHTLSPNGGVCIDMTLMKNIKALHVKDMDVVVEPGIGWMELNEYLAPYGLF
FPLDPGPGATIGGMCATRCSGSLAVRYGTMRDNVINLKAVLADGEVVKTGSRARKSAAGY
DLTRLMIGSEGTLGVITEVTLRLQKIPEHSIVAICNFPTIKDAADVAIAAMMSGIQVSRV
ELLDEVQVKAINLANGKDLPEVPTLMFELIGTEAYTREQTQIVQKIVSEHNGSDFVFAED
TAAKKELWKIRKEALIACLALAPNCEAMTTDVCVPLSHLAELISKSKQELDASSLLCTVI
AHAGDGNFHTVILFDPEDEEQRKEAERLNNFMVHAALSMEGTCTGEHGVGTGKLKYLEKE
LGIEHLRTMKKIKAALDPNGIMNPGKLIPPHVCL
>F.bidentis|C4|AT5G06580_GDH
MAFFSLLYRLHRSSKPIRFIHNSTYFNHTPPFQSQSKILQNTIQINSNNSNNSYQSWRTY
LLPIIFAVSGGSLAVQFQKNPSLCDAPNLQQRGGRIGGKDSTEQVVKGAYKPVPQELIDE
LKAICQDNMSLDHDERYFHGKPQYSFHKAVNIPDVVVFPRSESDVSKIVQACNKYKVPIV
PYGGATSIEGHTLSPNGGVCIDMTLMKNIKALHVKDMDVVVEPGIGWMELNEYLAPYGLF
FPLDPGPGATIGGMCATRCSGSLAVRYGTMRDNVINLKAVLADGEVVKTGSRARKSAAGY
DLTRLMIGSEGTLGVITEVTLRLQKIPEHSIVAICNFPTIKDAADVAIAAMMSGIQVSRV
ELLDEVQVKAINLANGKDLPEVPTLMFELIGTEAYTREQTQIVQKIVSEHNGSDFVFAED
TAAKKELWKIRKEALIACLALAPNCEAMTTDVCVPLSHLAELISKSKQELDASSLLCTVI
AHAGDGNFHTVILFDPEDEEQRKEAERLNNFMVHAALSMEGTCTGEHGVGTGKLKYLEKE
LGIEHLRTMKKIKAALDPNGIMNPGKLIPPHVCL
>F.trinervia|C4|AT5G06580_GDH
MAFFSLLYRLHRSSKPIRFIHNSTYFNHTPPSQSQSKILQNAIQINSNNSNNSYQSWRTY
LLPIIFAVSGGSLAVQFQKNPSLCDAPNLQQRGGRIGGKDSTEQVVKGAYKPVPQELIDE
LKAICQDNMSLDHDERYFHGKPQYSFHKAINIPDVVVFPRSEGDVSKIVQACNKYKVPIV
PYGGATSIEGHTLSPNGGVCIDMTLMKNIKALHVKDMDVVVEPGIGWMELNEYLAPYGLF
FPLDPGPGATIGGMCATRCSGSLAVRYGTMRDNVINLKAVLADGEVVKTGSRARKSAAGY
DLTRLMIGSEGTLGVITEVTLRLQKIPEHSIVAICNFPTIKDAADVAIAAMMSGIQVSRV
ELLDEVQVKAINLANGKDLPEVPTLMFELIGTEAYTREQTQIVQKIVSEHNGSDFVFAED
TAAKKELWKIRKEALIACLALAPNCEAMTTDVWVPLSHLAELISKSKQELDASSLLCTVI
AHAGDGNFHTVILFDPEDEEQRKEAERLNNFMVHAALSMEGTCTGEHGVGTGKLKYLEKE
LGIEHLRTMKKIKAALDPNGIMNPGKLIPPHVCL
>F.australasica|C4|AT5G06580_GDH
MAFFSLLYRLHRSSKPIRFIHNSTYFNHTPPSQSQSKILQNAIQINSNNSNNSYQSWRTY
LLPIIFAVSGGSLAVQFQKNPSLCDAPNLQQRGGRIGGKDGTEQVVKGAYKPVPQELIDE
LKAICQDNMSLDHDERYFHGKPQYSFHKAINIPDVVVFPRSEGDVSKIVQACNKYKVPIV
PYGGATSIEGHTLSPNGGVCIDMTLMKNIKALHVKDMDVVVEPGIGWMELNEYLAPYGLF
FPLDPGPGATIGGMCATRCSGSLAVRYGTMRDNVINLKAVLADGEVVKTGSRARKSAAGY
DLTRLMIGSEGTLGVITEVTLRLQKIPEHSIVAICNFPTIKDAADVAIAAMMSGIQVSRV
ELLDEVQVKAINLANGKDLPEVPTLMFELIGTEAYTREQTQIVQKIVSEHNGSDFVFAED
TAAKKELWKIRKEALIACLALAPNCEAMTTDVCVPLSHLAELISKSKQELDASSLLCTVI
AHAGDGNFHTVILFDPEDEEQRKEAERLNNFMVHAALSMEGTCTGEHGVGTGKLKYLEKE
LGIEHLRTMKKIKAALDPNGIMNPGKLIPPHVCL
>F.vaginata|C4-like|AT5G06580_GDH
MAFFSLLYRLHRSSKPIRFIHNSTYFNHTPPSQSQSKILQNGIQINSNNSNNGYQSWRTY
LLPIIFAVSGGSLAVQFQKNPSLCDAPNLQQRGGRIGGKDSTEQVVKGAYKPVPQELIDE
LKAICQDNMSLDHDERYFHGKPQYSFHKAINIPDVVVFPRSEGDVSKIVQACNKYKVPIV
PYGGATSIEGHTLSPNGGVCIDMTLMKNIKALHVKDMDVVVEPGIGWIELNEYLAPYGLF
FPLDPGPGATIGGMCATRCSGSLAVRYGTMRDNVINLKAVLADGEVVKTGSRARKSAAGY
DLTRLMIGSEGTLGVITEVTLRLQKIPEHSIVAICNFPTIKDAADVAIAAMMSGIQVSRV
ELLDEVQVKAINLANGKDLPEVPTLMFELIGTEAYTREQTQIVQKIVSEHNGSDFVFAED
TAAKKELWKIRKEALIACLALAPNCEAMTTDVCVPLSHLAELISKSKQELDASSLLCTVI
AHAGDGNFHTVILFDPEDEEQRKEAERLNNFMVHAALSMEGTCTGEHGVGTGKLKYLEKE
LGIEHLRTMKKIKAALDPNGIMNPGKLIPPHVCL
>F.ramosissima|C3-C4|AT5G06580_GDH
MAFFSLLYRLHRSSKPIRFIHNSTYFNHTPPSQSQSRILQNTIQINSDNT-NSYLSWRTY
LLPIIFAVSGGSLAVQFQKNPSLCDAPNLQQRGGRIGGKDSTEQVVKGAYKPVPQELIGE
LKAICQDNMTLDHDERYFHGKPQYSFHKAINIPDVVVFPRSEGDVSKIVQACNKYKVPIV
PYGGATSIEGHTLSPNGGVCIDMTLMKNIKALHVKDMDVVVEPGIGWMELNEYLAPYGLF
FPLDPGPGATIGGMCATRCSGSLAVRYGTMRDNVINLKAVLADGEVVKTGSRARKSAAGY
DLTRLMIGSEGTLGVITEVTLRLQKIPEHSIVAMCNFPTIKDAADVAIAAMMSGIQVSRV
ELLDEVQVKAINLANGKDLPEVPTLMFELIGTEAYTREQTQIVQKIVSEHNGSDFVFAED
AEAKKELWKIRKEALIACLALAPNCEAMTTDVCVPLSHLAELISKSKQELDASSLLCTVI
AHAGDGNFHTVVLFNPEDEEQRKEAERLNNFMVHAALSMEGTCTGEHGVGTGKLKYLEKE
LGIEHLRTMKKIKAALDPNGIMNPGKLIPPHVCL
>F.sonorensis|C3-C4|AT5G06580_GDH
MAFFSLFYRLHRSSKPIRFIHNSTYFNHTPPSQSQ--ILQNTIQINSNNT-NSYQSWRTY
LLPIIFAVSGGSLAVQFQKTPSLCDAPNLQQRGGRIGGKDSTEQVVKGSYKPVPEELIRE
LKAICQDNMTLDHDERYFHGKPQYSFHKAVNIPDVVVFPRSEDDVSKIVQACNKYKVPIV
PYGGATSIEGHTLSPNGGVCIDMTLMKNIKALHVKDMDVVVEPGIGWMELNEYLAPYGLF
FPLDPGPGATIGGMCATRCSGSLAVRYGTMRDNVINLKAVLADGEVVKTGSRARKSAAGY
DLTRLMIGSEGTLGVITEVTLRLQKIPEHSIVAMCNFPTIKDAADVAIAAMMSGIQVSRV
ELLDEVQVKAINLANGKDLPEVPTLMFELIGTEAYTREQTQIVQKIVSEHNGSDFVFAED
AEAKKELWKIRKEALIACLALAPNCEAMTTDVCVPLSHLAELISKSKQELDASSLLCTVI
AHAGDGNFHTIVLFDPEDEEQRKEAERLNNFMVHAALSMEGTCTGEHGVGTGKLKYLEKE
LGIEHLRTMKKIKAALDPNGIMNPGKLIPPHVCL
>F.chloraefolia|C3-C4|AT5G06580_GDH
MAFFSLLYRLHRSSKPIRFIHKSTYFNHTPPSQSQSRILQNTIQINSNNT-NIYQSWRTY
LLPIIFAVSGGSLAVQFQKTPSLCDAPNLQQRGGRIGGKDSTEQVVKGAYKPVPQELIGE
LKAICQDNMTLDHDERYFHGKPQYSFHKAINIPDVVVFPRSEDDVSKIVQACNKYKVPIV
PYGGATSIEGHTLSPNGGVCIDMTLMKNIKALHVKDMDVVVEPGIGWMELNEYLAPYGLF
FPLDPGPGATIGGMCATRCSGSLAVRYGTMRDNVINLKAVLADGEVVKTGSRARKSAAGY
DLTRLMIGSEGTLGVITEVTLRLQKIPEHSIVAICNFPTIKDAADVAIAAMMSGIQVSRV
ELLDEVQVKAINLANGKDLPEVPTLMFELIGTEAYTREQTQIVQKIVSEHNGSDFVFAED
AEAKKELWKIRKEALIACLALAPNCEAMTTDVCVPLSHLAELISKSKQKLDASSLLCTVI
AHAGDGNFHTIVLFDPEDEEQRKEAERLNNFMVHAALSMEGTCTGEHGVGTGKLKYLEKE
LGIEHLRTMKKIKAALDPNGIMNPGKLIPPHVCL
>F.angustifolia|C3-C4|AT5G06580_GDH
MAFFSLLYRLHRSSKPIRFIHNSTYFNHTPPSQSQPRILQNTIQINSNNT-NSYQSWRTY
LLPIIFAVSGGSLAVQFQKNPSLCDAPNLQQRGGRIGGKDSTEQVVKGAYKPVPQELIGE
LKAICQDNMTLDHDERYFHGKPQYSFHKAVNIPDVVVFPRSEDDVSKIVQACNKYKVPIV
PYGGATSIEGHTLSPNGGVCIDMTLMKNIKALHVKDMDVVVEPGIGWMELNEYLAPYGLF
FPLDPGPGATIGGMCATRCSGSLAVRYGTMRDNVINLKAVLADGEVVKTGSRARKSAAGY
DLTRLMIGSEGTLGVITEVTLRLQKIPEHSIVAICNFPTIKDAADVAIAAMMSGIQVSRV
ELLDEVQVKAINLANGKDLPEVPTLMFELIGTEAYTREQTQIVQKIVSEHNGSDFVFAED
AEAKKELWKIRKEALIACLALAPNCEAMTTDVCVPLSHLAELISKSKQELDASSLLCTVI
AHAGDGNFHTIVLFDPEDEEQRKEAERLNNFMVHAALSMEGTCTGEHGVGTGKLKYLEKE
LGIEHLRTMKKIKAALDPNGIMNPGKLIPPHVCL
>F.brownii|C4-like|AT5G06580_GDH
MAFFSLFYRLHRSSKPIRFIHNSTYFNHTPPSQSQ--ILQNTIQINSNNT-NSYQSWRTY
LLPIIFAVSGGSLAVQFQKTPSLCDAPNLQQRGGRIGGKDSTEQVVKGAYKPVPQELIGE
LKAICQDNMTLDHDERYFHGKPQYSFHKAVNIPDVVVFPRSEDDVSKIVQACNKYKVPIV
PYGGATSIEGHTLSPNGGVCIDMTLMKNIKALHVKDMDVVVEPGIGWMELNEYLAPYGLF
FPLDPGPGATIGGMCATRCSGSLAVRYGTMRDNVINLKAVLADGEVVKTGSRARKSAAGY
DLTRLMIGSEGTLGVITEVTLRLQKIPEHSIVAICNFPTIKDAADVAIAAMMSGIQVSRV
ELLDEVQVKAINLANGKDLPEVPTLMFELIGTEAYTREQTQIVQKIVSEHNGSDFVFAED
AEAKKELWKIRKEALIACLALAPNCEAMTTDVCVPLSHLAELISKSKQKLDASSLLCTVI
AHAGDGNFHTIVLFDPEDEEQRKEAERLNNFMVHAALSMEGTCTGEHGVGTGKLKYLEKE
LGIEHLRTMKKIKAALDPNGIMNPGKLIPPHVCL
>F.floridana|C3-C4|AT5G06580_GDH
MAFFSLLYRLHRSSKSIRFIHNSTYFNHTPPSQSQSRILQNTIQINSNNT-NSYQSWRTY
LLPIIFAVSGGSLAVQFQKTPSLCDAPNLQQRGGRIGGKDSTEQVVKGAYKPVPQELIGE
LKAICQDNMTLDHDERYFHGKPQYSFHKAVNIPDVVVFPRSEDDVSKIVQACNKYKVPIV
PYGGATSIEGHTLSPNGGVCIDMTLMKNIKALHVKDMDVVVEPGIGWMELNEYLAPYGLF
FPLDPGPGATIGGMCATRCSGSLAVRYGTMRDNVINLKAVLADGEVVKTGSRARKSAAGY
DLTRLMIGSEGTLGVITEVTLRLQKIPEHSIVAICNFPTIKDAADVAIAAMMSGIQVSRV
ELLDEVQVKAINLANGKDLPEVPTLMFELIGTEAYTREQTQIVQKIVSEHNGSDFVFAED
AEAKKELWKIRKEALIACLALAPNCEAMTTDVCVPLSHLAELISKSKQKLDASSLLCTVI
AHAGDGNFHTIVLFDPEDEEQRKEAERLNNFMVHAALSMEGTCTGEHGVGTGKLKYLEKE
LGIEHLRTMKKIKAALDPNGIMNPGKLIPPHVCL
##### Ortholog_ara_AT5G12470_response-to-nitrate-level ##### 
>F.bidentis|C4|AT5G12470_response-to-nitrate-level
MYLALFSYLSYIICGPES--SATSRPHNHHHHHHRRTTTALHHLNPTFNTRLTRNSHLSF
ILFNRPIPLTVPYSGDIGNGDDGVGGTGGGGGGDDHGNY-NNNNNNDDGGDDDGAEGKNK
AEALLVLAEAGRSLESIPKDIAASIDAGKLPGLIVEKYLELEKSPVLRWLLQFGGFKERL
LADDLFLTKIGIECGVGVFTKGAAELEKRRENFIKELDFVVADVIMAIIADFMLVWLPAP
TVSLRAPAAVSAGGVAKFFAGCPDNAFQIALAGTSYSFLQRIGSMLRNGAKLFAVGTAAS
LIGTGVTTVLINARKAIDKGFAGEADEDIPILSTIMAYGVYMSVSSNLRYQVVAGIIEQR
ILEPLLHQHKLVLSAICFAVRTGNTFLGSLMWVDYARLIGIQKSRE
>F.palmeria|C4-like|AT5G12470_response-to-nitrate-level
--MAVTTV---VLHSPIT------------------------------------------
ILFNRHIPLTVPCSGDIGNGDDGVGGSGGGGGGDDHGNYNNNNNNNDDGGDDDGAEGKNK
AEALLVLAEAGRSLESIPKDIAASIDAGKLPGLIVERYLELDKSPVLRWLLQFGGFKERL
LADDLFLTKIGIECGVGVFTKSAAELEKRRENFIKELDFVVADVIMAIIADFMLVWLPAP
TVSLRAPVAVSAGGVAKFFAGCPDNAFQIALAGTSYSFVQRIGAMLRNGAKLFAVGTAAS
LVGTGVTTVLINARKAIDKGFAGQADEDLPILSTIMAYGVYMSVSSNLRYQVVAGIIEQR
ILEPLLHQHKLVLSAICFAVRTGNTFLGSLMWVDYARLIGIQKARE
>F.australasica|C4|AT5G12470_response-to-nitrate-level
--------------------------------------------------RLTRKSHLSF
ILFNRPTPLTVPYSGDIGNGDDGVGGTGGGGGGDDHGNY---NNNNDDGGDDDGAEGKNK
AEALLVLAEAGRSLESIPKDIAASIDAGNLPGLIVERYLELEKSPVLRWLLQFGGFKERL
LADDLFLTKIGIECGVGVFTKSAAELEKRKENFIKELDFVVADVIMAIIADFMLVWLPAP
TVSLRAPAAVSAGGVAKFFAGCPDNAFQIALAGTSYSFLQRIGAMLRNGAKLFAVGTAAS
LVGTGVTTVLINARKAIDKGFAGQTDEDLPILSTTMAYGVYMSVSSNLRYQVVAGIIEQR
ILEPLLHQHKLVLSAICFAVRTGNTFLGSLMWVDYARLIGIQKSRE
>F.trinervia|C4|AT5G12470_response-to-nitrate-level
--MAVTTV---VLHSPITHHHHHHHHHHHHHHHHRRTTTALHHLNPTFNSRLTRKSHLSF
ILFNRPTPLTVPYSGDIGNGDDGVGGTGGGGGGDDHGNY---NNNNDDGGDDDGAEGKNK
AEALLVLAEAGRSLESIPKDIAASIDAGNLPGLIVERYLELEKSPVLRWLLQFGGFKERL
LADDLFLTKIGIECGVGVFTKSAAELEKRKENFIKELDFVVADVIMAIIADFMLVWLPAP
TVSLRAPAAVSAGGVAKFFAGCPDNAFQIALAGTSYSFLQRIGAMLRNGAKLFAVGTAAS
LVGTGVTTVLINARKAIDKGFAGQTDEDLPILSTTMAYGVYMSVSSNLRYQVVAGIIEQR
ILEPLLHQHKLVLSAICFAVRTGNTFLGSLMWVDYARLIGIQKSRE
>F.ramosissima|C3-C4|AT5G12470_response-to-nitrate-level
--MAVTTV---VLHSPIT-------------IH---------------------------
--FNRPIPLTVSHSG--GNGGDGVGGTGGGGGGDDH------------------------
AEALLVLAEAGRSLESIPKDIAASIDAGKLPGMIVKRYLELEKSGVFRWLLQFGGFKERL
LADDLFLTKVGIECGVGIFTKSAAELEKRRENFTKELDFVFADVIMAIIADFMLVWLPAP
TVSLRAPVAVSAGRVAKFFAGCPDNAFQVALAGTSYSFLQRIGAMLRNGAKLFAVGSGAS
LVGTGVTNVLLNARKAIDKEFAVQADEDLPILSTSVAYGVYMSVSSNLRYQVLAGIIEQR
MLEPLLHQHKLVLSAICFAVRTGNTFLGSLMWVDYARWIGIQRSRE
>F.robusta|C3|AT5G12470_response-to-nitrate-level
--MAVTTVRPFYLHSPIT-------------HHHRHHRPTTRRLNLTFNRPLTPKSHLS-
--FNRPTPLTVSYSG--GNGGDGVGGTGGGGGGDDD------------------------
AEALLVLAEAGRSLESIPKDIAASIDAGKIPGVIVKRYLELEKSGVFRWLLQFGGFKERL
LADDLFLTKVGIECGVGIFTKTAAELEKRRENFTKELDFVCADVIMAIIADFMLVWLPAP
TVSLRAPVAFSAGRVTKFLAGCPDNAFQVALAGTSYSFLQRIGAILRNGAKLFAVGTGAS
LVGTGITNVLINARKAIDKSFAVEADEDLPVLSTSIAYGVYMSVSSNLRYQVLAGIIEQR
MLEPLLHQHKLILSAICFAVRTGNTFLGSLMWVDYARWIGIQRSRE
##### Ortholog_ara_AT5G21430_NdhU ##### 
>F.cronquistii|C3|AT5G21430_NdhU
--MATTPFTTANTYLYPVGRSFSNNYISFATKPEVRFSVRSSTDDSLSASTTTSSEAEES
AIEVPKGPPSLISALNVEKALRGIAITDVDHYGILGLKKGCSYDDVKAAYNVKLDDLMNQ
GLEQEELSNKLDQLKESYSILSSVEERRLYDWSLARNENPDRYAWPFEVDVTQTVDSPDT
PPPQEPENVEPTRLVGYFLLTWIILSITLSVAFNR
>F.robusta|C3|AT5G21430_NdhU
MAMATTPFTTASTYLCPVGRNFSNNYISFTTKPEVRFSVRSSTDDSLSSSTTTSSEVEES
AIEVPKGPPSLISALNVEKALHGIAITDVDHYGILGLKKGCSYDEVNVAYNVKLDDLMNQ
GLEQEELSNKLDQLKESYSILSSVEERRLYDWSLARNENPDRYAWPFEVDVTQKVDSPDT
PPPQEPENVEPTRLVGYFLLTWIILSITLSVAFNR
>F.bidentis|C4|AT5G21430_NdhU
MAMATTPFTTASTHLYPVGRSFSNNYISFTTKPELRFTVRSSTDDSLSSSTTTSSEVEES
AIEVPKGPPSLISALNVEKALRGIAITDVDHYGILGLKKGCSYDDVNVAYNVKLDDLMNK
GLEQEELSKKLDELKESYSILSSVEDRRLYDWSLARNENPDRYAWPFEVDVTQKVDSPDT
PPPQEPENVEPTRLVGYFLLTWIILSITLSVAFNR
>F.kochiana|C4|AT5G21430_NdhU
MAMATTPFTTASTHLYPVGRSFSNNHISFATKPEVRFTVRSSTDDSLSSSTTTSSEVEES
AIEVPKGPPSLISALNVEKALRGIAITDVDHYGILGLKKGCSYDDVNVAYNVKLDDLMNQ
GLEQEELSKKLDELKESYSILSSVEERRLYDWSLARNENPDRYAWPFEVDVTQKVDSPDT
PPPQEPENVEPTRLVGYFLLTWIILSVTLSVAFNR
>F.ramosissima|C3-C4|AT5G21430_NdhU
MAMATTPFTTASTHLYPVGRSFSNNHISFATKPEVRFTVRSSTDDSLSSSTTTSSEVEES
AIEVPKGPPSLISALNVEKALRGIAITDVDHYGILGLKKGCSYDDVNVAYNVKLDDLMNQ
GLEQEELSKKLDELKESYSILSSVEERRLYDWSLARNENPDRYAWPFEVDVTQKVDSPDT
PPPQEPENVEPTRLVGYFLLTWIILSVTLSVAFNR
>F.australasica|C4|AT5G21430_NdhU
MAMATTPFTTASTHLYPVGRSFSNNHISFVTKPEVRFTVRSSTDDSLSSSTTTSSEVEES
AIEVPKGPPSLISALNVEKALRGIAITDVDHYGILGLKKGCSYDDVNVAYNVKLDDLMNQ
GLEQEELSKKLDELKESYSILSSVEDRRLYDWSLARNENPDRYAWPFEVDVTQKVDSPDT
PPPQEPENVEPTRLVGYFLLTWIILSVTLSVAFNR
>F.trinervia|C4|AT5G21430_NdhU
MAMATTPFTTASTHLYPVGRSFSNNHISFATKPEVRFTVRSSTDDSLSSSTTTSSEVEES
AIEVPKGPPSLISALNVEKALRGIAITDVDHYGILGLKKGCSYDDVNVAYNVKLDDLMNQ
GLEQEELSKKLDELKESYSILSSVEDRRLYDWSLARNENPDRYAWPFEVDVTQKVDSPDT
PPPQEPENVEPTRLVGYFLLTWIILSVTLSVAFNR
##### Ortholog_ara_AT5G36530_GSL2 ##### 
>F.anomala|C3-C4|AT5G36530_GSL2
MAQCLAPSVQWQIRITKNSMETIFMTSKMWNSF--KQNKKGTVKTSTKFRICASSDGTIN
RMEDLLNLDVSPYTDKIIAEYIWIGGAGTDVRSKSRTISKPVEHPSELPKWNYDGSSTGQ
APGEDSEVILYPQAIFKDPFRGGNNILVICDTYTPQGEPIPTNKRAKAAEIFSDPKVVAQ
VPWFGIEQEYTLLQPNVKWPLGWPAGGYPGPQGPYYCGAGADKSFGRDISDAHYKACLYA
GINISGTNGEVMPGQWEFQVGPSVGIEAGDHIWCARYLLERITEQAGVVLTLDPKPIEGD
WNGAGCHTNYSTLAMREDGGFEVIKKAILNLSLRHTEHINAYGEGNERRLTGKHETASIN
QFSWGVANRGCSIRVGRDTEKEGKGYLEDRRPASNMDPYTVTGLLAETTILWEPTLEAEA
LAA-------
>F.pubescens|C3-C4|AT5G36530_GSL2
MAQCLAPSVQWQIRITKNSMETIFMTSKMWNSFTLKQNKKGTFKTSTKFRICASSDGTIN
RMEDLLNLDVSPYTDKIIAEYIWIGGSGTDVRSKSRTISKPVEHPSELPKWNYDGSSTGQ
APGEDSEVILYPQAIFRDPFRGGNNILVICDAYTPQGEPIPTNKRAKAAEIFSDPKVVAQ
VPWFGIEQEYTLLQPNVKWPLGWPVGGYPGPQGPYYCGAGADKSFGRDISDAHYKACLYA
GINISGTNGEVMPGQWEFQVGPSVGIEAGDHIWCARYLLERITEQAGVVLTLDPKPIEGD
WNGAGCHTNYSTKAMREDGGFEVIKKAILNLSLRHNEHISAYGEGNERRLTGKHETASIN
EFSWGVANRGCSIRVGRDTEKEGKGYLEDRRPASNMDPYTVTGLLAETTILWEPTLEAEA
LAAQKLALNV
>F.chloraefolia|C3-C4|AT5G36530_GSL2
MAQCLAPSVQWQIRITKNSMETIFMTSKMWNSFTLKQNKKGTLKTSTKFRICASSDGTIN
RVEDLLNLDVSPYTDKIIAEYIWIGGSGTDVRSKSRTISKPVEHPSELPKWNYDGSSTGQ
APGEDSEVILYPQAIFKDPFRGGNNILVICDAYTPQGEPIPTNKRAKAAEIFSDPKVVAQ
VPWFGIEQEYTLLQPNVKWPLGWPVGGYPGPQGPYYCGAGADKSFGRDISDAHYKACLYA
GINISGTNGEVMPGQWEFQVGPSVGIEAGDHIWCARYLLERITEQAGVVLTLDPKPIEGD
WNGAGCHTNYSTLAMREDGGFEVIKKAILNLSLRHTEHISAYGEGNERRLTGKHETASIN
QFSWGVANRGCSIRVGRDTEKEGKGYLEDRRPASNMDPYTVTGLLAETTILWEPTLEAEA
LAAQKLALNV
>F.floridana|C3-C4|AT5G36530_GSL2
MAQCLAPSVQWQIRITKNSMETIFMTSKMWSSFTLKQNKKGTLKTSTKFRICASSDGTIN
RMEDLLNLDVSPYTDKIIAEYIWIGGSGTDVRSKSRTISKPVEHPSELPKWNYDGSSTGQ
APGEDSEVILYPQAIFKDPFRGGNNILVICDAYTPQGEPIPTNKRAKAAEVFSDPKVVAQ
VPWFGIEQEYTLLQPNVKWPLGWPVGGYPGPQGPYYCGAGADKSFGRDISDAHYKACLYA
GINISGTNGEVMPGQWEFQVGPSVGIEAGDHIWCARYLLERITEQAGVVLTLDPKPIEGD
WNGAGCHTNYSTLAMREDGGFEVIKKAILNLSLRHTEHISAYGEGNERRLTGKHETASIN
QFSWGVANRGCSIRVGRDTEKEGKGYLEDRRPASNMDPYTVTGLLAETTILWEPTLEAEA
LAAQKLALNV
>F.cronquistii|C3|AT5G36530_GSL2
MAQCLAPSVQWQMRLTKNAMEPSSMTSKMWNSFSLKPSRKGALKTSTKFRICASANGTIN
RMEDLLNLDVSPYTDKIIAEYIWIGGSGTDVRSKSRTISKPVEHPSELPKWNYDGSSTGQ
APGEDSEVILYPQAIFRDPFRGGNNILVICDAYTPQGEPIPTNKRAKAAEIFSDPKVVAQ
VPWFGIEQEYTLLQPNVKWPLGWPVGGYPGPQGPYYCGAGADKSFGRDISDAHYKACLYA
GINISGTNGEVMPGQWEFQVGPSVGIEAGDHIWCARYLLERITEQAGVVLTLDPKPIEGD
WNGAGCHTNYSTKAMREDGGFEVIKKAILNLSLRHKEHISAYGEGNERRLTGKHETASIN
EFSWGVANRGCSIRVGRDTEKAGKGYLEDRRPASNMDPYTVTGLLAETTILWEPTLEAEA
LAAQKLALNV
>F.sonorensis|C3-C4|AT5G36530_GSL2
MAQCLAPSVQWQMRLTKNAMEPSCMTSKIWNSFALKPSRKGALKTSTKFRICASANGTIN
RMEDLLNLDVSPYTDKIIAEYIWIGGSGTDVRSKSRTISKPVEHPSELPKWNYDGSSTGQ
APGEDSEVILYPQAIFRDPFRGGNNILVICDAYTPQGEPIPTNKRAKAAEIFSDPKVVAQ
VPWFGIEQEYTLLQPNVKWPLGWPVGGYPGPQGPYYCGAGADKSFGRDISDAHYKACLYA
GINISGTNGEVMPGQWEFQVGPSVGIEAGDHIWCARYLLERITEQAGVVLTLDPKPIEGD
WNGAGCHTNYSTKAMREDGGFEVIKKAILNLSLRHNEHISAYGEGNERRLTGKHETASIN
EFSWGVANRGCSIRVGRDTEKAGKGYLEDRRPASNMDPYTVTGLLAETTILWEPTLEAEA
LAAQKLALNV
>F.angustifolia|C3-C4|AT5G36530_GSL2
MAQLLAPSVQWQMRLTKNAMEPSSMTSKMWNSFSLKSSRKGALKTSIKFRIYASANGTIN
RMEDLLNLDVSPYTDKIIAEYIWIGGSGTDVRSKSRTISKPVEHPSELPKWNYDGSSTGQ
APGEDSEVILYPQAIFRDPFRGGNNILVICDAYTPQGEPIPTNKRAKAAEIFSDPKVVAQ
VPWFGIEQEYTLLLPNVKWPLGWPVGGYPGPQGPYYCGAGADKSFGRDISDAHYKACLYA
GINISGTNGEVMPGQWEFQVGPSVGIEAGDHIWCARYLLERITEQAGVVLTLDPKPIEGD
WNGAGCHTNYSTKAMREDGGFEVIKKAILNLSLRHNEHISAYGEGNERRLTGKHETASIN
EFSWGVANRGCSIRVGRDTEKEGKGYLEDRRPASNMDPYTVTGLLAETTILWEPTLEAEA
LAAQKLALNV
>F.ramosissima|C3-C4|AT5G36530_GSL2
MAQCLAPSVQWQMRLTKNATEPSSMTSKMWNSFSLKSSRKGALKTYIKFRIYASANGTIN
RIEDLLNLDVSPYTDKIIAEYIWIGGSGTDVRSKSRTISKPVEHPSELPKWNYDGSSTGQ
APGEDSEVILYPQAIFRDPFRGGNNILVICDTYTPQGEPIPTNKRAKAAEIFSDPKVVAQ
VPWFGIEQEYTLLQPNVKWPLGWPVGGYPGPQGPYYCGAGADKSFGRDISDAHYKACLYA
GINISGTNGEVMPGQWEFQVGPSVGIEAGDHIWCARYLLERITEQAGVVLTLDPKPIEGD
WNGAGCHTNYSTKAMREDGGFEVIKKAILNLSLRHNEHISAYGEGNERRLTGKHETASIN
EFSWGVANRGCSIRVGRDTEKEGKGYLEDRRPASNMDPYTVTGLLAETTILWEPTLEAEA
LAAQKLALNV
>F.kochiana|C4|AT5G36530_GSL2
MAQCLAPSVQWQMRLTKNAMEPSSMTSKMWNSFSLKSSRKGALKTYIKFRIYASANGTIN
RMEDLLNLDVSPYTDKIIAEYIWIGGSGTDVRSKSRTISKPVEHPSELPKWNYDGSSTGQ
APGEDSEVILNPQAIFRDPFRGGNNILVICDTYTPQGEPIPTNKRAKAAEIFSDPKVVAQ
VPWFGIEQEYTLLQPNVKWPLGWPVGGYPGPQGPYYCGAGADKSFGRDISDAHYKACLYA
GINISGTNGEVMPGQWEFQVGPSVGIEAGDHIWCARYLLERITEQAGVVLTLDPKPIEGD
WNGAGCHTNYSTKAMREDGGFEVIKKAILNLSLRHNEHISAYGEGNERRLTGKHETASIN
DFSWGVANRGCSIRVGRDTEKEGKGYLEDRRPASNMDPYIVTGLLAETTILWEPTLEAEA
LAAQKLALNV
>F.australasica|C4|AT5G36530_GSL2
MAQCLAPSVQWQMRLTKNAMEPSSMTSKMWNSFSLKSSRKGALKTCIKFRIYASANGTIN
RMEDLLNLDVSPYTDKIIAEYIWIGGSGTDVRSKSRTISKPVEHPSELPKWNYDGSSTGQ
APGEDSEVILYPQAIFRDPFRGGNNILVICDTYTPQGEPIPTNKRAKAAEIFSDPKVVAQ
VPWFGIEQEYTLLQPNVKWPLGWPVGGYPGPQGPYYCGAGADKSFGRDISDAHYKACLYA
GINISGTNGEVMPGQWEFQVGPSVGIEAGDHIWCARYLLERITEQAGVVLTLDPKPIEGD
WNGAGCHTNYSTKAMREDGGFEVIKKAILNLSLRHNEHISAYGEGNERRLTGKHETASIN
DFSWGVANRGCSIRVGRDTEKEGKGYLEDRRPASNMDPYIVTGLLAETTILWEPTLEAEA
LAAQKLALNV
>F.bidentis|C4|AT5G36530_GSL2
MAQCLAPSVQWQMRLTKNAMEPSSMTSKMWNSFSLKSSRKGALKTCIKFRIYASANGTIN
RMEDLLNLDVSPYTDKIIAEYIWIGGSGTDVRSKSRTISKPVEHPSELPKWNYDGSSTGQ
APGEDSEVILYPQAIFRDPFRGGNNILVICDTYTPQGEPIPTNKRAKAAEIFSDPKVVAQ
VPWFGIEQEYTLLQPNVKWPLGWPVGGYPGPQGPYYCGAGADKSFGRDISDAHYKACLYA
GINISGTNGEVMPGQWEFQVGPSVGIEAGDHIWCARYLLERITEQAGVVLTLDPKPIEGD
WNGAGCHTNYSTKAMREDGGFEVIKKAILNLSLRHNEHISAYGEGNERRLTGKHETASIN
DFSWGVANRGCSIRVGRDTEKEGKGYLEDRRPASNMDPYIVTGLLAETTILWEPTLEAEA
LAAQKLALNV
>F.trinervia|C4|AT5G36530_GSL2
MAQCLAPSVQWQMRLTKNAMEPSSMTSKMWNSFSLKSSRKGALKTCIKFRIYASANGTIN
RMEDLLNLDVSPYTDKIIAEYIWIGGSGTDVRSKSRTISKPVEHPSELPKWNYDGSSTGQ
APGEDSEVILYPQAIFRDPFRGGNNILVICDTYTPQGEPIPTNKRAKAAEIFSDPKVVAQ
VPWFGIEQEYTLLQPNVKWPLGWPVGGYPGPQGPYYCGAGADKSFGRDISDAHYKACLYA
GINISGTNGEVMPGQWEFQVGPSVGIEAGDHIWCARYLLERITEQAGVVLTLDPKPIEGD
WNGAGCHTNYSTKAMREDGGFEVIKKAILNLSLRHNEHISAYGEGNERRLTGKHETASIN
DFSWGVANRGCSIRVGRDTEKEGKGYLEDRRPASNMDPYIVTGLLAETTILWEPTLEAEA
LAAQKLALNV
>F.vaginata|C4-like|AT5G36530_GSL2
MAQCLAPSVQWQMRLTKNAMEPSSMTSKMWNSFSLKSSRKGALKTCIKFRIYASANGTIN
RMEDLLNLDVSPYTDKIIAEYIWIGGSGTDVRSKSRTISKPVEHPSELPKWNYDGSSTGQ
APGEDSEVILYPQAIFRDPFRGGNNILVICDTYTPQGEPIPTNKRAKAAEIFSDPKVVAQ
VPWFGIEQEYTLLQPNVKWPLGWPVGGYPGPQGPYYCGAGADKSFGRDISDAHYKACLYA
GINISGTNGEVMPGQWEFQVGPSVGIEAGDHIWCARYLLERITEQAGVVLTLDPKPIEGD
WNGAGCHTNYSTKAMREDGGFEVIKKAILNLSLRHNEHISAYGEGNERRLTGKHETASIN
DFSWGVANRGCSIRVGRDTEKEGKGYLEDRRPASNMDPYIVTGLLAETTILWEPTLEAEA
LAAQKLALNV
>F.palmeria|C4-like|AT5G36530_GSL2
MAQCLAPSVQWQMRLTKNAMEPSSMTSKMWNSFSLKSSRKGALKTCIKFRIYASANGTIN
RMEDLLNLDVSPYTDKIIAEYIWIGGSGTDVRSKSRTISKPVEHPSELPKWNYDGSSTGQ
APGEDSEVILYPQAIFRDPFRGGNNILVICDTYTPQGEPIPTNKRAKAAEIFSDPKVVAQ
VPWFGIEQEYTLLQPNVKWPLGWPVGGYPGPQGPYYCGAGADKSFGRDISDAHYKACLYA
GINISGTNGEVMPGQWEFQVGPSVGIEAGDHIWCARYLLERITEQAGVVLTLDPKPIEGD
WNGAGCHTNYSTKAMREDGGFEVIKKAILNLSLRHNEHISAYGEGNERRLTGKHETASIN
EFSWGVANRGCSIRVGRDTEKEGKGYLEDRRPASNMDPYIVTGLLAETTILWEPTLEAEA
LAAQKLALNV
##### Ortholog_ara_AT5G43750_Ndh18 ##### 
>F.robusta|C3|AT5G43750_Ndh18
MPGVSANPLSALSTASIPKIVAKSPQSPKTITLSSNHICSTSFGLRYKTINNRRNAIRRL
NAAGLTDIEPDLNEDPVDRWDNKSVSDDDFVYGVYDGHHTYNEGEDKSTFWGSIKEDYAA
INPPAGFQGLISWLFLPSVALGMYLNVPGEYLYIGAAIFIVIFCIIEMDKPSEAYNFEPQ
IYNMERGARDKLISDYNTMDIWDFNEKYGDLWDFTVTKDDIMKR
>F.angustifolia|C3-C4|AT5G43750_Ndh18
MAGVSAKPLSTLSTASIPKIVAKSPQSPNRITVSSNHICSTSFGVRYKSINNGRNAIRRL
NAAGLSDIEPDLNEDPVDRWDNKGVSDDDFVYGVYDGHHTYYEGEDKSTFWGSIKEDYAA
IDPPTGFQGLISWLFLPSVALGMYLNVPGEYLYIGAAIFIVIFCIIEMDKPSEAYNFEPQ
IYNMERGARDKLISDYNTMDIWDFNEKYGDLWDFTVTKDDIMKR
>F.sonorensis|C3-C4|AT5G43750_Ndh18
MAGVSAKPLSALSTASIPKIVAKSPQSPNRITVSSNGICSTSFGVRYRSINNGRNSIRRL
NAAGLSDIEPDLNEDPVDRWDNKGVSDDDFVYGVYDGHHTYYEGEDKSTFWGSIKEDYAA
INPPTGFQGLISWLFLPSVALGMYLNVPGEYLYIGAAIFIVIFCIIEMDKPSEAYNFEPQ
IYNMERGARDKLISDYNTMDIWDFNEKYGDLWDFTVTKDDIMKR
>F.pubescens|C3-C4|AT5G43750_Ndh18
MTGVSAKPLSALFTASIPKIVAKSPQSPHRIIVSSNDICSTSFGVRYRSINNGRIAIRRL
NAAGLSDIEPDLNEDPVDRWDNKGVSDDDFVYGVYDGHHTYYEGEDKSTFWGSIKEDYAA
INPPTGFQGLISWLFLPSVALGMYLNVPGEYLYIGAAIFTVIFCIIEMDKPSEAYNFEPQ
IYNMERGARDKLISDYNTMDIWDFNEKYGDLWDFTVTKDDIMKR
>F.anomala|C3-C4|AT5G43750_Ndh18
MAGVSAKPLSALSIASIPKIVAKSPQSPNRITVSSNDICSTSFGVRYRSINNGRNAIRRL
NAAGLSDIEPDLNEDPVDRWDNKGVSDDDFVYGVYDGHHTYYEGEDKSTFWGSIKEDYAA
INPPTGFQGLISWLFLPSVALGMYLNVPGEYLYIGAAIFIVIFCIIEMDKPSEAYNFEPQ
IYNMERGARDKLISDYNTMDIWDFNEKYGDLWDFTVTKDDIMKR
>F.chloraefolia|C3-C4|AT5G43750_Ndh18
MTGVSAKPLSALSTASIPKIVAKSPQSPNRIIVSSNDICSTSFGVRYRSINNGRIAIRRL
NAAGLSDIEPDLNEDPVDRWDNKGVSDDDFVYGVYDGHHTYYEGEDKSTFWGSIKEDYAA
INPPTGFQGLISWLFLPSVALGMYLNVPGEYLYIGAAIFIVIFCIIEMDKPSEAYNFEPQ
IYNMERGARDKLISDYNTMDIWDFNEKYGDLWDFTVTKDDIMKR
>F.floridana|C3-C4|AT5G43750_Ndh18
MTGVSAKPLSALSTASIPKIVAKSPQSPNRITVSSNDICSTSFGVRYRSINNGRNAIRRL
NAAGLSDIEPDLNEDPVDRWDNKGVSDDDFVYGVYDGHHTYYEGEDKSTFWGSIKEDYAA
INPPTGFQGLISWLFLPSVALGMYLNVPGEYLYIGAAIFIVIFCIIEMDKPSEAYNFEPQ
IYNMERGARDKLISDYNTMDIWDFNEKYGDLWDFTVTKDDIMKR
>F.kochiana|C4|AT5G43750_Ndh18
MAGVSANPLSALSTPSIPKIVAKSPQSPNRITVSSNDICSTSFGVRYRSINNVRIAIRRL
NAAGLTDIEPDLNEDPVDRWDNKGVSDDDFVYGVYDGHHTYYEGEDKSTFWGSIKEDYAA
INPPTGFQGLISWLFLPSVALGMYLNVPGEYLYIGAAIFIVIFCIMEMDKPSEAYNFEPQ
IYNMERGARDKLISDYNTMDIWDFNEKYGDLWDFTVTKDDIMKR
>F.australasica|C4|AT5G43750_Ndh18
-AGVSANPLSALSTPSIPKIVAKSPQSPNRTTVSSNDICSTSFGVRYRSINNGRIAIRRL
NAAGLTDIEPDLNEDPVDRWDNKGVSDDDFVYGVYDGHHTYYEGEDKSTFWGSIKEDYAA
INPPTGFQGLISWLFLPSVALGMYLNVPGEYLYIGAAIFIVIFCIMEMDKPSEAYNFEPQ
IYNMERGARDKLISDYNTMDIWDFNEKYGDLWDFTVTKDDIMKR
>F.trinervia|C4|AT5G43750_Ndh18
MAGVSANPLSALSTPSIPKIVAKSPQSPNRTTVSSNDICSTSFGVRYRSINNGRIAIRRL
NAAGLTDIEPDLNEDPVDRWDNKGVSDDDFVYGVYDGHHTYYEGEDKSTFWGSIKEDYAA
INPPTGFQGLISWLFLPSVALGMYLNVPGEYLYIGAAIFIVIFCIMEMDKPSEAYNFEPQ
IYNMERGARDKLISDYNTMDIWDFNEKYGDLWDFTVTKDDIMKR
>F.bidentis|C4|AT5G43750_Ndh18
MAGVSANPLSALSTPSIPKIVAKSPQSPNRTTVSSNDTCSTSFGVRYRSINNGRIAIRRL
NAAGLTDIEPDLNEDPVDRWDNKGVSDDDFVYGVYDGHHTYNEGEDKSTFWGSIKEDYAA
INPPTGFQGLISWLFLPSVALGMYLNVPGEYLYIGAAIFIVIFCIMEMDKPSEAYNFEPQ
IYNMERGARDKLISDYNTMDIWDFNEKYGDLWDFTVTKDDIMKR
>F.palmeria|C4-like|AT5G43750_Ndh18
MAGVSANPLSALSTPSIPKIVAKSPQSPNRTTVSSNDTCSTSFGVRYRSINNGRIAIRRL
NAAGLTDIEPDLNEDPVDRWDNKGVSDDDFVYGVYDGHHTYYEGEDKSTFWGSIKEDYAA
INPPTGFQGLISWLFLPSVALGMYLNVPGEYLYIGAAIFIVIFCIMEMDKPSEAYNFEPQ
IYNMERGARDKLISDYNTMDIWDFNEKYGDLWDFTVTKDDIMKR
>F.cronquistii|C3|AT5G43750_Ndh18
MAGVSAKPLSALSTASIPKIVAKFPQSPNRITVSSNDICSTSFGVRYRSIKNGRNAMRRL
NAAGLTDIEPDLNEDPVDRWDNKGVSDDDFVYGVYDGHHTYYEGEDKSTFWGSIKEDYAA
INPPTGFQGLISWLFLPSVALGMYLNVPGEYLYIGAAIFIVIFCIIEMDKPSEAYNFEPQ
IYNMERGARDKLISDYNTMDIWDFNEKYGDLWDFTVTKDDIMKR
>F.ramosissima|C3-C4|AT5G43750_Ndh18
MAGVSANPLSALSTPSIPKIVAKFPQSPNRITVSS-------------------------
NAAGLSDIEPDLNEDPVDRWDNKGVSDDDFVYGVYDGHHTYYEGEDKSTFWGSIKEDYAA
INPPTGFQGLISWLFLPSVALGMYLNVPGEYLYIGAAIFIVIFCIIEMDKPSEAYNFEPQ
IYNMERGARDKLISDYNTMDIWDFNEKYGDLWDFTVTKDDIMKR
##### Ortholog_ara_AT5G49630_AAp6 ##### 
>F.robusta|C3|AT5G49630_AAp6
MNTPSTLHITTHTTQKNLDDDGREKRTGTWVTASAHIITAVIGSGVLSLAWAIAQLGWIA
GPAVLMTFSLITYFTSTLLADSYRAPDPVYGKRNYTYMDVVRASLGGKKVQLCGIAQYVN
LVGVTIGYTITASISIVAVKRSNCFHYNGHDAHCKPSNYPYMILFALIQIVLSQIPNFHK
LSWLSIVAAVMSFAYSLIGLGLSVAKVAGGVHTTTTLTGVEVGPNLSSAEKVWRTFQAIG
DIAFAYAYSTVLIEIQDTLRSHPPENKMMKRASLIGVSTTTLFYMLCGCLGYAAFGNDAP
GNFLTGFGFYEPFWLIDIANICIAVHLIGAYQVFCQPLFGFVEMKCSQRWPESKFITTER
AVRVPFYGVYPVNMFRLVWRTAYVTLTALIAMIFPFFNSFLGLIGAGSFYPLTVYFPIEM
YIARVKIPKFSFTWVWLKILSYTCLVVSLVAAIGSVQGLLSDLKKYQPFKTE
>F.cronquistii|C3|AT5G49630_AAp6
MNTPSTLHITTHPTQKNLDDDGREKRTGTWVTASAHIITAVIGSGVLSLAWAIAQLGWIA
GPAVLMTFSFITYFTSTLLADSYRAPDPVYGKRNYTYMDVVRASLGGKKVQLCGIAQYVN
LVGVTIGYTITASISIVAVKKSNCFHYEGHDAHCKPSNYPYMILFALIQMVLSQIPNFHK
LSWLSILAAVMSFAYSLIGLGLSIAKVAGGVHTTTTLTGVEVGPSLSSAEKVWRTFQAIG
DIAFAYAYSTVLIEIQDTLRSHPPENKMMKRASLVGVSTTTLFYMLCGCIGYAAFGNDAP
GNFLTGFGFYEPFWLIDIANICIAIHLIGAYQVFCQPLFGFVEMKCSQRWPESKFITTER
AVRVPCCGVYPVNMFRLVWRTAYVMLTALIAMIFPFFNSFLGLIGAGSFYPLTVYFPIEM
YIARV-----------------------------------------------
>F.angustifolia|C3-C4|AT5G49630_AAp6
MNTPSTLHITTHPAQKNLDDDGREKRTGTWVTASAHIITAVIGSGVLSLAWAIAQLGWIA
GPAVLMTFSFITYFTSTLLADSYRAPDPVNGKRNYTYMDVVRASLGGKKVQLCGIAQYVN
LVGVTIGYTITASISIVAVKKSNCFHYNGHDAHCKPSNYPYMILFALIQIVLSQIPNFHK
LSWLSILAAVMSFAYSLIGLGLSVAKVAGGVHTTTTLTGVEVGPNLSSAEKVWRTFQAIG
DIAFAYAYSTVLIEIQDTLRSHPPENKMMKRASLVGVSTTTLFYMLCGCIGYAAFGNDAP
GNFLTGFGFYEPFWLIDIANICIAVHLIGAYQVFCQPLFGFVEMKCSQRWPESKFITTER
AVRVPFCGVYPVNMFRLVWRTAYVTLTALIAMIFPFFNSFLGLIGAGSFYPLTVYFPIEM
YIARVKIPKFSFTWVWLKILSYTCLVVSLVAAIGSIQGLLSDLKKYQPFKTE
>F.brownii|C4-like|AT5G49630_AAp6
MNTPSTLHITTHPTQKNLDDDGREKRTGTWVTASAHIITAVIGSGVLSLAWAIAQLGWIA
GPAVLMTFSFITYFTSTLLADSYRAPDPVYGKRNYTYMDVVRASLGGKKVQLCGIAQYVN
LVGVTIGYTITASISIVAVKKSNCFHYKGHDAHCKPSNYPYMILFALIQILLSQIPNFHK
LSWLSILAAVMSFAYSLIGLGLSVAKVAGGVHTTTTLTGVEVGPNLSSSEKVWRTFQAIG
DIAFAYAYSTVLIEIQDTLRSHPPENKMMKRASLVGVSTTTLFYMLCGCIGYAAFGNDAP
GNFLTGFGFYEPFWLIDIANICIAVHLIGAYQVFCQPLFGFVEMKCSQRWPESKFITTER
AVRVPCCGVYPVNMFRLVWRTAYVTLTALIAMIFPFFNSFLGLIGAGSFYPLTVYFPIEM
YIARVKIPRFSFTWVWLKILSYTCLVVSLVAAIGSIEGLLSDLKKYQPFKTE
>F.ramosissima|C3-C4|AT5G49630_AAp6
MNTPSTLHITTHPTQKNLDDDGREKRTGTWVTASAHIITAVIGSGVLSLAWAIAQLGWIA
GPAVLMTFSFITYFTSTLLADSYRAPDPVYGKRNYTYMDVVRASLGGKKVQLCGIAQYVN
LVGVTIGYTITASISIVAVKKSNCFHYKGHDAHCKPSNYPYMILFAFIQIVLSQIPNFHK
LSWLSILAAVMSFAYSLIGLGLSVAKVAGGVHTTTTLTGVEVGPNLSSAEKVWRTFQAIG
DIAFAYAYSTVLIEIQDTLRSHPPENKMMKRASLVGVSTTTLFYMLCGCIGYAAFGNDAP
GNFLTGFGFYEPFWLIDIANICIAVHLIGAYQVFCQPLFGFVEMKCSQRWPESKFITTER
AVRVPFCGVYPVNMFRLVWRTAYVTLTALIAMIFPFFNSFLGLIGAGSFYPLTVYFPIEM
YIARVKIPRFSFTWVWLKILSYTCLVVSLVAAIGSIQGLLSDLKKYQPFKTE
>F.chloraefolia|C3-C4|AT5G49630_AAp6
MNTPSTLHITTHPTQKNLDDDGREKRTGTWVTASAHIITAVIGSGVLSLAWAIAQLGWIA
GPAVLMTFSFITYFTSTLLADSYRAPDPVYGKRNYTYMDVVRASLGGKKVQLCGIAQYVN
LVGVTIGYTITASISIVAVKKSNCFHYKGHDAHCKPSNYPYMILFALIQILLSQIPNFHK
LSWLSILAAVMSFAYSLIGLGLSVAKVAGGVHTTTTLTGVEVGPNLSSAEKVWRTFQAIG
DIAFAYAYSTVLIEIQDTLRSHPPENKMMKRASLVGVSTTTLFYMLCGCIGYAAFGNDAP
GNFLTGFGFYEPFWLIDIANICIAVHLIGAYQVFCQPLFGFVEMKCSQRWPESKFITTER
AVRVPFCGVYPVNMFRLVWRTAYVTLTALIAMIFPFFNSFLGLIGAGSFYPLTVYFPIEM
YIARV-----------------------------------------------
>F.pubescens|C3-C4|AT5G49630_AAp6
MNTPSTLHITTHPTQKNLDDDGREKRTGTWVTASAHIITAVIGSGVLSLAWAIAQLGWIA
GPAVLMTFSFITYFTSTLLADSYRAPDPVYGKRNYTYMDVVRASLGGKKVQLCGIAQYVN
LVGVTIGYTITASISIVAVKKSNCFHYKGHDAHCKPSNYPYMILFALIQILLSQIPNFHK
LSWLSILAAVMSFAYSLIGLGLSVAKVAGGVHTTTTLTGVEVGPNLSSAEKVWRTFQAIG
DIAFAYAYSTVLIEIQDTLRSHPPENKMMKRASLVGVSTTTLFYMLCGCIGYAAFGNDAP
GNFLTGFGFYEPFWLIDIANICIAVHLIGAYQVFCQPLFGFVEMKCSQRWPESKFITTEH
AVRVPFCGVYPVNMFRLVWRTAYVTLTALIAMIFPFFNSFLGLIGAGSFYPLTVYFPIEM
YIARVKIPRFSFTWVWLKILSYTCLVVSLVAAIGSIQGLLSDLKKYQPFKTE
>F.bidentis|C4|AT5G49630_AAp6
MNTPSTLHITTHPTQKNLDDDGREKRTGTWVTASAHIITAVIGSGVLSLAWAIAQLGWIA
GPAVLMTFSFITYFTSTLLADSYRAPDPVYGKRNYTYMDVVRASLGGKKVQLCGIAQYVN
LVGVTIGYTITASISIVAVKKSNCFHYNGHDANCKPSNYPYMILFALIQMVLSQIPNFHK
LSWLSILAAVMSFAYSLIGLGLSVAKVAGGVHTTTTLTGVQVGPNLSSAEKVWRTFQAIG
DIAFAYAYSTVLIEIQDTLRSHPPENKMMKRASLVGVSTTTLFYMLCGCIGYAAFGNDAP
GNFLTGFGFYEPFWLIDIANICIAVHLIGAYQVFCQPLFGFVEMKCSQRWPESKFITTER
AVRVPFYGVYPVNMFRLVWRTAYVTLTALIAMIFPFFNSFLGLIGAGSFYPLTVYFPIEM
YIARVKIPRFSFTWVWLKILSYTCLVVSLVAAVGSIQGLLSDLKKYQPFKTE
>F.trinervia|C4|AT5G49630_AAp6
MNTPSSLHITTHPTQKNLDDDGREKRTGTWVTASAHIITAVIGSGVLSLAWAIAQLGWIA
GPAVLMTFSFITYFTSTLLADSYRAPDPVYGKRNYTYMDVVRASLGGKKVQLCGIAQYVN
LVGVTIGYTITASISIVAVKKSNCFHYYGHDANCKPSNYPYMILFALIQIVLSQIPNFHK
LSWLSILAAVMSFAYSLIGLGLSVAKVAGGVHTTTTLTGVEVGPNLSSAEKVWRTFQAIG
DIAFAYAYSTVLIEIQDTLRSHPPENKMMKRASLVGVSTTTLFYMLCGCIGYAAFGNDAP
GNFLTGFGFYEPFWLIDIANICIAVHLIGAYQVFCQPLFGFVEMKCSQRWPESKFITTER
AVRVPFYGVYPVNMFRLVWRTAYVTLTALVAMIFPFFNSFLGLIGAGSFYPLTVYFPIEM
YIARVKIPRFSFTWVWLKILSYTCLVVSLVAAVGSIQGLLSDLKKYQPFKTE
##### Ortholog_ara_AT5G51970_SorDH ##### 
>F.brownii|C4-like|AT5G51970_SorDH
MGKGGKSEGSDGEQQNMAAWLVAINTLKIQPFNLPPLGPHDVKVRMKAVGICGSDVHYLK
TLRCADFVVKEPMVIGHECAGVIEEVGSEVKDLVVGDRVALEPGISCWRCTHCKQGRYNL
CPDMKFFATPPVHGSLANQVVHPADLCFKLPDNVSLEEGAMCEPLSVGVHACRRADIGPE
TNVLVMGAGPIGLVTMLAARAFGAPRIVIVDVEDSRLSVAKELGADEIIKVSTNIQDVNE
EVGLIQKAMGGGVDVSFDCAGFNKTMTTALIATRPGGKVCLVGMGHHEMTVPLTPAAARE
VDVVGIFRYKNTWPLCLEFLRSGKIDVKPLITHRFGFSQKEVEEAFETSARGGNAIKVMF
NL
>F.chloraefolia|C3-C4|AT5G51970_SorDH
MGKGGKSEGSNGEEQNMAAWLVAINTLKIQPFNLPPLGPHDVKVRMKAVGICGSDVHYLK
TLRCADFIVKEPMVIGHECAGVIEEVGSEVKDLVVGDRVALEPGISCWRCTHCKQGRYNL
CPDMKFFATPPVHGSLANQVVHPADLCFKLPDNVSLEEGAMCEPLSVGVHACRRADIGPE
TNVLVMGAGPIGLVTMLAARAFGAPRIVIVDVEGSRLSVAKELGADEIIKVSTNIQDVND
EVGLIQKAMGGGVDVSFDCAGFNKTMTTALTATRPGGKVCLVGMGHHEMTVPLTPAAARE
VDVVGIFRYKNTWPLCLEFLKSGKIDVKPLITHRFGFSQKEVVEAFETSARGGNAIKVMF
NL
>F.ramosissima|C3-C4|AT5G51970_SorDH
MGKGGKSEGSNGEDQNMAAWLVAINTLKIQPFNLPPLGPHDVKVRMKAVGICGSDVHYLK
TLRCADFIVKEPMVIGHECAGVIEEVGSEVKDLVVGDRVALEPGISCWRCTHCKQGRYNL
CPDMKFFATPPVHGSLANQVVHPADLCFKLPDNVSLEEGAMCEPLSVGVHACRRADIGPE
TNVLVMGAGPIGLVTMLAARAFGAPRIVIVDVEDSRLSVAKELGADEIIKVSTNIQDVNE
EVGLIHKAMGGGVDVSFDCAGFNKTMTTALTATRPGGKVCLVGMGHHEMTVPLTPAAARE
VDVVGIFRYKNTWPLCLEFLKSGKIDVKPLITHRFGFSQKEVEEAFETSARGGNAIKVMF
NL
>F.cronquistii|C3|AT5G51970_SorDH
MGKGGKSEGSNGEEQNMAAWLVAINTLKIQPFNLPPLGPHDVKVRMKAVGICGSDVHYLK
KLRCADFIVKEPMVIGHECAGVIEEVGSEVKDLVVGDRVALEPGISCWRCTHCKQGRYNL
CPDMKFFATPPVHGSLANQVVHPADLCFKLPDNVSLEEGAMCEPLSVGVHACRRADIGPE
TNVLVMGAGPIGLVTMLAARAFGAPRIVIVDVEDSRLSVAKELGADEIIKVSTNIQDVNE
EVGLIQKAMGGGVDVSFDCAGFNKTMTTALTATRPGGKVCLVGMGHHEMTVPLTPAAARE
VDVVGIFRYKNTWPLCLEFLKSGKIDVKPLITHRFGFSQKEVEEAFETSARGGNAIKVMF
NL
>F.anomala|C3-C4|AT5G51970_SorDH
MGKGGKSEGSNGEEQNMAAWLVAINTLKIQPFNLPPLGPHDVKVRMKAVGICGSDVHYLK
TLRCADFIVKEPMVIGHECAGVIEEVGSEVKDLVVGDRVALEPGISCWRCTHCKQGRYNL
CPDMKFFATPPVHGSLANQVVHPADLCFKLPDNVSLEEGAMCEPLSVGVHACRRADIGPE
TNVLVMGAGPIGLVTMLAARAFGAPRIVIVDVEDSRLSVAKELGADEIIKVSTNIQDVNE
EVGLIQKAMGGGVDVSFDCAGFNKTMTTALTATRPGGKVCLVGMGHHEMTVPLTPAAARE
VDVVGIFRYKNTWPLCLEFLKSGKIDVKPLITHRFGFSQKEVEEAFETSARGGNAIKVMF
NL
>F.pubescens|C3-C4|AT5G51970_SorDH
MGKGGKSEGSNGEEQNMAAWLVAINTLKIQPFNLPPLGPHDVKVRMKAVGICGSDVHYLK
TLRCADFIVKEPMVIGHECAGVIEEVGSEVKDLVVGDRVALEPGISCWRCTHCKQGRYNL
CPDMKFFATPPVHGSLANQVVHPADLCFKLPDNVSLEEGAMCEPLSVGVHACRRADIGPE
TNVLVMGAGPIGLVTMLAARAFGAPRIVIVDVEDSRLSVAKELGADEIIKVSTNIQDVNE
EVGLIQKAMGGGVDVSFDCAGFNKTMTTALTATRPGGKVCLVGMGHHEMTVPLTPAAARE
VDVVGIFRYKNTWPLCLEFLKSGKIDVKPLITHRFGFSQKEVEEAFETSARGGNAIKVMF
NL
>F.palmeria|C4-like|AT5G51970_SorDH
MGKGGKSESSDGEQQNMAAWLVAINTLKIQPFNLPPLGPHDVKVRMKAVGICGSDVHYLK
TLRCADFIVKEPMVIGHECAGVIEEVGSEVKDLVVGDRVALEPGISCWRCTHCKQGRYNL
CPDMKFFATPPVHGSLANQVVHPADLCFKLPDNVSLEEGAMCEPLSVGVHACRRADIGPE
TNVLVMGAGPIGLVTMLAARAFGAPRIVIVDVEDSRLSVAKEIGADEIIKVSTNIQDVNE
EVGLIQKAMGGSVDVSFDCAGFNKTMTTALTATRSGGKVCLVGMGHHEMTVPLTPAAARE
VDVVGIFRYKNTWPLCLEFLKSGKIDVKPLITHRFGFSQKEVEEAFETSARGGNAIKVMF
NL
>F.australasica|C4|AT5G51970_SorDH
MGKGGKSESSDGEQQNMAAWLVAINTLKIQPFNLPPLGPHDVKVRMKAVGICGSDVHYLK
TLRCADFIVKEPMVIGHECAGVIEEVGSEVKDLVVGDRVALEPGISCWRCTHCKQGRYNL
CPDMKFFATPPVHGSLANQVVHPADLCFKLPDNVSLEEGAMCEPLSVGVHACRRADIGPE
TNVLVMGAGPIGLVTMLAARAFGAPRIVIVDVEDSRLSVAKELGADVIIKVSTNIQDVND
EVGLIQNAMGGGVDVSFDCAGFNKTMTTALTATRPGGKVCLVGMGHHEMTVPLTPAAARE
VDVVGIFRYKNTWPLCLEFLKSGKIDVKPLITHRFGFSQKEVEEAFETSARGGNAIKVMF
NL
>F.trinervia|C4|AT5G51970_SorDH
MGKGGKSESSDGEQQNMAAWLVAINTLKIQPFNLPPLGPHDVKVRMKAVGICGSDVHYLK
TLRCADFIVKEPMVIGHECAGVIEEVGSEVKDLVVGDRVALEPGISCWRCTHCKQGRYNL
CPDMKFFATPPVHGSLANQVVHPADLCFKLPDNVSLEEGAMCEPLSVGVHACRRADIGPE
TNVLVMGAGPIGLVTMLAARAFGAPRIVIVDVEDSRLSVAKELGADVIIKVSTNIQDVND
EVGLIQNAMGGGVDVSFDCAGFNKTMTTALTATRPGGKVCLVGMGHHEMTVPLTPAAARE
VDVVGIFRYKNTWPLCLEFLKSGKIDVKPLITHRFGFSQKEVEEAFETSARGGNAIKVMF
NL
>F.bidentis|C4|AT5G51970_SorDH
MGKGGKSESSDGEQQNMAAWLVAINTLKIQPFNLPPLGPHDVKVRMKAVGICGSDVHYLK
TLRCADFIVKEPMVIGHECAGVIEEVGSEVKDLVVGDRVALEPGISCWRCTHCKQGRYNL
CPDMKFFATPPVHGSLANQVVHPADLCFKLPDNVSLEEGAMCEPLSVGVHACRRADIGPE
TNVLVMGAGPIGLVTMLAARAFGAPRIVIVDVEDRRLSVAKELGADEIIKVSTNIQDVNE
EVGLIQKAMGGGVDVSFDCAGFNKTMTTALTATRPGGKVCLVGMGHHEMTVPLTPAAARE
VDVVGIFRYKNTWPLCLKFLKSGKIDVKPLITHRFGFSQKEVEEAFETSARGGNAIKVMF
NL
>F.kochiana|C4|AT5G51970_SorDH
MGKGGKSESSDGEQQNMAAWLVAINTLKIQPFNLPPLGPHDVKVRMKAVGICGSDVHYLK
TLRCADFIVKEPMVIGHECAGVIEEVGSEVKDLVVGDRVALEPGISCWRCTHCKQGRYNL
CPDMKFFATPPVHGSLANQVVHPADLCFKLPDNVSLEEGAMCEPLSVGVHACRRADIGPE
TNVLVMGAGPIGLVTMLAARAFGAPRIVIVDVEDSRLSVAKELGADEIIKVSTNIQDVNE
EVGLIQKAMGGGVDVSFDCAGFNKTMTTALTATRPGGKVCLVGMGHHEMTVPLTPAAARE
VDVVGIFRYKNTWPLCLEFLKSGKIDVKPLITHRFGFSQKEVEEAFETSARGGNAIKVMF
NL
>F.vaginata|C4-like|AT5G51970_SorDH
MGKGGKSESSDGEQQNMAAWLVAINTLKIQPFNLPPLGPHDVKVRMKAVGICGSDVHYLK
TLRCANFIVKEPMVIGHECAGVIEEVGSEVKDLVVGDRVALEPGISCWRCTHCKQGRYNL
CPDMKFFATPPVHGSLANQVVHPADLCFKLPDNVSLEEGAMCEPLSVGVHACRRADIGPE
TNVLVMGAGPIGLVTMLAARAFGAPRIVIVDVEDSRLSVAKELGADEIIKVSTNIQDVNE
EVGLIQKAMGGGVDVSFDCAGFNKTMTTALTATRPGGKVCLVGMGHHEMTVPLTPAAARE
VDVVGIFRYKNTWPLCLEFLKSGKIDVKPLITHRFGFSQKEVEEAFETSARGGNAIKVMF
NL
##### Ortholog_ara_AT5G52100_CRR1 ##### 
>F.australasica|C4|AT5G52100_CRR1
MATLRLQLHPTTHKTHPHHKPYIPSITCSIQQPPQNNIKVVINGAAKEIGTAAVLAVTKA
RGMEVAGAVDTHLVGEDIGKVCGMEEALEIPIINDLTMVLGSISQSKATSVVVDFTEPST
IYDNVKQATAFGMSSVVYVPRIKPETIAALSAFCEKASMGCLVAPTLSIGSILLQQAAIS
ASFHYNNVEIVESKANTGAFPSQDSVQIANNLSNLGQLYNKDDLETNDPARGQRLGEDGI
RVHSLVLPGLVSSTSVHFSGPGEVYSIKHDITNVECLMPGLILAIRKVIRLKNLVYGLEK
FL
>F.trinervia|C4|AT5G52100_CRR1
MATLRLQLHPTTHKTHPHHKPYIPSISCSIQQPPQNNIKVVINGAAKEIGTAAVLAVTKA
RGMEVAGAVDTHLVGEDIGKVCGMEEALEIPIINDLTMVLGSISQSKATSVVVDFTEPST
VYDNVKQATAFGMSSVVYVPRIKPETIAALSAFCEKASMGCLVAPTLSIGSILLQQAAIS
ASFHYNNVEIVESKANTGAFPSQDSVQIANNLSNLGQLYNKDDLETNDPARGQRLGEDGI
RVHSLVLPGLVSSTSVHFSGPGEVYSIKHDITNVECLMPGLILAIRKVIRLKNLVYGLEK
FL
>F.bidentis|C4|AT5G52100_CRR1
MAALRLQLHPTTHKTHPHHKPYTPSITCSIQQPPQNNIKVVINGAAKEIGTAAVLAVTKA
RGMEVAGAVDTHLVGEDIGKVCGMEEALEIPIINDLTMVLGSISQSKATSVVVDFTDPST
VYDNVKQATAFGMNSVVYVPRIKPETIAALSAFCEKASMGCLVAPTLSIGSILLQQAAIS
ASFHYNNVEIVESKANTGAFPSQDSVQIANNLSNLGQLYNKDDLETNDLARGQRIGEDGI
RVHSLVLPGLVSSTSVHFSGPGEVYSIKHDITNVECLMPGLILAIRKVIRLKNLVYGLEK
FL
>F.robusta|C3|AT5G52100_CRR1
MASLRLQIHPTTHKTHPHQKPHIPSISCSIQQPPQNNIKVVINGAAKEIGTAAVLAVTKA
RGMEVAGAVDSHLVGEDIGKVCGMEEALEIPIINDLTMVLGSISQSKATSVVVDFTDPST
VYDNVKQATAFGMNSVVYVPRIKPETIAALSAFCEKASMGCLVAPTLSIGSILLQQAAIS
ASFHYNNVEIVESKANTGAFPSQDSVQIANNLSNLGQLYNKDDLETNVPARGQRLGEDGI
RVHSLVLPGLVSSTSVHFSGPGEVYSIKHDITSVECLMPGLILAIRKVVRLKNLVYGLEK
FL
>F.kochiana|C4|AT5G52100_CRR1
MAALRLQLHPTTHKTHPHYKPYIPSITCSIQQPPQNNIKVVINGAAKEIGTAAVLAVTKA
RGMEVAGAVDTHLVGEDIGKVCGMEEALEIPIINDLTMVLGSISQSKATSVVVDFTDPST
VYDNVKQATAFGMNSVVYVPRIKPETIAALSAFCEKASMGCLVAPTLSIGSILLQQAAIS
ASFHYNNVEIVESKANTGAFPSQDSVQIANNLSNLGQLYNKDDLETKDPARGQRLGEDGI
RVHSLVLPGLVSSTSVHFSGPGEVYSIKHDITNVECLMPGLILAIRQVIRLKNLVYGLEK
FL
>F.vaginata|C4-like|AT5G52100_CRR1
MAALRLQLHPTTHKTHPHHKPYIPSITCSIQQPPQNNIKVVINGAAKEIGTAAVLAVTKA
RGMEVAGAVDTHLVGEDIGKVCGMEEALEIPIINDLTMVLGSISQSKATSVVVDFTDPST
VYDNVKQATAFGMNSVVYVPRIKPETIAALSAFCEKASMGCLVAPTLSIGSILLQQAAIS
ASFHYNNVEIVESKANTGAFPSQDSVQIANNLSNLGQLYNKDDLETNDPARGQRLGEDGI
RVHSLVLPGLVSSTSVHFSGPGEVYSIKHDITNVECLMPGLILAIRQVIRLKNLVYGLEK
FL
>F.cronquistii|C3|AT5G52100_CRR1
MAALRLQLNPTTHKTHPHHKTYIPSISCSIQQPPQNNIKVVINGAAKEIGTAAVLAVTKA
RGMEVAGAVDSHLVGEDIGKVCGMEEALEIPIINDLTMVLGSISQSKATSVVVDFTDPST
VYDNVKQATAFGMNSVVYVPRIKPETIAALSAFCEKASMGCLVAPTLSIGSILLQQAAIS
ASFHYNNVEIVESKANTGAFPSQDSVQIANNLSNLGQLYNKDDLETNDPARGQRLGEDGI
RVHSLVLPGLVSSTSVHFSGPGEVYSIKH-------------------------------
--
>F.sonorensis|C3-C4|AT5G52100_CRR1
MAALRLQLHPTTHKTHPHHKPHIPSISCSIQQPPQNNIKVVINGAAKEIGTSAVLAVTKA
RGMEVAGAVDSHLVGEDIGKVCGMEEALEIPIINDLTMVLGSISQSKATSVVVDFTDPST
VYDNVKQATAFGMNSVVYVPRIKPETIAALSAFCEKASMGCLVAPTLSIGSILLQQAAIS
ASFHYNNVEIVESKANTGAFPSQDSVQIANNLSNLGQLYNKDDLETNDPARGQRLGEDGI
RVHSLVLPGLVSSTSVHFSGPGEVYSIKHDITSVECLMPGLIL-----------------
--
>F.brownii|C4-like|AT5G52100_CRR1
MAALRLQLLPTTHKTHPHHKPYIPSITCSIQQLPQNNIKVVINGAAKEIGTAAVLAVTKA
RGMEVAGAVDSHLVGEDIGKVCGMEEALEIPIINDLTMVLGSISQSKATSVVVDFTDPST
VYDNVKQATAFGMNSVVYVPRIKPETIAALSAFCEKASMGCLVAPTLSIGSILLQQAAIS
ASFHYNNVEIVESKANTGAFPSQDSVQIANNLSNLGQLYNKDDLETNDPARGQRLGEDGI
RVHSLVLPGLVSSTSVHFSGPGEVYSIKHDITSVECLMPGLILAIRKVVR----------
--
>F.floridana|C3-C4|AT5G52100_CRR1
MAALRLQLLPTTHKTHPHLKPYIPSITCSIQQLPQNNIKVVINGAAKEIGTAAVLAVTKA
RGMEVAGAVDSHLVGEDIGKVCGMEEALEIPIINDLTMVLGSISQSKATSVVVDFTDPST
VYDNVKQATAFGMNSVVYVPRIKPETIAALSAFCEKASMGCLVAPTLSIGSILLQQAAIS
ASFHYNNVEIVESKANTGAFPSQDSVQIANNLSNLGQLYNKDDLETNDPARGQRLGEDGI
RVHSLVLPGLVSSTSVHFSGPGEVYSIKHDITSVECLMPGLILAI---------------
--
>F.chloraefolia|C3-C4|AT5G52100_CRR1
------------------------------------------------------------
------------------------------------------------------------
------------MNSVVYVPRIKPETIAALSAFCEKASMGCLVAPTLSIGSILLQQAAIS
ASFHYNNVEIVESKANTGAFPSQDSVQIANNLSNLGQLYNKDDLETNDPARGQRLGEDGI
RVHSLVLPGLVSSTSVHFSGPGEVYSIKHDITSVECLMPGLILAIRKVVRLKNLVYGLEK
FL
>F.ramosissima|C3-C4|AT5G52100_CRR1
MAALRLQLHPTTHKTHPHHKPYIPSITCSIQQPPQNNIKVVINGAAKEIGTAAVLAVTKA
RGMEVAGAVDTHLVGEDIGKVCGMEEALEIPIINDLTMVLGSISQSKATSVVVDFTDPST
VYDNVKQATAFGMNSVVYVPRIKPETIAALSAFCEKASMGCLVAPTLSIGSILLQQAAIS
ASFHYNNVEIVESKANTGAFPSQDSVQIANNLSNLGQLYNKDDLETNDPARGQRLGEDGI
RVHSLVLPGLVSSTSVHFSGPGEVYSIKHDITSVECLMPGLILAIRKVVRLKNLVYGLEK
FL
##### Ortholog_ara_AT5G65380_META-EFFLUX ##### 
>F.robusta|C3|AT5G65380_META-EFFLUX
MAINGSSERVDEPTLVPLLDHTSSNTDVIPKTTNEAIESPFHERFLIESKKLWHVVGPAI
FSRIASYSMFVITQAFAGHLGDLELAAISIATSVIVGFDFGLLLGMASALETLCGQAYGA
KNYRMLGVYLQRSWIVLFLCCILLLPLYIFASPVLKLLGQPAEIAELSGIVSMSLIPLHF
SLCFQFPLQRFLQSQLKTYVIAWVSLVALVVHSAMSWLVVARLQLGLVGTVVTLNVSWWL
IVVGLFVYTVCGGCPESWGGFSMDAFAGLWAFVKLSAASGVMLCLENWYYRILIVMTGNL
ENAKIAVDALSICMSINGFELMIPLGFFAGTGVRVANELGAGNGKGAKFATIVSVTTSTM
IGLVFWLLIMLFHNELALIFTNSEPVLEAVSQLSLLLAFTILLNSVQPVLSGVAVGSGWQ
SYVAYINLGCYYLIGVPMGLAMGWVFHLGVMGIWAGMIFGGTAIQTVVLAVITSRCNWEL
EAQKASKHVKKWAVVH
>F.cronquistii|C3|AT5G65380_META-EFFLUX
MAINGSSERVDEPTLVPLLDHTSSNTDVTLKTTDQALEPPFHQRFLIESKKLWHIVGPAI
FSRIASYSMFVITQAFAGHLGDLELAAISIATSVIVGFDFGLLLGMASALETLCGQAFGA
KNYRMLGVYLQRSWIVLFLCCILLLPLYIFASPVLKLLGQPADIAELSGIVSMSLIPLHF
SLCFQFPLQRFLQSQLKTYVIAWVSLVALVVHSAMSWLVVSRLQLGLVGTVVTLNVSWWL
IVLGLFVYTVCGGCPESWGGFSMEAFAGLWAFVKLSAASGVMLCLENWYYRILIVMTGNL
ENAKIAVDALSICMSINGFELMIPLGFFAGTGVRVANELGAGNGKGAKFATIVSVTTSTM
IGLVFWLLIMLFHNELALIFTNSEPVLEAVSKLSLLLAFTILLNSVQPVLSGVAVGSGWQ
SYVAYINLGCYYLIGVPMGLAMGWVFHLGVMGIWAGMIFGGTAIQTVVLAVITSRCNWEL
EAQKASKHVKKWAVVH
>F.angustifolia|C3-C4|AT5G65380_META-EFFLUX
MAINGSSERVDEPTLVPLLDHTSSNTDVIPKTTDEALEPPFHQRFLIESKKLWHIVGPAI
FSRIASYSMFVITQAFAGHLGDLELAAISIATSVIVGFDFGLLLGMASALETLCGQAYGA
KNYRMLGVYLQRSWIVLFLCCILLLPLYIFASPVLKLLGQPADIAELSGIVSMSLIPLHF
SLCFQFPLQRFLQSQLKTYVIAWVSLVALVVHSAMSWLVVSRLQLGLVGTVVTLNVSWWL
IVVGLFVYTVCGWCPESWGGFSMEAFVGLWAFVKLSAASGVMLCLENWYYRILIVMTGNL
ENAKIAVDALSICMSINGFELMIPLGFFAGTGVRVANELGAGNGKGAKFATIVSVTTSTM
IGLVFWLLIMLFHNELALIFTNSEPVLEAVSTLSLLLAFTILLNSVQPVLSGVAVGSGWQ
SYVAYINLGCYYLIGVPMGLAMGWVFHLGVMGIWAGMIFGGTAIQTVVLAVITSRCNWEL
EAQKASKHVKKWAVVH
>F.sonorensis|C3-C4|AT5G65380_META-EFFLUX
MAIDGSSERVDEPTLVPLLDHTSSNTDVIPKTTDEALEPPFHQRFLIESKKLWHIVGPAI
FSRIASYSMFVITQAFAGHLGDLELAAISIATSVIVGFDFGLLLGMASALETLCGQAYGA
KNYRMLGVYLQRSWIVLFLCCILLLPLYIFASPVLKLLGQPADIAELSGIVSMSLIPLHF
SLCFQFPLQRFLQSQLKTYVIAWVSLVALVVHSAMSWLVVSRLQLGLVGTVVTLNVSWWL
IVVGLFVYTVCGGCPESWSGFSMEAFAGLWAFVKLSAASGVMLCLENWYYRILIVMTGNL
ENAKIAVDALSICMSINGFELMIPLGFFAGTGVRVANELGAGNGKGAKFATIVSVTTSTM
IGLVFWLLIMLFHNELALIFTNSEPVLEAVSKLSLLLAFTILLNSVQPVLSGVAVGSGWQ
SYVAYINLGCYYLIGVPMGLAMGWVFHLGVMGIWAGMIFGGTAIQTVVLAVITSRCNWEL
EAQKASKHVKKWAVVH
>F.brownii|C4-like|AT5G65380_META-EFFLUX
MAIDGSSERVDEPTLVPLLDHTSSNTDVIPKTTDEALEPPFHQRFLIESKKLWHIVGPAI
FSRIASYSMFVITQAFAGHLGDLELAAISIATSVIVGFDFGLLLGMASALETLCGQAYGA
KNYRMLGVYLQRSWIVLFLCCILLLPLYIFASPVLKLLGQPADIAELSGIVSMSLIPLHF
SLCFQFPLQRFLQSQLKTYVIAWVSLVALVVHSAMSWLVVSRLQLGLVGTVVTLNVSWWL
IVVGLFVYTVCGGCPESWSGFSMEAFAGLWAFVKLSAASGVMLCLENWYYRILIVMTGNL
ENAKIAVDALSICMSINGFELMIPLGFFAGTGVRVANELGAGNGKGAKFATIVSVTTSTM
IGLVFWLLIMLFHNELALIFTNSEPVLEAVSKLSLLLAFTILLNSVQPVLSGVAVGSGWQ
SYVAYINLGCYYLIGVPMGLAMGWVFHLGVMGIWAGMIFGGTAIQTVVLAVITSRCNWEL
EAQKASKHVKKWAVVH
>F.vaginata|C4-like|AT5G65380_META-EFFLUX
MAIIGSSEQVDEPTLVPLLDHTSSNTDVIPKTTDGALESPFHQRFLIESKKLWHIVGPAI
FSRIASYSMFVITQAFAGHLGDLELAAISIATSVIVGFDFGLLLGMASALETLCGQAYGA
KNYRMLGVYLQRSWIVLFLCCILLLPLYIFASPVLKLLGQPADIADLSGIVSMSLIPLHF
SLCFQFPLQRFLQSQLKTYVIAWVSLVALVVHSAMSWLVVSRLQLGLVGTVVTLNVSWWL
IVVGLFVYTVCGACPESWGGFSMEAFAGLWSFVKLSAASGVMLCLENWYYRILIVMTGNL
ENAKIAVDALSICMSINGFELMIPLGFFAGTGVRVANELGAGNGKGAKFATIVSVTTSTM
IGLVFWLLIMLFHNELALIFTNSEPVLEAVSKLSLLLAFTILLNSIQPVLSGVAVGSGWQ
SYVAYINLGCYYVIGVPMGLAMGWVFHLGVMGIWAGMIFGGTAIQTVVLAVITSRCNWEL
EAQKASTHVKKWAVVH
>F.kochiana|C4|AT5G65380_META-EFFLUX
MAINGSSERVDEPTLVPLLDHTSSNTDVIPKTTDEALESPFHQRFLIESKKLWHIVGPAI
FSRIASYSMFVITQAFAGHLGDLELAAISIATSVIVGFDFGLLLGMASALETLCGQAYGA
KNYRMLGVYLQRSWIVLFLCCILLLPLYIFASPVLKLLGQPADIAELSGIVSMSLIPLHF
SLCFQFPLQRFLQSQLKTYVIAWVSLVALVVHSAMSWLVVSRLQLGLVGTVLTLNVSWWL
IVVGLFVYTVCGACPESWGGFSMEAFAGLWSFVKLSAASGVMLCLENWYYRILIVMTGNL
ENAKIAVDALSICMSINGFELMIPLGFFAGTGVRVANELGAGNGKGAKFATIVSVTTSTM
IGLVFWLLIMLFHNELALIFTSSEPVLEAVSKLSLLLAFTILLNSIQPVLSGVAVGSGWQ
SYVAYINLGCYYIIGVPMGLAMGWVFHLGVMGIWAGMIFGGTAIQTVVLAVITSRCNWES
EAQKASAHVKKWAVVH
>F.ramosissima|C3-C4|AT5G65380_META-EFFLUX
MATNGSSERVDEPTLVPLLDHTSSNTDVIPKTTDETLESPFHQRFLIESKKLWHIVGPAI
FSRIASYSMFVITQAFAGHLGDLELAAISIATSVIVGFDFGLLLGMASALETLCGQAYGA
KNYRMLGVYLQRSWIVLFLCCILLLPLYIFASPVLKLLGQPADIAELSGIVSMSLIPLHF
SLCFQFPLQRFLQSQLKTYVIAWVSLVALVVHSAMSWLVVSRLQLGLVGTVVTLNVSWWL
IVVGLFVYTVCGACPESWGGFSMEAFTGLWSFVKLSAASGVMLCLENWYYRILIVMTGNL
ENAKIAVDALSICMSINGFELMIPLGFFAGTGVRVANELGAGNGKGAKFATIVSVTTSTM
IGLVFWLLIMLFHNELALIFTNSEPVLEAVSKLSLLLAFTILLNSVQPVLSGVAVGSGWQ
SYVAYINLGCYYLIGVPMGLAMGWVFHLGVMGIWAGMIFGGTAIQTVVLAVITSRCNWEL
EAQKASTHVKKWAVVH
>F.bidentis|C4|AT5G65380_META-EFFLUX
MAINGSSERVDEPTLVPLLDHSSSNTDVIPKATDEALEPPFHQRFLIESKKLWHIVGPAI
FSRIASYSMFVITQAFAGHLGDLELAAISIATSVIVGFDFGLLLGMASALETLCGQAYGA
KNYRMLGVYLQRSWIVLFLCCILLLPLYIFASPVLKLLGQPADIAELSGIVSMSLIPLHF
SLCFQFPLQRFLQSQLKTYVIAWVSLVALVVHSAMSWLVVSRLQLGLVGTVVTLNVSWWL
IVVGLFVYTVCGACPESWGGFSMEAFAGLWSFVKLSAASGVMLCLENWYYRILIVMTGNL
ENAKIAVDALSICMSINGFELMIPLGFFAGTGVRVANELGAGNGKGAKFATIVSVTTSTM
IGLVFWLLIMLFHNELALIFTNSEPVLEAVSKLSLLLAFTILLNSVQPVLSGVAVGSGWQ
SYVAYINLGCYYIIGVPMGLAMGWVFHLGVMGIWAGMIFGGTAIQTVVLAVITSRCNWEL
EAQKASTHVKKWAVVH
>F.trinervia|C4|AT5G65380_META-EFFLUX
MAINGSSERVDEPTLVPLLDHASSNTDVIPKTTDEALEPPFHQRFLIESKKLWHIVGPAI
FSRIASYSMFVITQAFAGHLGDLELAAISIATSVIVGFDFGLLLGMASALETLCGQAYGA
KNYRMLGVYLQRSWIVLFLCCILLLPLYIFASPVLKLLGQPADIAELSGIVSMSLIPLHF
SLCFQFPLQRFLQSQLKTYVIAWVSLAALVVHSAMSWLVVSRLQLGLVGTVVTLNVSWWL
IVVGLFVYTVCGACPESWGGFSMEAFAGLWSFVKLSAASGVMLCLENWYYRILIVMTGNL
ENAKIAVDALSICMSINGFELMIPLGFFAGTGVRVANELGAGNGKGAKFATIVSVTTSTI
IGLVFWLLIMLFHNELALIFTNSEPVLEAVSKLSLLLAFTILLNSVQPVLSGVAVGSGWQ
SYVAYINLGCYYIIGVPMGLAMGWVFHLGVMGIWAGMIFGGTAIQTVVLAVITSRCDWEL
EAQKASTHVKKWAVVH
>F.palmeria|C4-like|AT5G65380_META-EFFLUX
------------------------------------------------------------
-------------QAFAGHLGDLELAAISIATSVIVGFDFGLLLGMASALETLCGQAYGA
KNYRMLGVYLQRSWIVLFLCCILLLPLYIFASPVLKLLGQPADIAELSGIVSMSLIPLHF
SLCFQFPLQRFLQSQLKTYVIAWVSLVALVVHSAMSWLVVSRLQLGLVGTVVTLNVSWWL
IVVGLFVYTVCGACPESWGGFSMEAFAGLWSFVKLSAASGVMLCLENWYYRILIVMTGNL
ENAKIAVDALSICMSINGFELMIPLGFFAGTGVRVANELGAGNGKGAKFATIVSVTTSTI
IGLVFWLLIMLFHNELALIFTNSEPVLEAVSKLSLLLAFTILLNSVQPVLSGVAVGSGWQ
SYVAYINLGCYYIIGVPMGLAMGWVFHLGVMGIWAGM-----------------------
----------------
##### Ortholog_ara_RubisCO_larger_subunit ##### 
>F.vaginata|C4-like|RubisCO_larger_subunit
MSPQTETKASVGFKAGVKDYKLTYYTPEYETKDTDILAAFRVTPQPGVPPEEAGAAVAAE
SSTGTWTTVWTDGLTSLDRYKGRCYGIEPVPGEDNQYIAYVAYPLDLFEEGSVTNMFTSI
VGNVFGFKALRALRLEDLRIPTAYVKTFAGPPHGIQVERDKLNKYGRPLLGCTIKPKLGL
SAKNYGRACYECLRGGLDFTKDDENVNSQPFMRWRDRFLFCAEAIYKAQAETGEIKGHYL
NATAGTCEEMLKRAVFARELGVPIIMHDYLTGGFTANTSLSHYCRDNGLLLHIHRAMHAV
IDRQKNHGIHFRVLAKALRMSGGDHIHSGTVVGKLEGEREITLGFVDLLRDDFIEKDRSR
GIYFTQDWVSLPGVLPVASGGIHVWHMPALTEIFGDDSVLQFGGGTLGHPWGNAPGAVAN
RVALEACVQARNEGRDLATEGNEIIREATKWSPELAAACEVWKEIKFEFQAMDTLDTDKD
KDKKR
>F.trinervia|C4|RubisCO_larger_subunit
MSPQTETKASVGFKAGVKDYKLTYYTPEYETKDTDILAAFRVTPQPGVPPEEAGAAVAAE
SSTGTWTTVWTDGLTSLDRYKGRCYGIEPVPGEDNQYIAYVAYPLDLFEEGSVTNMFTSI
VGNVFGFKALRALRLEDLRIPTAYVKTFAGPPHGIQVERDKLNKYGRPLLGCTIKPKLGL
SAKNYGRACYECLRGGLDFTKDDENVNSQPFMRWRDRFLFCAEAIYKAQAETGEIKGHYL
NATAGTCEEMLKRAVFARELGVPIIMHDYLTGGFTANTSLSHYCRDNGLLLHIHRAMHAV
IDRQKNHGIHFRVLAKALRMSGGDHIHSGTVVGKLEGEREITLGFVDLLRDDFIEKDRSR
GIYFTQDWVSLPGVLPVASGGIHVWHMPALTEIFGDDSVLQFGGGTLGHPWGNAPGAVAN
RVALEACVQARNEGRDLATEGNEIIREATKWSPELAAACEVWKEIKFEFQAMDTLDTDKD
KDKKR
>F.kochiana|C4|RubisCO_larger_subunit
------------------------------------------------------------
SSTGTWTTVWTDGLTSLDRYKGRCYGIEPVPGEDNQYIAYVAYPLDLFEEGSVTNMFTSI
VGNVFGFKALRALRLEDLRIPTAYVKTFAGPPHGIQVERDKLNKYGRPLLGCTIKPKLGL
SAKNYGRACYECLRGGLDFTKDDENVNSQPFMRWRDRFLFCAEAIYKAQAETGEIKGHYL
NATAGTCEEMLKRAVFARELGVPIIMHDYLTGGFTANTSLSHYCRDNGLLLHIHRAMHAV
IDRQKNHGIHFRVLAKALRMSGGDHIHSGTVVGKLEGEREITLGFVDLLRDDFIEKDRSR
GIYFTQDWVSLPGVLPVASGGIHVWHMPALTEIFGDDSVLQFGGGTLGHPWGNAPGAVAN
RVALEACVQARNEGRDLATEGNEIIREATKWSPELAAACEVWKEIKFEFQAMDTLDTDKD
KDKKR
>F.bidentis|C4|RubisCO_larger_subunit
MSPQTETKASVGFKAGVKDYKLTYYTPEYETKDTDILAAFRVTPQPGVPPEEAGAAVAAE
SSTGTWTTVWTDGLTSLDRYKGRCYGIEPVPGEDNQYIAYVAYPLDLFEEGSVTNMFTSI
VGNVFGFKALRALRLEDLRIPTAYVKTFAGPPHGIQVERDKLNKYGRPLLGCTIKPKLGL
SAKNYGRACYECLRGGLDFTKDDENVNSQPFMRWRDRFLFCAEAIYKAQAETGEIKGHYL
NATAGTCEEMLKRAVFARELGVPIIMHDYLTGGFTANTSLSHYCRDNGLLLHIHRAMHAV
IDRQKNHGIHFRVLAKALRMSGGDHIHSGTVVGKLEGEREITLGFVDLLRDDFIEKDRSR
GIYFTQDWVSLPGVLPVASGGIHVWHMPALTEIFGDDSVLQFGGGTLGHPWGNAPGAVAN
RVALEACVQARNEGRDLATEGNEIIREATKWSPELAAACEVWKEIKFEFQAMDTLDTDKD
KDKKR
>F.linearis|error|RubisCO_larger_subunit
------------------------------------------------------------
SSTGTWTTVWTDGLTSLDRYKGRCYGIEPVPGEDNQYIAYVAYPLDLFEEGSVTNMFTSI
VGNVFGFKALRALRLEDLRIPTAYVKTFDGPPHGIQVERDKLNKYGRPLLGCTIKPKLGL
SAKNYGRACYECLRGGLDFTKDDENVNSQPFMRWRDRFLFCAEAIYKAQAETGEIKGHYL
NATAGTCEEMLKRAVFARELGVPIIMHDYLTGGFTANTSLSHYCRDNGLLLHIHRAMHAV
IDRQKNHGMHFRVLAKALRMSGGDHIHSGTVVGKLEGEREITLGFVDLLRDDFIEKDRSR
GIYFTQDWVSLPGVLPVASGGIHVWHMPALTEIFGDDSVLQFGGGTLGHPWGNAPGAVAN
RVALEACVQARNEGRDLATEGNEIIREATKWSPELAAACEVWKEIKFEFQAMDTLDTDKD
KDKKR
>F.anomala|C3-C4|RubisCO_larger_subunit
MSPQTETKASVGFKAGVKDYKLTYYTPEYETKDTDILAAFRVTPQPGVPPEEAGAAVAAE
SSTGTWTTVWTDGLTSLDRYKGRCYGIEPVPGEDNQYIAYVAYPLDLFEEGSVTNMFTSI
VGNVFGFKALRALRLEDLRIPTAYVKTFDGPPHGIQVERDKLNKYGRPLLGCTIKPKLGL
SAKNYGRACYECLRGGLDFTKDDENVNSQPFMRWRDRFLFCAEAIYKAQAETGEIKGHYL
NATAGTCEEMLKRAVFARELGVPIIMHDYLTGGFTANTSLSHYCRDNGLLLHIHRAMHAV
IDRQKNHGMHFRVLAKALRMSGGDHIHSGTVVGKLEGEREITLGFVDLLRDDFIEKDRSR
GIYFTQDWVSLPGVLPVASGGIHVWHMPALTEIFGDDSVLQFGGGTLGHPWGNAPGAVAN
RVALEACVQARNEGRDLATEGNEIIREATKWSPELAAACEVWKEIKFEFQAMDTLDTDKD
KDKKR
>F.chlorifolia|error|RubisCO_larger_subunit
MSPQTETKASVGFKAGVKDYKLTYYTPEYETKDTDILAAFRVTPQPGVPPEEAGAAVAAE
SSTGTWTTVWTDGLTSLDRYKGRCYGIEPVPGEDNQYIAYVAYPLDLFEEGSVTNMFTSI
VGNVFGFKALRALRLEDLRIPTAYVKTFDGPPHGIQVERDKLNKYGRPLLGCTIKPKLGL
SAKNYGRACYECLRGGLDFTKDDENVNSQPFMRWRDRFLFCAEAIYKAQAETGEIKGHYL
NATAGTCEEMLKRAVFARELGVPIIMHDYLTGGFTANTSLSHYCRDNGLLLHIHRAMHAV
IDRQKNHGMHFRVLAKALRMSGGDHIHSGTVVGKLEGEREITLGFVDLLRDDFIEKDRSR
GIYFTQDWVSLPGVLPVASGGIHVWHMPALTEIFGDDSVLQFGGGTLGHPWGNAPGAVAN
RVALEACVQARNEGRDLATEGNEIIREATKWSPELAAACEVWKEIKFEFQAMDTLDTDKD
KDKKR
>F.cronquistii|C3|RubisCO_larger_subunit
MSPQTETKASVGFKAGVKDYKLTYYTPEYETKDTDILAAFRVTPQPGVPPEEAGAAVAAE
SSTGTWTTVWTDGLTSLDRYKGRCYGIEPVPGEDNQYIAYVAYPLDLFEEGSVTNMFTSI
VGNVFGFKALRALRLEDLRIPTAYVKTFDGPPHGIQVERDKLNKYGRPLLGCTIKPKLGL
SAKNYGRACYECLRGGLDFTKDDENVNSQPFMRWRDRFLFCAEAIYKAQAETGEIKGHYL
NATAGTCEEMLKRAVFARELGVPIIMHDYLTGGFTANTSLSHYCRDNGLLLHIHRAMHAV
IDRQKNHGMHFRVLAKALRMSGGDHIHSGTVVGKLEGEREITLGFVDLLRDDFIEKDRSR
GIYFTQDWVSLPGVLPVASGGIHVWHMPALTEIFGDDSVLQFGGGTLGHPWGNAPGAVAN
RVALEACVQARNEGRDLATEGNEIIREATKWSPELAAACEVWKEIKFEFQAMDTLDTDKD
KDKKR
>F.floridana|C3-C4|RubisCO_larger_subunit
MSPQTETKASVGFKAGVKDYKLTYYTPEYETKDTDILAAFRVTPQPGVPPEEAGAAVAAE
SSTGTWTTVWTDGLTSLDRYKGRCYGIEPVPGEDNQYIAYVAYPLDLFEEGSVTNMFTSI
VGNVFGFKALRALRLEDLRIPTAYVKTFDGPPHGIQVERDKLNKYGRPLLGCTIKPKLGL
SAKNYGRACYECLRGGLDFTKDDENVNSQPFMRWRDRFLFCAEAIYKAQAETGEIKGHYL
NATAGTCEEMLKRAVFARELGVPIIMHDYLTGGFTANTSLSHYCRDNGLLLHIHRAMHAV
IDRQKNHGMHFRVLAKALRMSGGDHIHSGTVVGKLEGEREITLGFVDLLRDDFIEKDRSR
GIYFTQDWVSLPGVLPVASGGIHVWHMPALTEIFGDDSVLQFGGGTLGHPWGNAPGAVAN
RVALEACVQARNEGRDLATEGNEIIREATKWSPELAAACEVWKEIKFEFQAMDTLDTDKD
KDKKR
>F.sonorensis|C3-C4|RubisCO_larger_subunit
MSPQTETKASVGFKAGVKDYKLTYYTPEYETKDTDILAAFRVTPQPGVPPEEAGAAVAAE
SSTGTWTTVWTDGLTSLDRYKGRCYGIEPVPGEDNQYIAYVAYPLDLFEEGSVTNMFTSI
VGNVFGFKALRALRLEDLRIPTAYVKTFEGPPHGIQVERDKLNKYGRPLLGCTIKPKLGL
SAKNYGRACYECLRGGLDFTKDDENVNSQPFMRWRDRFLFCAEAIYKAQAETGEIKGHYL
NATAGTCEEMLKRAVFARELGVPIIMHDYLTGGFTANTSLSHYCRDNGLLLHIHRAMHAV
IDRQKNHGMHFRVLAKALRMSGGDHIHSGTVVGKLEGEREITLGFVDLLRDDFIEKDRSR
GIYFTQDWVSLPGVLPVASGGIHVWHMPALTEIFGDDSVLQFGGGTLGHPWGNAPGAVAN
RVALEACVQARNEGRDLATEGNEIIREATKWSPELAAACEVWKEIKFEFQAMDTLDTDKD
KDKKR
>F.ramosissima|C3-C4|RubisCO_larger_subunit
MSPQTETKASVGFKAGVKDYKLTYYTPEYETKDTDILAAFRVTPQPGVPPEEAGAAVAAE
SSTGTWTTVWTDGLTSLDRYKGRCYGIEPVPGEDNQYIAYVAYPLDLFEEGSVTNMFTSI
VGNVFGFKALRALRLEDLRIPTAYVKTFEGPPHGIQVERDKLNKYGRPLLGCTIKPKLGL
SAKNYGRACYECLRGGLDFTKDDENVNSQPFMRWRDRFLFCAEAIYKAQAETGEIKGHYL
NATAGTCEEMLKRAVFARELGVPIIMHDYLTGGFTANTSLSHYCRDNGLLLHIHRAMHAV
IDRQKNHGMHFRVLAKALRMSGGDHIHSGTVVGKLEGEREITLGFVDLLRDDFIEKDRSR
GIYFTQDWVSLPGVLPVASGGIHVWHMPALTEIFGDDSVLQFGGGTLGHPWGNAPGAVAN
RVALEACVQARNEGRDLATEGNEIIREATKWSPELAAACEVWKEIKFEFQAMDTLDTDKD
KDKKR
>F.palmeri|error|RubisCO_larger_subunit
MSPQTETKASVGFKAGVKDYKLTYYTPEYETKDTDILAAFRVTPQPGVPPEEAGAAVAAE
SSTGTWTTVWTDGLTSLDRYKGRCYGIEPVPGEDNQYIAYVAYPLDLFEEGSVTNMFTSI
VGNVFGFKALRALRLEDLRIPTAYVKTFDGPPHGIQVERDKLNKYGRPLLGCTIKPKLGL
SAKNYGRACYECLRGGLDFTKDDENVNSQPFMRWRDRFLFCAEAIYKAQAETGEIKGHYL
NATAGTCEEMLKRAVFARELGVPIIMHDYLTGGFTANTSLSHYCRDNGLLLHIHRAMHAV
IDRQKNHGIHFRVLAKALRMSGGDHIHSGTVVGKLEGEREITLGFVDLLRDDFIEKDRSR
GIYFTQDWVSLPGVLPVASGGIHVWHMPALTEIFGDDSVLQFGGGTLGHPWGNAPGAVAN
RVALEACVQARNEGRDLATEGNEIIREATKWSPELAAACEVWKEIKFEFQAMDTLDTDKD
KDKKR
>F.angustifolia|C3-C4|RubisCO_larger_subunit
MSPQTETKASVGFKAGVKDYKLTYYTPEYETKDTDILAAFRVTPQPGVPPEEAGAAVAAE
SSTGTWTTVWTDGLTSLDRYKGRCYGIEPVPGEDNQYIAYVAYPLDLFEEGSVTNMFTSI
VGNVFGFKALRALRLEDLRIPTAYVKTFEGPPHGIQVERDKLNKYGRPLLGCTIKPKLGL
SAKNYGRACYECLRGGLDFTKDDENVNSQPFMRWRDRFLFCAEAIYKAQAETGEIKGHYL
NATAGTCEEMLKRAVFARELGVPIVMHDYLTGGFTANTSLSHYCRDNGLLLHIHRAMHAV
IDRQKNHGMHFRVLAKALRMSGGDHIHSGTVVGKLEGEREITLGFVDLLRDDFIEKDRSR
GIYFTQDWVSLPGVLPVASGGIHVWHMPALTEIFGDDSVLQFGGGTLGHPWGNAPGAVAN
RVALEACVQARNEGRDLATEGNEIIREATKWSPELAAACEVWKEIKFEFQAMDTLDTDKD
KDKKR
>F.kochiana|C|RubisCO_larger_subunit
MSPQTETKASVGFKAGVKDYKLTYYTPEYETKDTDILAAFRVTPQPGVPPEEAGAAVAAE
------------------------------------------------------------
------------------------------------------------------------
------------------------------------------------------------
------------------------------------------------------------
------------------------------------------------------------
------------------------------------------------------------
------------------------------------------------------------
-----
##### Ortholog_ara_RubisCO_small_subunit ##### 
>F.bidentis|C4|RubisCO_small_subunit
VWPPVGKKKYETLSYLLNLTEAQLAKKADYLLRNKWVPCLEFESEHGFVYHEDARSPGYY
DGRYWTMWKLPMFGCTDSAQVMKELQECKKEYPQAWI
>F.trinervia|C4|RubisCO_small_subunit
VWPPVGKKKYETLSYLPELTEAQLAKEVDYLLRNKWVPCLEFELEHGSVYRENASSPGYY
DGRYWTMWKLPMFGCTDSAQVMKELQECKKEYPQAWI
>F.kochiana|C4|RubisCO_small_subunit
VWPPVGKKKYETLSYLPELTEAQLAKEVDYLIRNKWVPCLEFELEHGFVYRENARSPGYY
DGRYWTMWKLPMFGCTDSAQVMKELQECKKEYPQAWI
>F.vaginata|C4-like|RubisCO_small_subunit
VWPPVGKKKYETLSYLPELTEAQLAKEVDYLIRNKWAPCLEFELEHGFVYRENASSPGYY
DGRYWTMWKLPMFGCTDSAQVMKELQECKKEYPQAWI
>F.palmeri|error|RubisCO_small_subunit
VWPPVGKKKYETLSYLPELTEAQLAKEVDYLIRNKWVPCLEFELEHGFVYRENASSPGYY
DGRYWTMWKLPMFGCTDSAQVMKELQECKKEYPQAWI
>F.anomala|C3-C4|RubisCO_small_subunit
VWPPVGKKKYETLPYLPDLTETQLAKEVDYLLRNKWVPCLEFELEHGFVYRENARSPGYY
DGRYWTMWKLPMFGCTDSAQVMKELQECKKEYPQAWI
>F.ramosissima|C3-C4|RubisCO_small_subunit
VWPPVGKKKYETLSYLPDLTEAQLAKEVDYLLRNKWVPCLEFELEHGFVYRENARSPGYY
DGRYWTMWKLPMFGRTDSAQVMKELQECKKEYPQAWI
>F.angustifolia|C3-C4|RubisCO_small_subunit
VWPPVGKKKYETLSYLPDLTEAQLAKEVDYLLRNKWVPCLEFELEHGFVYRENARSPGYY
DGRYWTMWKLPMFGCTDSAQVMKELQECKKEYPQAWI
>F.chlorifolia|error|RubisCO_small_subunit
VWPPLGKKKYETLSYLPDLTETQLAKEVDYLLRSKWVPCLEFELEHGFVYRENARSPGYY
DGRYWTMWKLPMFGCTDSAQVMKELQECKKEYPQAWI
>F.floridana|C3-C4|RubisCO_small_subunit
VWPPVGKKKYETLSYLPNLTETQLAKEVDYLLRNKWVPCLEFELEHGFVYRENARSPGYY
DGRYWTMWKLPMFGCTDSAQVMKELQECKKEYPQAWI
>F.linearis|error|RubisCO_small_subunit
VWPPVGKKKYETLSYLPNLTETQLAKEVDYLLRNKWVPCLEFELEHGFVYRENARSPGYY
DGRYWTMWKLPMFGCTDSAQVMKELQECKKEYPQAWI
>F.sonorensis|C3-C4|RubisCO_small_subunit
VWPPLGKKKYETLSYLPNLTETQLAKEVDYLLRNKWVPCLEFELEHGFVYRENARSPGYY
DGRYWTMWKLPMFGCTDSAQVMKELQECKKEYPQAWI
