# Supplementary material for: The coordination of major events in C4 photosynthesis evolution in the genus Flaveria
Source: Sci Rep. 2021 Aug 2;11:15618. doi: 10.1038/s41598-021-93381-8 (PMC8329263; doi:10.1038/s41598-021-93381-8)
Supplement: Supplementary file 3 — Supplementary Information 3. [file 41598_2021_93381_MOESM3_ESM.xlsx]

## Sheet: Sheet1
Table1: FPKM of each sample, "0" means not detected
Table2: DE genes between C3 and C4 species
Table3: the 56 genes show difference in both gene expression and protein sequence beween C3 and C4 species.

## Sheet: FPKM
	F.angustifolia	F.pubescens	F.brownii	F.palmeri	F.vaginata	F.bidentis	F.bidentisRoot	F.bidentisShoot	F.trinervia	F.anomala	F.australasica	F.chloraefolia	F.floridana	F.ramosissima	F.robusta	F.robustaRoot	F.robustaShoot	F.angustifolia_j	F.angustifolia_m	F.bidentis_j	F.bidentis_m	F.brownii_j	F.brownii_m	F.cronquistii_j	F.cronquistii_m	F.kochiana_m	F.palmeri_j	F.pringlei_j	F.pringlei_m	F.pubescens_j	F.pubescens_m	F.sonorensis_j	F.trinervia_j	F.trinervia_m	F.vaginata_j	Annotation
AT1G01020	0	47	35	0	0	33	70	53	0	4.78	2.29	4.36	4.89	6.36	9.55	8.93	7.28	0	0	4.89	1.42	11.03	7.12	2.03	2.53	0	0	0	0	3.9	1.3	3.53	0	0	0	Symbols: ARV1 | Arv1-like protein
AT1G01040	188	369	636	333	390.12	419.92	840.05	666.01	18	7.39	23.2	16.15	7.48	19.83	12.37	29.92	28.88	11.39	5.45	14.77	9.35	17.89	18.11	54.96	17.81	65.45	46.86	41.51	12.35	7.47	3.98	11.14	9.36	3.28	29.18	Symbols: DCL1 | dicer-like 1
AT1G01050	1658.58	3614.41	4191.84	3927.6	5349.55	11636.2	4392.58	4219.21	5936.63	368.66	203.45	278.12	118.52	228.25	254.8	378.7	307.48	103.42	57.53	219.54	272.99	116.24	89.52	34.65	55.88	267.64	130.98	133.19	98.56	121.3	80.44	75.41	203.54	196.37	115.31	Symbols: AtPPa1, PPa1 | pyrophosphorylase 1
AT1G01060	2493.88	1053.7	538.03	5178.52	2525.64	1486.98	1324.3	650.01	2626.12	54.45	70.13	14.58	126.71	31.09	15.41	42.34	22.73	26.75	44.94	176.38	179.2	336.96	152.7	20.95	37.69	84.5	126.38	412.86	236.36	17.79	74.13	304.95	126.55	111.48	65.82	Symbols: LHY | Homeodomain-like superfamily protein
AT1G01080	2022	932.92	2084.89	2340.18	3144.41	0	0	0	2120.1	85.72	54.2	32.42	54.06	200.89	106.36	1.7	4.46	164.97	101.8	0	0	41.39	158.09	125.01	104.04	81.11	102.29	249.77	289.43	37.11	61.55	116.36	74.91	93.9	112.41	Symbols: | RNA-binding (RRM/RBD/RNP motifs) family protein
AT1G01090	9746.73	4651.96	5823.87	3209.49	2590.31	3011.98	4700.99	4206.23	2801.22	170.62	66.78	156.39	99.91	158.56	93.39	147.38	104.36	377.23	247.67	120.6	64.97	150.1	90.78	203.81	148.55	100.76	141.36	301.26	108.75	144.01	81.36	405.72	182.93	74.02	158.26	Symbols: PDH-E1 ALPHA | pyruvate dehydrogenase E1 alpha
AT1G01110	351	3	255	35	0	732	1325.83	1658.17	187	10.64	5.64	0	5.14	15.64	2.75	8.07	6.65	15.86	4.17	21.04	11.34	32.8	0.86	17.82	4.38	3.54	5.18	4.6	0	8.61	0	5.26	18.19	4.71	0	Symbols: IQD18 | IQ-domain 18
AT1G01120	1251.84	882.87	390	1177.15	523	415	1187.96	2035.97	488.09	29.29	23.91	42.79	34.21	100.34	39.88	132.32	84.56	26.08	42.88	14.44	18.86	65.1	21.11	63.15	124.46	24.04	57.7	15.22	21.08	110.23	119.85	40.5	26.24	13.9	48.13	Symbols: KCS1 | 3-ketoacyl-CoA synthase 1
AT1G01140	12198.8	13070	6479.38	11399.1	14965.1	17607.8	169	987.95	20096.2	311.68	267.33	186.35	163.26	136.23	192.39	33.55	34.21	183.18	196.65	162.85	289.59	92.7	141.76	98.93	84.25	380.81	207.46	354.94	658.82	159.06	268.32	168.01	161.12	381.6	149.92	Symbols: CIPK9, PKS6 | CBL-interacting protein kinase 9
AT1G01150	0	444	39	0	0	448.63	264.92	238.83	120.99	4.35	0	3.21	3.35	0	4.56	5.43	5.58	0	0	5.2	4.06	10.46	14.87	0	0	0	0	0	0	10.99	9.55	0	4.91	7.4	0	Symbols: | Homeodomain-like protein with RING/FYVE/PHD-type zinc finger domain
AT1G01160	726	1103	791.65	485	467	1394.7	1547	1045	978.01	26.1	23.28	26.25	18.5	33.12	33.22	72.2	58.79	26.98	19.26	27.7	40.89	54.8	23.42	48.28	46.46	25.61	24.9	55.95	29.59	69.11	41.93	23.12	28.01	43.98	30.55	Symbols: GIF2 | GRF1-interacting factor 2
AT1G01170	2217.41	2387	3267.27	1776.65	2277.6	2263	3237.8	4089.96	2641.14	141.58	121.79	173.11	163.44	0	189.49	240.71	177.51	715.19	252.23	233.23	202.76	499.4	332.98	431.36	334	128.37	306.49	333.14	163.42	582.63	229.82	474.7	381.97	390.34	239.77	Symbols: | Protein of unknown function (DUF1138)
AT1G01180	0	204	267	11	150.68	127	155	53	40	6.32	0	4.69	2.41	0	12.98	8.54	3.74	4.57	8.26	4.17	7.67	9.59	16.69	0.99	25.19	16.58	5.06	0	0	2.45	15.59	8.53	16.31	22.57	13.3	Symbols: | S-adenosyl-L-methionine-dependent methyltransferases superfamily protein
AT1G01200	130	159	176	0	27	67	272	696	161	1.9	2.2	7.98	16.25	0	1.71	10.8	18.62	54.05	1.34	22.33	11.33	17.63	6.4	4.4	3.14	0	0	14.64	2.48	46.49	4.1	6.2	63.43	26.54	14.48	Symbols: ATRABA3, ATRAB-A3, RABA3 | RAB GTPase homolog A3
AT1G01220	616.03	522	736	501	1093	907	1480	1353	418	23.8	6.8	7.21	7.59	63.42	21.66	27.97	41.91	48.07	24.86	10.3	8.43	44.62	54.77	27.51	18.06	55.9	25.69	58.76	29.83	33.41	16.41	27.66	36.61	20.4	23.41	Symbols: FKGP, AtFKGP | L-fucokinase/GDP-L-fucose pyrophosphorylase
AT1G01225	417	559.75	424	0	512.74	253	948.99	829	73	15.02	5.03	15.93	16.03	21.45	23.93	68.07	54.44	13.55	6.97	7.08	6.31	7.12	14.96	6.14	8.74	7.97	0	15.53	12.52	63.32	21.51	13.73	15.92	3.52	23.59	Symbols: | NC domain-containing protein-related
AT1G01230	567.27	532.71	2310.65	551.03	1132.98	825.14	877.49	884.97	242	56.67	57.8	45.7	62.05	73.25	66.66	88.93	98	63.99	191.22	28.51	30.77	108.54	217.33	41.91	144.17	42.07	45.06	54.94	121.79	53.47	55.22	24.6	33.29	42.36	56.37	Symbols: | ORMDL family protein
AT1G01240	0	36	0	0	0	0	0	0	0	0	0	21.4	0	29.4	3.12	9.21	4.75	0	0	0	0	0	0	0	0	0	0	0	0	10.17	3.24	21.47	0	0	0	Symbols: | unknown protein; BEST Arabidopsis thaliana protein match is: unknown protein (TAIR:AT2G46550.1); Has 35333 Blast hits to 34131 proteins in 2444 species: Archae - 798; Bacteria - 22429; Metazoa - 974; Fungi - 991; Plants - 531; Viruses - 0; Other Eukaryotes - 9610 (source: NCBI BLink).
AT1G01260	532	33	0	387	231.83	254	667	350	302	11.63	26	13.22	6.02	24.89	25.54	37.75	32.76	38.85	13.18	11.19	25.8	0	0	29.78	25.65	0	12.82	44.26	10.11	2.91	1.11	25.28	15.89	14.29	59.32	Symbols: | basic helix-loop-helix (bHLH) DNA-binding superfamily protein
AT1G01290	54	40	115	12	44	95	108	177.98	0	3.65	2.87	8.63	3.66	5.46	2.19	4.01	2.55	9.14	5.83	2.63	1.01	7.35	3.3	3.04	0.89	0	6.69	8.44	4.65	7.66	2.08	0	0	0	8.07	Symbols: CNX3 | cofactor of nitrate reductase and xanthine dehydrogenase 3
AT1G01300	1256.44	471	1313.49	542.09	1043.77	490	4804.02	4828.91	361	13.57	13.03	22.16	22.04	63.65	46.94	270.99	352.25	67.47	7.82	37.21	18.03	132.25	6.6	173.65	63.31	23.22	63.18	67.5	7.9	47.43	8.35	97.8	157.01	37.43	135.77	Symbols: | Eukaryotic aspartyl protease family protein
AT1G01320	10665	7447	10473	14706.6	13392.5	11366.9	129.67	1854	6583.03	228	76.87	74.76	109.11	573.72	32.95	2.76	5.77	73.55	39.83	48.7	32.74	96.12	57.32	104.97	32.22	89.85	103.4	73.22	42.63	101.45	123.53	61.5	115.16	68.28	140.16	Symbols: | Tetratricopeptide repeat (TPR)-like superfamily protein
AT1G01350	350	389.78	280	257.76	466.69	639	738.02	603	292.25	13.56	19.04	21.11	27.06	10.09	12.29	21.02	15.76	18.02	12.64	23.03	31.68	21.99	21.41	16.57	13.65	18.84	24.36	45.45	34.44	31.66	23.53	28.48	40.93	42.75	25.49	Symbols: | Zinc finger (CCCH-type/C3HC4-type RING finger) family protein
AT1G01360	3216.23	1632.01	2754.7	1416.67	2691.07	3185.98	1642.97	1423	2322.02	144.39	131.82	225.72	178.39	0	82.07	205.62	166.07	214.64	346.09	46.95	108.7	74.72	204.72	67.74	85.6	98.33	92.04	164.65	266.68	126.95	227.43	137.62	55.82	122.68	60.43	Symbols: RCAR1, PYL9 | regulatory component of ABA receptor 1
AT1G01420	948.77	1083	1285	557	1240.88	849	174.31	1734.66	416	44.16	71.08	48.97	29.11	145.82	80.61	0.49	29.81	18.22	106.06	10.75	6.33	29.11	244.77	117.75	62.11	37.7	34.79	22.67	45.6	7.26	34.39	47.42	45.63	55.27	22.65	Symbols: UGT72B3 | UDP-glucosyl transferase 72B3
AT1G01430	80	24	13	0	48	91	12	104	0	0	0	0	4.78	49.87	1.77	10.15	14.93	12.83	19.87	6.97	9.73	11.04	0.8	11.34	1.66	0	0	40.56	15.76	10	12.44	0	0	0	17.85	Symbols: TBL25 | TRICHOME BIREFRINGENCE-LIKE 25
AT1G01470	62	70	1380.63	24	210	149	148	69	280	6.11	27.16	9.71	9.09	8.91	30.75	7.92	5.52	113.3	54.95	16.05	96.28	14.42	40.91	3.84	7.9	7.61	4.42	0	0	17.86	164.39	29.46	18.76	23.74	10.62	Symbols: LEA14, LSR3 | Late embryogenesis abundant protein
AT1G01490	6663.72	3272.37	3973.57	2486.45	881.69	6321.75	2311.39	1106.22	6054.06	270.85	331.1	254.05	84.17	47.91	655.19	332	221.01	230.92	756.08	299.4	680.18	207.59	750.34	128.94	432.51	560.32	381.84	248.82	357.29	164.42	312.12	183.94	425.55	1338.01	52.26	Symbols: | Heavy metal transport/detoxification superfamily protein
AT1G01500	77	264	366.65	145	203	271	284	266	76	6.74	10.95	9.28	20.01	20.25	11.49	14.65	9.72	8.6	6.94	10.59	10.36	19.54	12.83	21.55	14.21	34.14	21.98	12.61	18.36	12.02	8.65	22.22	7.82	4.96	39.02	Symbols: | Erythronate-4-phosphate dehydrogenase family protein
AT1G01510	827.07	584.29	720	523.14	675.13	767.58	1665.33	1722.2	538	50.43	33.33	12.91	56.79	19.87	35.04	79.52	74.64	72.35	33.03	26.82	13.33	33.8	14.58	94.81	53.12	48.31	58.88	128.08	38.08	70.47	25.01	63.6	39.62	20.23	116.2	Symbols: AN | NAD(P)-binding Rossmann-fold superfamily protein
AT1G01540	2531.47	2456.96	1246.11	435.31	673.97	1112.83	1700.52	1776.45	411.99	79.73	49.86	93.74	120.84	211.67	44.04	60.02	48.14	130.4	59.84	79.65	55.82	136.13	77.03	77.08	62.02	71.85	85.14	218.29	158.17	179.05	109.71	121.28	55.21	36.43	101	Symbols: | Protein kinase superfamily protein
AT1G01550	2995.68	5613.9	67.98	2090.65	1998.42	4906.13	3288.94	2868.1	75	6.4	76.8	79.42	60.47	269.47	110.69	110.21	103.07	93.34	192.85	100.75	130.04	4.71	9.56	24.58	61.92	202.49	57.79	31.56	77.11	144.76	224.22	0	10.36	5.88	41.06	Symbols: BPS1 | Protein of unknown function (DUF793)
AT1G01580	152.96	316	97	217	29	104	291.71	47	101	12.15	0	5.14	1.69	0	0	0	0	22.83	16.82	18.63	15.36	2.41	16.5	2.87	11.05	24.76	36.03	4.12	5.89	6.76	9.59	10.02	9.07	9.5	9.35	Symbols: FRO2, FRD1, ATFRO2 | ferric reduction oxidase 2
AT1G01600	0	0	0	0	0	0	0	0	35	0	10.87	10.29	14.29	36.9	5.88	5.19	6.4	0	0	0	0	0	0	48.02	7.46	0	0	0	0	0	0	0	96.95	9.06	0	Symbols: CYP86A4 | cytochrome P450, family 86, subfamily A, polypeptide 4
AT1G01610	3177.57	3256.14	3168.69	1160.43	517.78	1620.35	625.99	761	1239.03	68.05	39.24	109.61	109.82	228.43	76.81	26.12	38.67	126.86	79.09	145.1	146.87	397.21	48.62	77.6	114.67	14.52	132.99	196.62	142.58	265.82	145.47	174.46	178.05	149.97	169.53	Symbols: ATGPAT4, GPAT4 | glycerol-3-phosphate acyltransferase 4
AT1G01620	529.01	1096.23	1113.79	5057.98	14718.6	5931.78	19827.5	18292.3	16367.2	695.14	900.89	607.73	729.84	0	1260.9	2890.92	3068.07	56.17	27.85	380.91	440.63	8.87	85.56	156.17	703.49	0	278.63	256.72	263.21	479.57	636.59	0	3211.98	3132.82	558.16	Symbols: PIP1C, TMP-B, PIP1;3 | plasma membrane intrinsic protein 1C
AT1G01630	2951.13	2096.01	2375.23	1414.01	2033.02	2038.56	1021.57	1019.66	2348.03	53.73	83.56	136.81	77.19	86.65	63.73	36.77	42.4	84.43	142.49	34.31	45.68	56.49	165.2	44.64	56.41	49.46	47.76	30.19	88.47	98.53	53.43	67.14	75.66	116.17	39.92	Symbols: | Sec14p-like phosphatidylinositol transfer family protein
AT1G01650	1840.65	2590.24	3300.5	1731.48	1907	3096.22	4270.41	3653	1232.97	101.23	82.45	50.86	61.97	209.34	108.8	169.07	156.32	97.34	72.89	34.48	24.72	42.58	79.03	54.67	57.71	74.86	61.8	134.92	71.51	89.49	48.81	35.65	30.1	21.35	69.08	Symbols: SPPL4, ATSPPL4 | SIGNAL PEPTIDE PEPTIDASE-LIKE 4
AT1G01710	1764	1078	2088.51	1193.79	2347.14	2155.19	1608.39	1671	2070.94	80.46	56.28	47.83	46.19	57.88	43.9	60.05	56.81	52.86	54.97	42.21	41.77	60.75	46.28	25.04	26.63	74.98	102.94	84.02	54.01	27.1	34.58	63.96	37.11	50.66	74.81	Symbols: | Acyl-CoA thioesterase family protein
AT1G01720	860	1169.94	4975.95	797.59	735.31	3260.99	3462.89	1453.94	2389.05	293.37	98.14	32.96	31.73	88.74	119.89	228.77	80.32	88.57	147.42	99.05	144.03	59.16	123.96	22.95	101.74	136.11	71.06	56.37	74.01	42.9	102.47	109.09	117.54	95.7	50.02	Symbols: ATAF1, ANAC002 | NAC (No Apical Meristem) domain transcriptional regulator superfamily protein
AT1G01730	270.71	499	510.43	139	182	454.94	760.13	734.98	213	14.58	22.32	19.53	21.29	30.59	18.86	52.51	45.92	12.15	6.06	15.94	10.97	54.01	15.93	25.01	12.8	15.05	25.49	38.07	14.87	45.49	18.49	15.99	15.61	9.57	20.56	Symbols: | unknown protein; FUNCTIONS IN: molecular_function unknown; INVOLVED IN: biological_process unknown; LOCATED IN: chloroplast; EXPRESSED IN: 23 plant structures; EXPRESSED DURING: 13 growth stages; Has 42 Blast hits to 42 proteins in 17 species: Archae - 0; Bacteria - 2; Metazoa - 5; Fungi - 1; Plants - 34; Viruses - 0; Other Eukaryotes - 0 (source: NCBI BLink).
AT1G01760	3220.97	2442.72	3484.05	2403.19	2418.57	1623.84	487	1618	2285.87	68.43	38.17	48.49	102.87	197.24	142.8	22.65	42.18	138.59	14.13	75.71	29.86	118.08	17.41	109.03	39.22	20.61	102.84	91.98	25.46	127.25	32.97	68.59	92.95	30.61	64.4	Symbols: | adenosine deaminases;RNA binding;RNA binding;adenosine deaminases
AT1G01770	761	1502	1392.36	1052.84	2003.49	1918.99	1600.32	1633.98	1569	29.74	38.55	24.91	29.92	62.8	19.14	22.86	29.91	28.23	12.72	12.21	8.99	53.3	28.33	28.09	23.28	15.23	59.04	26.5	7.82	17.38	12.86	18.97	70.48	43.36	15.95	Symbols: | unknown protein; CONTAINS InterPro DOMAIN/s: Protein of unknown function DUF1446 (InterPro:IPR010839); Has 1597 Blast hits to 1509 proteins in 306 species: Archae - 4; Bacteria - 843; Metazoa - 22; Fungi - 131; Plants - 31; Viruses - 0; Other Eukaryotes - 566 (source: NCBI BLink).
AT1G01800	40	0	0	0	648.43	0	0	0	0	5.65	287.73	94.58	0	255.85	19.4	42.18	47.93	13	4.7	0	0	4.45	15.93	21.38	11.74	59.72	0	57.62	109.26	0	0	6.59	0	0	30.19	Symbols: | NAD(P)-binding Rossmann-fold superfamily protein
AT1G01820	12050.5	17255	2239.75	4059.68	2495.33	8056.35	1248.31	1148.16	5796.26	626.69	254.4	665.95	465.58	1422.14	1594.53	402.07	440.79	326.32	908.76	103.65	149.35	93.53	258.03	242.58	652.46	82.11	87.05	282.29	1030.58	350.3	637.02	160.22	67.97	138.63	46.72	Symbols: PEX11C | peroxin 11c
AT1G01860	1450.01	151	648.07	303	308	627	115	287	119	13.74	13.59	10.87	14.61	41.55	20.31	4.31	8.25	74.23	41.6	19.88	9.41	33.07	19.72	67.08	17.66	77.78	18.46	51.6	23.36	13.84	5.69	21	8.41	3.2	29.97	Symbols: PFC1 | Ribosomal RNA adenine dimethylase family protein
AT1G01880	314	0	0	130	0	0	0	0	30	4.33	2.43	0	0	6.74	2.02	4.8	3.85	52.74	8.16	0	0	12.19	4.23	1.97	1.35	0	14.34	13.03	6.98	0	0	7.54	7.98	1.54	0	Symbols: | 5'-3' exonuclease family protein
AT1G01910	1077.97	948	1530.16	799	1133	1631.99	2941.99	2900	975.29	69.36	61.23	40.93	38.6	87.83	28.34	61.53	48.52	27.83	21.24	28.14	17.29	25.99	33.69	20.72	20	32.38	16.35	18.82	19.26	45.4	23.34	30.74	30.51	22.48	62.54	Symbols: | P-loop containing nucleoside triphosphate hydrolases superfamily protein
AT1G01920	291	571.11	449	472.92	616	482	916	1076	158	8.34	8.83	7.11	10.48	11.42	5.12	10.43	13.55	10.21	4.78	4.47	2.58	10.64	9.32	20.43	13.62	6.7	20.89	40.31	10.26	15.31	8.69	34.6	17.5	8.05	14.42	Symbols: | SET domain-containing protein
AT1G01930	389.04	230	545.92	314	410	590	599.7	429	309.01	14.34	11.88	11	14.16	28.8	13.95	23.36	20.71	27.61	22.11	11.37	10.64	26.27	11.19	7.49	11.39	8.14	22.26	10.73	4.65	27.73	12.71	10.24	21.96	11.34	43.38	Symbols: | zinc finger protein-related
AT1G01940	243	564	1048	124	350	501	532	520	426	35.63	12.83	34.4	22.67	31.52	27.9	27.08	23.76	45.87	18.18	13.58	7.2	56.56	50.91	29.16	33.45	20.64	12.24	54.04	30.21	52.53	43.49	19.54	31.18	28.11	32.37	Symbols: | Cyclophilin-like peptidyl-prolyl cis-trans isomerase family protein
AT1G01950	1260.02	1439.99	1843.47	853.16	1186.52	1148	1667	1769.72	588.01	18.18	12.05	13.63	32.47	21.56	24.8	33.83	36.87	27.52	10.36	12.49	7.25	34.21	14.56	27.33	16.57	9.75	29.39	91.04	19.04	18.88	9.51	16.71	41.63	17.83	39.75	Symbols: ARK2 | armadillo repeat kinesin 2
AT1G01960	373.1	164.32	419.01	312.21	1195.81	436.17	1236.39	884.69	108	13.59	9.16	7.79	2.77	49.25	12.07	21.38	28.07	20.04	5.84	12.5	5.75	13.92	23.52	49.92	10.96	41.05	31.59	39.97	12.1	10.55	8.77	6.97	13.95	7.27	48.83	Symbols: EDA10 | SEC7-like guanine nucleotide exchange family protein
AT1G01970	228	526	403.02	394.82	306	537	103	254	239	32.31	8.28	13.13	21.18	28.79	10.51	5.06	4.63	23.35	18.36	7.23	6.17	11.53	5.53	27.19	10.2	7.09	26.03	14	4.87	16.09	5.79	19.23	15.21	7.67	15.44	Symbols: | Tetratricopeptide repeat (TPR)-like superfamily protein
AT1G01980	0	0	0	0	8617.78	0	0	0	1081	0	0	5.35	2.14	6.23	6.66	64.56	17.93	0	0	0	0	0	0	0	0	6.46	0	0	0	0	0	12.21	27.1	12.38	36.35	Symbols: | FAD-binding Berberine family protein
AT1G02000	3345.95	19	1812.37	1674.8	2277.76	2066.26	4874.98	5336.47	1465.46	55.01	94.16	49.38	97.08	89.64	64.37	77.75	102.99	124.6	73.8	81.56	56.24	117.89	56.46	108.05	79.38	36.89	78.27	184.72	112.1	7.07	1.08	61.67	101.94	69.48	112.7	Symbols: GAE2 | UDP-D-glucuronate 4-epimerase 2
AT1G02020	217	274	412.15	225	262	597	302.01	330	326.01	12.02	21.06	4.79	9.06	36.16	10.36	8.51	7.8	20.54	34.98	5.59	5.13	27.3	22.36	26.89	14.82	14.87	10.52	15.84	17.84	12.47	9.56	18.57	17.98	23.31	28.61	Symbols: | nitroreductase family protein
AT1G02070	0	376	240.62	91.7	196.78	656.98	482.25	591	337	22.7	20.94	11.23	24.35	19.47	18.48	15.45	16.3	0	0	16.46	32.96	10.19	15.4	8.09	46.3	13.41	7.93	21.21	26.42	33.23	19.4	4.84	30.49	41.25	28.75	Symbols: | unknown protein; BEST Arabidopsis thaliana protein match is: unknown protein (TAIR:AT3G60520.1); Has 98 Blast hits to 98 proteins in 13 species: Archae - 0; Bacteria - 0; Metazoa - 0; Fungi - 0; Plants - 98; Viruses - 0; Other Eukaryotes - 0 (source: NCBI BLink).
AT1G02080	827.64	1301.19	2493.01	1788	3452.94	2971.08	4889.03	3051.69	828	14.55	16.82	12.22	35.1	117.97	29.13	74.87	79.49	26.68	11.24	25.85	13.37	23.28	10.93	144.9	23.12	55.64	70.95	66.75	18.53	24.03	20.7	46.23	57.94	21.13	77.09	Symbols: | transcription regulators
AT1G02090	809	823.44	1537.44	667.03	954.56	1306.76	1715.77	1852.45	802	58.8	39.26	91.17	49.63	56.05	92.7	146.93	132.98	90.73	40.58	41.58	37.7	48.06	75.7	70.57	75.67	23.18	48.62	81.28	50.6	37.72	27.34	19.2	78.05	49.61	75.63	Symbols: FUS5, CSN7, COP15, ATCSN7 | Proteasome component (PCI) domain protein
AT1G02100	193.14	219.42	425.5	217.84	164	298.31	531.16	455	83.02	7.7	6.4	8.32	8.91	14.73	13.55	21.74	21.85	13.46	16.3	5.77	4.57	8.94	5.86	6.45	7.43	6.85	9.18	20.24	9.15	7.38	3.79	8.9	9.73	7.09	9.48	Symbols: | Leucine carboxyl methyltransferase
AT1G02120	891.97	586	1049.3	488.02	897.96	1002.66	2742.07	2187.74	727	20.98	21.22	17.63	14.41	19.11	16.04	36.07	33.7	12.01	12.58	19.4	18.16	13.25	17.02	12.1	15.71	20.56	18.63	34.53	29	19	7.75	27.74	13.86	9.49	58.71	Symbols: VAD1 | GRAM domain family protein
AT1G02130	815.86	2131.94	1156.07	307.84	227.61	199.13	639.3	1029.12	432.81	22.27	34.95	37.09	46.61	189.89	236.64	484.11	406.57	74.74	46.58	9.08	7.61	49.37	32.59	80.2	114.68	0	19.28	24.31	17.68	168.54	103.43	122.46	99.63	130.98	14.21	Symbols: ATRAB1B, ARA5, ARA-5, ATRABD2A, RABD2A, RA-5 | RAS 5
AT1G02140	2041	2066.85	1809.2	2566.88	2597.27	2305	4540.19	4842.47	1367	73.27	75.86	0	87.28	87.81	121.49	252.53	232.54	113.88	75.28	94.13	71.27	85.43	87.88	70.29	61.8	128.47	69.03	77.65	52.69	120.63	95.51	0	90.61	66.85	73.7	Symbols: MEE63, MAGO, HAP1 | mago nashi family protein
AT1G02145	88	99	181	35	138	91	238	299.9	41.62	8.09	6.86	3.98	8.51	6.99	11.59	17.27	25.17	23.47	2.48	5.58	1.92	7.36	5.47	5.69	11.01	6.43	11.67	19.55	4.24	11.65	4.95	16.58	9.96	2.48	5.61	Symbols: ALG12, EBS4 | homolog of asparagine-linked glycosylation 12
AT1G02150	5358.62	4246.86	4808.7	5944.53	5815.8	4001.61	971.74	2006.93	2570.81	102.98	71.01	138.7	216.24	427.94	154.74	61.24	92.07	243.32	100.89	101.45	64.55	66.08	70.43	460.86	136.86	104.6	193.86	306.43	131.35	225.43	145.35	83.84	74.54	53.89	100.9	Symbols: | Tetratricopeptide repeat (TPR)-like superfamily protein
AT1G02160	374	187	108	166.11	358.45	294	591	792.96	112.01	22.08	22.07	27.43	22.39	21.69	35.04	30.97	28.31	165.32	38.64	16.89	11.56	8.58	15.64	21.6	8.98	46.11	31.18	0	0	40.83	8.72	29.49	42.88	20.54	15.15	Symbols: | Cox19 family protein (CHCH motif)
AT1G02170	1769.53	1093.16	2597.03	820.49	879.72	1320.07	3825.31	4007.87	508.47	284.5	86.4	51.63	65.8	85.16	67.32	136.44	84.2	42.94	268.9	25.63	24.19	43.01	196.8	29.35	54.39	235.14	39.3	53.13	46.89	34.4	67.96	43.2	20.46	20.66	27.77	Symbols: LOL3, ATMCPB1, MCP1B, ATMC1, MC1 | metacaspase 1
AT1G02180	425	28	85	15	13	22	193	192	3	2.45	0	0	5.89	0	2.56	12.59	7.05	18.47	22.17	5.45	0.34	37.32	0	10.15	4.49	0	3.18	19.69	4.99	19.07	2.83	6.03	3.7	0	8.03	Symbols: | ferredoxin-related
AT1G02205	9.75	10	167	4098.12	0	1354.01	33	1096.9	0	39.74	0	3.46	0	407.54	127.14	10.79	38.22	5.69	0	17.33	2.88	11.27	3.64	551.14	822.78	0	45.34	7.07	0.17	20.78	1.19	3.53	0	0	0	Symbols: CER1 | Fatty acid hydroxylase superfamily
AT1G02260	4306.02	2018.27	3014.43	1394.72	4488.08	2865.05	1231.97	3737.99	2057.83	123.88	123.95	49.66	54.28	100.89	75.21	145.55	212.53	51.34	162.84	20.63	18.66	31.73	233.65	18.57	50.61	46.94	14.81	34.16	65	17.1	52.82	36.4	22.16	38.36	28.83	Symbols: | Divalent ion symporter
AT1G02330	219.03	265	764	166	133	373	404	432	78	14.34	11.57	13.14	12.01	9.24	5.54	13.66	11.1	57.8	25.91	8.43	5.17	87.6	56.06	25.16	7.59	7.8	25.85	45.89	30.89	22.6	11.92	67.61	7.37	6.97	33.09	Symbols: | CONTAINS InterPro DOMAIN/s: Hepatocellular carcinoma-associated antigen 59 (InterPro:IPR010756); Has 1239 Blast hits to 998 proteins in 204 species: Archae - 4; Bacteria - 71; Metazoa - 421; Fungi - 109; Plants - 87; Viruses - 5; Other Eukaryotes - 542 (source: NCBI BLink).
AT1G02335	0	71	162.22	32	0	156	1072.23	739.55	0	0	0	0	13.88	0	2.28	85.76	59.55	0	0	23.25	11.51	14.63	0	20.99	44.2	6.38	5.52	6.22	1.89	9	2.48	11.73	0	0	0	Symbols: GL22 | germin-like protein subfamily 2 member 2 precursor
AT1G02370	21	0	182	0	0	0	0	0	0	4.31	0	3.77	8.95	3.81	4.72	10.3	9.92	8.39	2.52	0	0	8.01	21.83	8.4	7.49	0	0	4.68	2.22	0	0	0	0	0	0	Symbols: | Tetratricopeptide repeat (TPR)-like superfamily protein
AT1G02380	0	33	0	90.72	56	57	233	150.23	0	0	6.29	7.66	0	9.09	6.25	11.02	8.95	0	0	4.23	1.22	0	0	0	0	6.19	15.56	0	0	8.15	1.77	0	0	0	6.58	Symbols: | unknown protein; BEST Arabidopsis thaliana protein match is: unknown protein (TAIR:AT4G01960.1); Has 66 Blast hits to 66 proteins in 11 species: Archae - 0; Bacteria - 0; Metazoa - 0; Fungi - 0; Plants - 66; Viruses - 0; Other Eukaryotes - 0 (source: NCBI BLink).
AT1G02410	695.02	704	1007	1391	1205.97	573	510	524	329	24.16	21.46	24.29	23.4	38.96	33.66	27.7	26.89	25.83	19.42	12.55	13.08	19.86	28.84	16.93	22.38	27.59	25.87	56.26	40.53	29.68	21.18	15.49	18.87	18.62	24.1	Symbols: | cytochrome c oxidase assembly protein CtaG / Cox11 family
AT1G02450	0	13	0	0	0	0	0	0	0	43.32	0	0	0	0	2.45	109.32	77.25	0	0	0	0	0	0	0	0	10.84	0	0	0	0.8	1.32	0	0	0	0	Symbols: NIMIN1, NIMIN-1 | NIM1-interacting 1
AT1G02475	1106.99	1872.52	1023	933.83	923.67	1069	390.96	569.76	1164.67	33.63	42.28	51.48	7.96	47.44	157.25	38.27	51.3	33.02	42.11	63.35	82.74	20.61	27.77	45.58	79.64	50.53	37.28	63.36	77.29	60.05	101.65	54.51	72.36	83.47	30.5	Symbols: | Polyketide cyclase/dehydrase and lipid transport superfamily protein
AT1G02520	874	1336.1	1063.34	798.09	294.93	1157.37	3479.62	1644.94	213	63.74	66.12	24.34	23.35	31.99	28.09	86.41	73.2	35.55	20.15	37.52	26.78	23.35	20.49	38.9	27.66	16.19	18.03	55.27	17.22	30.08	18.18	25.51	12.22	7	36.53	Symbols: PGP11 | P-glycoprotein 11
AT1G02560	9268.52	12925.3	10743.3	10508	10401.1	11432.5	1897.08	3146.07	19699.6	987.79	696.88	652.52	652.34	252.28	677.97	143.04	160.04	439.48	709.04	182.51	205.4	293.14	448.89	395.99	689.01	406.15	455.41	332.34	621.11	216.65	387.15	284.36	315.63	507.85	262.84	Symbols: CLPP5, NCLPP5, NCLPP1 | nuclear encoded CLP protease 5
AT1G02610	148	0	105	0	0	6	19	26	0	0	0	0	6.87	0	14.5	4.86	4.7	5.29	29.8	5.08	2.03	0	4.11	0	0	4.1	0	12.42	18.66	0	0	0	0	0	0	Symbols: | RING/FYVE/PHD zinc finger superfamily protein
AT1G02630	194	110.97	344	0	225.72	19	2	154	0	10.43	5.3	16.18	5.72	10.54	9.89	0.11	7.36	2.93	18.68	10.81	8.04	21.55	32.62	3.27	36.97	16.41	0	5.39	22.77	2.69	15.86	37.26	0	0	67.22	Symbols: | Nucleoside transporter family protein
AT1G02640	1021.14	839	2247.73	1212.97	952	196.78	2595.4	1528	772.48	81.73	14.45	19.02	11.33	61.1	9.12	70.93	96.08	32.74	1.95	4.71	3.32	23.85	53.34	15.09	5.83	54.57	34.99	47.44	153.59	29.05	30.4	10.84	29.98	15.8	50.47	Symbols: BXL2, ATBXL2 | beta-xylosidase 2
AT1G02660	94	61	491	383.89	192	656.03	1274.99	2689.95	24	18.49	15.42	8.17	13.7	22.71	13.55	38.15	40.08	19.71	13.77	3.59	12.17	19.39	27.32	4.3	9.2	0	19.86	4.28	5.21	18.13	7.57	16.99	5.95	3.52	19.48	Symbols: | alpha/beta-Hydrolases superfamily protein
AT1G02680	351	318.79	588	202	737	498	515	594	323	17.76	22.64	26.53	25.6	27.6	12.26	19.53	18.96	20.03	15.28	15.07	9.56	18.59	24.55	39.13	37.43	14.64	18.03	33.33	22.65	29.49	14.3	41.28	32.33	24.41	25.24	Symbols: TAF13 | TBP-associated factor 13
AT1G02730	38	7	116.56	34	63	10	1736	1713	19	0	0	0	1.76	1.99	4.23	53.33	36.85	26.48	0	11.11	1.33	68.84	0.21	49.8	1.22	0	48.7	67.25	0.27	14.69	0.25	34.26	29.18	0.56	31.18	Symbols: ATCSLD5, CSLD5, SOS6 | cellulose synthase-like D5
AT1G02780	7048.54	8910.04	11392.4	4819.37	11704.5	9480.48	22007.8	25916.3	369	492.42	72.08	266	55.99	568.88	297.49	752.51	552.95	872.24	274.1	605.56	275.15	1093.21	437.54	960.84	483.77	222.5	654.06	699.94	213.92	1162.78	366.41	187.54	77.75	56.54	509.49	Symbols: emb2386 | Ribosomal protein L19e family protein
AT1G02820	0	2165.04	15.04	698.17	3204.89	1227.36	5365.25	1900.49	6399.8	714.27	129.68	165.7	237.42	0	773.71	165.44	178.44	0	0	572.19	2626.47	448.82	3674.98	2144.14	5822.98	890.68	451.55	114.87	1297.13	77.89	1457.41	60.29	311.47	2723.4	335.71	Symbols: | Late embryogenesis abundant 3 (LEA3) family protein
AT1G02840	1048.84	744.8	1641.66	465	775.92	1287.25	3713.34	3820.59	681.12	60.23	42.91	32.48	53.96	34.05	25.69	72.42	49.89	130.52	57.42	91.71	46.83	116.78	67.09	102.29	31.83	120.4	81.05	106.15	18.73	50.49	18.37	66.14	47.89	19.03	134.11	Symbols: SR1, ATSRP34, SRP34, SR34, At-SR34 | RNA-binding (RRM/RBD/RNP motifs) family protein
AT1G02850	911	2202.9	3422.69	2959.93	4959.53	1649.09	701.71	2391.3	271.98	37.84	34.87	106.74	35.37	89.87	24.4	1.78	6.22	30.35	10.61	75.41	36.77	41.92	23.93	27.3	19.14	56.71	114.25	107.91	73.55	50.47	42.68	60.63	35.68	5.28	104.03	Symbols: BGLU11 | beta glucosidase 11
AT1G02860	361	203	460	200	453	603.87	2469	1394	181	13.1	17.33	11.39	10.14	50.72	23	24.56	24.32	8.31	20.21	8.02	40.47	2.38	20.85	5.47	6.14	12.16	13.41	5.44	3.04	7.28	8.59	14.79	12.15	20.62	24.61	Symbols: NLA | SPX (SYG1/Pho81/XPR1) domain-containing protein
AT1G02870	429	516.17	298	506.88	420	907.01	1621	1463	362.28	30.56	18	16.89	52.44	71.34	36.43	79.62	56.52	69.31	61.61	193.51	103.44	150.41	64.01	80.97	48.46	8.95	51.39	107.81	70.37	122.18	49.16	90.71	44.41	27.89	54.41	Symbols: | FUNCTIONS IN: molecular_function unknown; INVOLVED IN: biological_process unknown; EXPRESSED IN: 23 plant structures; EXPRESSED DURING: 13 growth stages; CONTAINS InterPro DOMAIN/s: Ribosome biogenesis protein Nop16 (InterPro:IPR019002); Has 104 Blast hits to 104 proteins in 57 species: Archae - 0; Bacteria - 0; Metazoa - 0; Fungi - 63; Plants - 35; Viruses - 0; Other Eukaryotes - 6 (s…
AT1G02880	416.93	313.26	427.05	173.05	73.01	527.74	418.81	409.93	179	25.79	16.35	19.93	9.02	18.16	11	14.54	11.96	71.13	47.58	8.21	24.57	6.17	26.56	54.26	25.08	25.84	20.97	11.71	9.01	30.25	15.86	10.31	5.52	6.14	8.89	Symbols: TPK1 | thiamin pyrophosphokinase1
AT1G02890	831.99	504.56	1461.97	878.33	2469.69	1756.85	2093.85	1805.98	1035	63.54	47.54	44.31	38.85	90.16	37.4	56.86	52.59	38.71	32.65	45.73	37.74	38.24	41.78	69.87	36.15	27.18	31.24	132.57	59.03	23.4	15.41	46.11	55.58	46.13	69.64	Symbols: | AAA-type ATPase family protein
AT1G02910	1643.23	1330	2054.95	1579.97	2438.66	1523.59	169	595.12	1655	50.16	23.69	19.91	38.61	126.19	49.1	2.09	5.26	59.48	36.24	55.69	39.45	34.97	35.31	39.31	34.11	136.87	91.88	51.57	41	71.38	78.38	115.72	46.87	33.98	72.13	Symbols: LPA1 | tetratricopeptide repeat (TPR)-containing protein
AT1G02920	6835.03	6101.16	4287.04	207	1125.94	2340	1165	738	2193.02	141.98	132.26	87.59	58.92	740.95	167.63	489.42	93.23	223.13	176.38	411.84	191.83	363.96	295.92	131.25	288	139.35	93.17	165.04	143.29	252.88	378.3	382.01	152.22	82.26	297.92	Symbols: ATGSTF7, GST11, ATGSTF8, GSTF7, ATGST11 | glutathione S-transferase 7
AT1G02930	0	130	0	0	0	0	0	0	0	0	25.84	3.24	3.18	0	123.96	322.97	71.59	0	0	0	0	0	0	0	0	0	0	132.79	108.05	21.84	7.34	0	0	0	0	Symbols: GSTF6 | glutathione S-transferase 6
AT1G02960	52	23	81	19	34.02	123.2	124	83	0	14.47	4.33	2.92	2.83	2.42	2.83	8.1	5.93	3.27	1.26	7.31	4.94	4.86	3.33	3.74	2.56	0	6.61	3.84	0	10.52	4	3.76	0	0	3.96	Symbols: | unknown protein; LOCATED IN: cellular_component unknown; EXPRESSED IN: 23 plant structures; EXPRESSED DURING: 13 growth stages; BEST Arabidopsis thaliana protein match is: unknown protein (TAIR:AT1G02965.1); Has 35333 Blast hits to 34131 proteins in 2444 species: Archae - 798; Bacteria - 22429; Metazoa - 974; Fungi - 991; Plants - 531; Viruses - 0; Other Eukaryotes - 9610 (source: NCBI…
AT1G02990	289	0	73	82.27	757.64	643.57	806.29	502.19	58	17.63	11.08	11.27	6.24	19.33	18.39	36.52	30.58	6.23	8.97	8.88	9.07	4.66	7.85	18.35	4.12	14.08	19.22	10.96	5.2	0	0	15.89	8.4	14.18	13.55	Symbols: | FUNCTIONS IN: molecular_function unknown; INVOLVED IN: biological_process unknown; LOCATED IN: cellular_component unknown; BEST Arabidopsis thaliana protein match is: CW-type Zinc Finger (TAIR:AT3G62900.1).
AT1G03000	637.71	992.64	1232	1189.17	939.78	1006	1119.09	1070	551	34.42	13.7	8.95	21.64	32.36	18.57	23.02	24.15	18.39	15.56	19.84	13.06	45.43	58.74	30.53	25.62	53.62	64.79	45.73	24.29	11.25	15.61	22.46	10.31	9.48	30.39	Symbols: PEX6 | peroxin 6
AT1G03010	11	30	11	1	0	100	1354	352	0	1.18	2.29	3.86	1.74	2.76	5.32	17.26	16.05	5.72	1.03	2.44	1.22	8.84	3.74	0	0	2.39	6.45	0	0	3.96	1.1	14.11	0	0	0	Symbols: | Phototropic-responsive NPH3 family protein
AT1G03020	286	702.95	190	424.57	0	14	13	644	0	101.45	7.5	16.84	15.96	157.93	3.79	0	6.33	7.81	117.6	20.2	42.65	0.91	52.1	4.33	167.29	92.75	22.56	0	0	3.43	152.52	12.54	0	0	0	Symbols: | Thioredoxin superfamily protein
AT1G03030	354	340	453.6	465	413.98	649.72	182	476	356	19.96	11.47	11.13	14.14	54.12	22.5	11.83	15.54	22.46	10.56	9.78	10.17	14.66	12.06	25.7	22.63	21.25	17.68	15.37	15.48	15.14	13.12	17.07	17.07	9.3	19.37	Symbols: | P-loop containing nucleoside triphosphate hydrolases superfamily protein
AT1G03060	263.03	638	1757	870.19	1880.6	1311.73	2959	1927.1	1018.99	30.21	59.49	16.07	16.13	64.02	35.99	91.47	107.51	28.93	27.88	24.41	5.81	92.95	40.22	119.98	45.41	68.2	55.95	102.83	13.9	32.78	19.69	32.98	34.52	29.1	119.62	Symbols: SPI | Beige/BEACH domain ;WD domain, G-beta repeat protein
AT1G03070	0	0	0	0	88	72	63.02	54	0	46.78	2.33	0	0	0	2.65	3.44	2.44	0	0	12.76	34.43	0	0	0	0	7.79	0	0	0	0	0	17.07	0	0	10.41	Symbols: | Bax inhibitor-1 family protein
AT1G03080	2210.38	2290	4489.07	2341.53	4265.7	3608.11	6135.59	4075.33	1881.12	50.61	56.23	21.77	49.29	184.11	74.42	191.52	168.17	76	48.77	66.63	52.99	154.13	84.8	82.92	47.16	95.89	117.33	99.31	42.19	49.12	39.79	73.2	81.12	48.94	55.7	Symbols: | kinase interacting (KIP1-like) family protein
AT1G03090	868	1593	1626	805	705.08	1489.92	1036	734	483	39.2	38.56	19.76	25.51	104.39	21.04	9.52	9.56	15.59	37.8	15.07	15.5	13.99	34.33	37.79	38.82	71.06	23.92	38.52	65.86	19.48	22.36	21.45	14.35	11.04	24.9	Symbols: MCCA | methylcrotonyl-CoA carboxylase alpha chain, mitochondrial / 3-methylcrotonyl-CoA carboxylase 1 (MCCA)
AT1G03110	498	249.99	396	362	314	384	1241.97	1278	35	16.87	7.72	5.4	11.36	34.74	9.01	27.6	23.99	28.29	5.44	5.23	1.78	76.31	19.34	15.9	10.09	0	8.62	50.76	16.6	25.17	12.01	12.62	5.71	1.99	10.94	Symbols: TRM82, AtTRM82 | Transducin/WD40 repeat-like superfamily protein
AT1G03130	74204.1	40025.4	90941.3	104690	83950	99612.4	377.12	18981.1	137329	2474.73	3308.35	1900.42	1990.08	1309.82	3274.23	11.37	416.07	4045.04	6472.22	3275.21	4194.55	5826.91	2963.82	1348.01	3623.16	4724.56	4663.2	3348.34	7463.98	887.06	1887.37	4374.62	5738.43	10013.6	5802.98	Symbols: PSAD-2 | photosystem I subunit D-2
AT1G03140	955.08	1209.26	1024.12	1017.99	642	1188.89	1019	1225	1009.33	35.92	25.83	12.74	17.31	30.13	21.1	30.05	26.24	38.08	56.32	19.83	17.28	67.77	67.33	43.51	40.33	35.64	51.84	38.51	37.2	43.86	38.75	53.76	32.91	27.82	22.28	Symbols: | splicing factor Prp18 family protein
AT1G03150	233	428	532	177	247	503	857	762	453	23.6	21.78	24.62	18.98	33.24	47.97	60.42	41.58	34.52	13.7	18.7	14.72	16.65	21.72	24.69	19.18	18.25	23.26	33.83	34.43	43.35	23.46	13.58	25.91	21.3	17.04	Symbols: | Acyl-CoA N-acyltransferases (NAT) superfamily protein
AT1G03160	1638.99	1475.91	1696.54	2618	3002	2053.51	378.09	1128.99	1728.88	86.48	39.14	12.59	24.83	32.73	21.98	4.35	13.18	20.12	17.22	28.2	24.92	21.63	34.66	29.02	22.96	26.69	31.42	18.16	18.74	12.18	11.76	16.65	22.62	17.97	64.03	Symbols: FZL | FZO-like
AT1G03170	117	364.94	404	288.91	201.46	301.35	127.45	269.71	88	20.66	0	17.95	23.24	28.1	16.76	36.2	33.97	15.21	4.58	34.05	21.09	43.45	59.14	25.26	26.77	16.05	59.98	26.75	9.46	37.78	22.77	25.66	12.23	10.58	20.44	Symbols: | Protein of unknown function (DUF3049)
AT1G03190	64.82	306.99	452.78	316.92	400	342.01	555.98	570.23	122	18.62	10.12	3.42	7.64	20.95	4.95	11.46	10.42	18.9	4.4	7.4	4.81	67.27	33.2	20.54	13.41	21.78	64.55	34.17	15.89	22.24	14.83	24.89	13.28	5.69	25.17	Symbols: ATXPD, UVH6 | RAD3-like DNA-binding helicase protein
AT1G03220	1424	13046.3	22210.6	66	62	309	3818.99	4587	471	624.52	68.27	7.52	224.97	58.31	11.81	761.47	475.07	21.88	177.43	12.29	6.61	29.43	22.3	17.38	11.71	108.82	14.59	16.24	22.59	54.79	31.81	5.42	23.38	33.49	11.11	Symbols: | Eukaryotic aspartyl protease family protein
AT1G03250	1301.61	689	908.68	478.64	781.62	1880.32	1551.47	1566.5	1100.02	52.99	74.97	112.92	38.54	40.23	74.97	115.88	88.14	59.82	73.08	46.12	39.96	64.52	62.44	69.3	49.63	71.77	39.34	53.71	72	25.99	20.14	82.67	93.55	91.96	95.61	Symbols: | unknown protein; FUNCTIONS IN: molecular_function unknown; INVOLVED IN: biological_process unknown; LOCATED IN: cellular_component unknown; EXPRESSED IN: 24 plant structures; EXPRESSED DURING: 15 growth stages.
AT1G03260	272	214	762.56	59	267	388	748	746	182	8.17	16.05	8.17	7.88	13.41	7.97	15.75	15.78	17.25	11.51	5.36	4.8	14.33	9.54	23.09	29.84	18.21	4.13	13.77	7.55	12.2	6.11	7.77	16.22	11.49	12.85	Symbols: | SNARE associated Golgi protein family
AT1G03270	0	145	475	0	0	0	0	0	0	8.29	0	1.64	0	3	4.87	14.7	10.94	0	0	0	0	1.83	10.01	0	0	20.99	0	6.92	6.68	8.78	5.11	0	0	0	0	Symbols: | CBS domain-containing protein with a domain of unknown function (DUF21)
AT1G03280	306.11	391	721	278	765	1048.99	1165	1162	402	10.52	14.41	7.56	7.41	10.54	16.19	21.08	18.25	25.1	18.05	12.22	10.34	40.36	44.5	9.78	7.62	10.85	60.55	21.97	11.28	13.42	7.07	22.12	23	18.75	15.53	Symbols: | Transcription factor TFIIE, alpha subunit
AT1G03290	0	495	1987.08	538.99	0	224.99	360.35	294.34	0	0	0	17.03	20.83	46.85	60.41	81.38	62.12	0	0	2.1	2.55	6.83	16.6	8.47	5.07	0	7.28	20.09	9.33	9.3	2.52	15.69	0	0	0	Symbols: | unknown protein; FUNCTIONS IN: molecular_function unknown; INVOLVED IN: biological_process unknown; LOCATED IN: cellular_component unknown; EXPRESSED IN: 22 plant structures; EXPRESSED DURING: 13 growth stages; BEST Arabidopsis thaliana protein match is: unknown protein (TAIR:AT4G02880.2).
AT1G03310	373	736.59	386	360	571	446	442	794	181	10.62	16.3	8.21	18.02	33.92	6.17	3.46	5.37	24.1	17.48	7.24	4.38	27.38	24.97	28.11	11.16	12.15	11.66	30.63	15.83	7.74	5.4	13.03	6.82	5.2	21.95	Symbols: ATISA2, ISA2, DBE1, BE2 | debranching enzyme 1
AT1G03330	756	462	838	398	568	659	1117	1077	553	37.15	53	48.01	42.87	56.91	52.71	84.35	61.14	111.15	24.04	121.14	67.14	115.66	60.89	58.74	28.08	61.35	57.88	81.33	24.5	102.04	32.49	74.09	171.53	101.47	62.04	Symbols: | Small nuclear ribonucleoprotein family protein
AT1G03350	963.49	642.9	1698.04	607.45	527.84	1634.61	2451.39	2182.38	851.35	81.36	44.66	48.19	35.99	13.35	88.17	141.78	146.09	27.21	46.56	38.63	31.36	85.09	128.12	47.24	75.49	70.48	39.45	48.58	45.04	33.38	36.9	9.38	36.98	30.96	70.18	Symbols: | BSD domain-containing protein
AT1G03360	267	253	394	95	275.68	322	852.13	1072	79	6.19	8.01	3.63	7.45	8.72	8.47	16.7	18.68	17.31	6.59	10.02	3.69	22.39	8.63	22.48	14.23	4.26	11.62	38.69	14.71	19.49	5.13	11.03	31.16	21.49	10.55	Symbols: ATRRP4, RRP4 | ribosomal RNA processing 4
AT1G03365	0	151	0	0	0	141	186	218	43	0	0	0	0	63.54	24.99	34.13	32.53	0	0	5.69	6.44	0	0	0	0	0	0	15.95	30.85	14.41	9.13	0	24.48	21.62	0	Symbols: | RING/U-box superfamily protein
AT1G03370	105	133	463.17	192.14	383.15	689	1029.01	632	66	11.31	7.31	10.14	7.11	24.14	6.43	17.15	13.16	10.12	12.91	3.61	3.99	9.11	20.2	10.12	14.34	31.72	7.22	22.05	10.67	9.76	10.15	12.91	12.92	6.61	9.38	Symbols: | C2 calcium/lipid-binding and GRAM domain containing protein
AT1G03380	158.03	726	1505.34	683	807.41	1115.86	1191.73	635.56	237	38.76	16.99	10.44	10.53	63.52	17.6	20.04	18.28	3.8	11.14	3.56	5.15	8.07	19.21	27.45	29.41	33.35	17.06	13.33	9.73	4.91	8.38	16.17	7.79	13.26	39.11	Symbols: ATATG18G, ATG18G | homolog of yeast autophagy 18 (ATG18) G
AT1G03430	2169	1031.87	1158.63	1285.59	1196.66	2146.25	2957.89	1762.14	1799.84	15.86	57.51	15.63	9.05	25.65	21.24	32.06	22.96	105.21	77.5	90.03	106.62	81.02	98.74	35.07	29.79	42.7	85.22	119.76	229.09	97.05	37.18	122.92	121.95	183.69	48.57	Symbols: AHP5 | histidine-containing phosphotransfer factor 5
AT1G03440	156	19	155.39	194.83	145	261	115	195.96	83	9.33	7.06	3.87	10.65	8.75	4.26	4.79	5.54	31.71	7.14	11.14	7.5	66.8	5.39	8.29	6.71	35.13	58.96	35.14	4.7	19.42	5.46	24.54	7.62	2.4	15.33	Symbols: | Leucine-rich repeat (LRR) family protein
AT1G03470	238	22	101	50	69	21.36	2371.27	1919.16	21	1.69	3.08	1.34	2.25	2.49	8.76	51.63	33.57	24.11	0.91	4.41	0.27	119.2	36.65	30.34	0.56	0	22.47	25.79	0	52.57	3.76	151.8	15.62	0.36	21.77	Symbols: | Kinase interacting (KIP1-like) family protein
AT1G03475	6800.68	5478.82	8159.72	4725.85	5813.92	3428.93	887.52	2382.57	4216.04	115.67	113.19	84.51	174.24	610.11	156.1	25.39	42.4	236.2	111.34	192.03	106.75	244.23	135.77	414.99	175.56	135.28	236.34	401.89	160.17	240.12	150.16	290.03	211.49	104.92	271.6	Symbols: LIN2, HEMF1, ATCPO-I | Coproporphyrinogen III oxidase
AT1G03530	271	324	647.88	199	180.97	671	948	1128.94	99	7.27	11.35	6.24	7.88	9.79	7.96	21.03	20.45	11.74	9.73	19.01	11.21	19.35	11.66	11.09	10.07	23.19	19.71	9.12	8.7	22.91	18.51	6.72	5.4	4.99	8.48	Symbols: ATNAF1, NAF1 | nuclear assembly factor 1
AT1G03540	0	17	18	33	20	81	182	130	0	5.35	0	0	5.08	0	5.57	13.47	7.79	0	0	5.31	1.88	8.26	4.72	25.76	16.03	0	32.88	7.09	0	4.63	5.35	0	0	0	17.51	Symbols: | Pentatricopeptide repeat (PPR-like) superfamily protein
AT1G03560	44	189	292	206	76	340	793	654	148	6.56	11.36	6.37	5.97	8.47	8.37	13.16	12.23	3.76	2.63	4.88	2.1	38.79	27.67	59.81	12.98	23.49	23.77	29.2	10.03	19	6.21	9.37	9.83	14.96	11.91	Symbols: | Pentatricopeptide repeat (PPR-like) superfamily protein
AT1G03590	230	98	174.07	103	0	400	270	368.86	0	14.26	7.09	0	6.2	2.66	7.49	6.87	7.06	38.17	13.95	24.93	10.5	16.57	9.32	8.71	6.32	20.12	20.71	35.37	16.62	8.21	3.67	9.5	0	0	0	Symbols: | Protein phosphatase 2C family protein
AT1G03600	2637.42	2035.58	2350.3	1798.28	1809.54	1323.01	13	346	2285	116.29	64.65	127.37	272.93	443.79	129.84	1.12	10.04	503.79	204.34	299.81	260.83	855	114.78	190.69	242.31	0	339.32	496.56	591.99	200.91	151.12	376.66	467.93	410.11	425.18	Symbols: PSB27 | photosystem II family protein
AT1G03610	13.65	96.44	0	301.25	0	0	0	0	89	0	0	0	0	12.97	3.5	1.96	3.24	0	3.15	0	0	0	0	0	0	1.34	15.42	0	0	4.29	11.08	7.03	10.06	18.83	0	Symbols: | Protein of unknown function (DUF789)
AT1G03630	16360.9	20239.5	24028.3	14702.2	26046.9	19380.6	295	5567.81	25761.2	622.5	495.11	378.51	328.33	885.51	307.13	5.69	67.42	446.13	339.89	416.82	499.42	326.56	219.24	309.48	216.43	610.79	484.29	387.39	295.45	386.9	481.71	383.46	568.47	608.34	561.63	Symbols: POR C, PORC | protochlorophyllide oxidoreductase C
AT1G03650	80	52	63	59	71	205	144.04	146	133	11.4	7.68	2.86	4.72	4.62	5.3	6.18	4.05	6.31	6.54	10.4	11.39	0.95	5.37	6.74	6.93	6.07	4.25	5.48	3.38	3.38	3.61	4.5	9.56	15.93	6.44	Symbols: | Acyl-CoA N-acyltransferases (NAT) superfamily protein
AT1G03680	1616.71	1197	2252.58	0	3537.05	0	0	0	7328.48	796.17	0	98.69	61.82	20.97	27.84	15.22	14.03	533.56	275.71	0	0	403.5	78.12	0	0	0	0	455.62	320.98	263.04	286.42	940.94	395.64	307.3	749.39	Symbols: ATHM1, TRX-M1, ATM1, THM1 | thioredoxin M-type 1
AT1G03687	198	32	343.01	1431.01	185	442.99	375	409	348	8.86	8.18	6.34	4.08	13.07	7.76	8.65	7.64	55.46	16.31	21.62	15.8	21.11	9.67	14.74	3.3	10.42	45.5	46.28	20.82	13.23	1.3	10.7	19.41	13.63	16.36	Symbols: | DTW domain-containing protein
AT1G03700	0	30.92	0	0	0	19	0	0	0	0	15.08	11.72	13.55	3.03	1.56	22.65	0.18	0	0	5.04	8.06	0	0	4.66	11.72	0	0	0	0	1.78	10.76	0	0	0	0	Symbols: | Uncharacterised protein family (UPF0497)
AT1G03750	219	623.01	559.7	483	190	419	396	324	218	6.52	13.28	3.64	4.69	21.33	7.91	14.62	13.06	12.84	17.74	9.29	4.73	18.14	30.12	7.03	3.28	9.92	34.03	35.18	25.77	15.52	11.9	16.14	7.88	8.59	19.69	Symbols: CHR9 | switch 2
AT1G03760	138	135	348	105.08	124	264.47	403	355	103	8.86	6.82	4.7	4.79	6.16	6.74	10.52	8.76	4.59	3.77	3.82	2.01	10.87	13.53	10.96	4.06	19.91	11.17	0	0	6.39	2.77	0	11.01	9.61	13.16	Symbols: | Prefoldin chaperone subunit family protein
AT1G03780	145	16.4	55	25	38	18	1275.12	1208	11	0	0	2.85	1.55	1.68	5.4	63.37	28.69	15.5	0.6	4.72	0.18	23.39	0.1	26.74	0	0	18.22	31.13	2.49	20.31	0.53	27.31	31.96	0.17	12.72	Symbols: TPX2 | targeting protein for XKLP2
AT1G03820	0	0	2717.15	0	0	455.81	13369.1	4289.07	0	44.97	63.73	122.45	355.88	278.1	132.72	388.6	364.56	0	0	68.47	24.22	342.26	330.56	18.54	156.05	0	0	0	0	0	0	146.39	0	0	0	Symbols: | unknown protein; FUNCTIONS IN: molecular_function unknown; INVOLVED IN: biological_process unknown; LOCATED IN: endomembrane system; EXPRESSED IN: 21 plant structures; EXPRESSED DURING: 13 growth stages; Has 1345 Blast hits to 1122 proteins in 102 species: Archae - 2; Bacteria - 28; Metazoa - 28; Fungi - 30; Plants - 109; Viruses - 0; Other Eukaryotes - 1148 (source: NCBI BLink).
AT1G03840	64.09	0	5	275.02	456.13	0	0	0	0	18.23	21.16	21.35	20.84	15.09	1.8	0.51	37.06	4.87	3.52	0	0	3.15	2.05	27.91	14.39	48.82	32.73	58.08	32.56	0	0	3.96	0	0	47.96	Symbols: MGP | C2H2 and C2HC zinc fingers superfamily protein
AT1G03860	3415.09	2759	3818.84	2296.11	3165	2759.9	5609.27	7148.7	1392	123.27	56.81	52.85	71.24	176.6	65.04	157.38	129.46	176.43	42.83	64.98	30.58	113.89	47.94	124.2	83.43	26.22	55.78	75.16	18.09	146.72	60.66	48.33	49.12	34.13	65.32	Symbols: ATPHB2, PHB2 | prohibitin 2
AT1G03870	1223.99	1737.39	315	295.13	0	506	953	955	1370.01	13.34	47.22	4.31	58.27	0	26.1	67.38	15.7	94.67	17.43	92.06	68.44	61.65	82.35	41.66	35.78	115.18	59.94	175.6	142.12	55.52	67.95	112.25	155.31	144.41	0	Symbols: FLA9 | FASCICLIN-like arabinoogalactan 9
AT1G03900	589.29	780	1387.56	496.05	788	544	1603.14	1388.1	671	23.01	20.54	18.96	28.61	45.44	52.16	111.59	113.3	50.56	75.23	10.61	30.56	18.84	26.26	8.97	21.13	24.8	17.12	28.8	42.3	18.06	17.03	30.36	20.84	23.57	32.27	Symbols: ATNAP4, NAP4 | non-intrinsic ABC protein 4
AT1G03905	515.98	329	470	294.71	650	262	886	1210.31	204	10.08	15.31	10.39	12.89	15.66	5.8	12.46	12.01	100.02	15.06	19.99	12.24	55.88	16.71	14.57	9.28	5.57	25.22	37.95	7.43	35.86	15.47	38.68	26.08	8.33	17.18	Symbols: | P-loop containing nucleoside triphosphate hydrolases superfamily protein
AT1G03910	489	1581.44	2947.38	669	641	1375.02	2089.49	1675.99	590.55	17.76	19.62	24.42	11.04	47.68	21.56	38.61	33.13	29.98	22.09	14.07	11.64	31.26	32.41	22.97	15	15.99	22.31	20.14	12.67	30.28	26.6	25.86	11.77	7.7	13.03	Symbols: | EXPRESSED IN: 24 plant structures; EXPRESSED DURING: 13 growth stages; CONTAINS InterPro DOMAIN/s: Cactin protein, cactus-binding domain, C-terminal (InterPro:IPR019134), Cactin, central region (InterPro:IPR018816); BEST Arabidopsis thaliana protein match is: unknown protein (TAIR:AT2G36815.2).
AT1G03920	133	0	0	134	0	500.22	656.62	740.3	76	23.87	2.46	2.18	19.81	29.12	5.42	6.08	5.34	26.77	9.57	17.06	4.82	0	0	25.13	7.18	9.38	21.16	8.03	8.25	0	0	12.44	35.72	20.53	0	Symbols: | Protein kinase family protein
AT1G03930	1063.25	164	2205.77	977.83	369.08	8.98	48.67	69.68	1363.7	21.82	56.85	38.04	89.98	127.84	34.83	61.46	47.08	30.19	34.89	1.32	0.66	34.97	33.94	44.41	33.93	35.82	29.64	97.77	61.46	1.07	7.75	26.19	49.63	41.19	17.78	Symbols: ADK1, CKL9ALPHA, CKL9BETA | dual specificity kinase 1
AT1G03940	0	0	36	709	36	254	203	183	0	0	16.79	5.26	2.29	0	7.33	58.64	23.1	0	0	7.16	5.92	0	6.67	0	0	0	20.67	0	0	0	0	0	0	0	8.91	Symbols: | HXXXD-type acyl-transferase family protein
AT1G03950	602	518	1140.02	495	716.61	1029.16	932	938	630	29.62	21.97	26.67	24.12	44.3	45.13	44.08	46.2	24.89	22.76	14.17	14.01	59.7	75.54	22.67	27.46	27.34	23.74	29.24	17.24	24.74	16.15	15.21	17.93	16.98	18.29	Symbols: VPS2.3 | vacuolar protein sorting-associated protein 2.3
AT1G03970	787.1	280.95	1137.58	275.55	439.54	791	902.89	787.04	535.95	16.13	15.57	7.9	5.7	13.39	12.75	16.39	15.98	27.13	21.82	9.39	9.66	25.74	41.82	19.51	9.66	27.28	11.8	28.65	21.39	9.8	7.19	18.54	20.7	14.79	17.47	Symbols: GBF4 | G-box binding factor 4
AT1G04010	0	594.03	484.3	109	13	200	479	283.02	0	15.06	8.67	3.21	4.61	11.55	9.03	25.39	16.01	0	0	10.89	6.37	13.44	17.45	14.59	5.44	1.83	4.79	22.25	5.23	6.03	3.9	5.33	0	0	5.16	Symbols: PSAT1, ATPSAT1 | phospholipid sterol acyl transferase 1
AT1G04020	154.98	404.79	660	366	607.92	513	774	1080.01	47	14.62	12.7	8.62	16.03	12.38	6.14	23.24	25.48	22.42	0.51	10.9	4.51	39.51	13.69	12.81	8.87	8.08	25.44	28.17	7.37	20.73	10.51	49.04	14.7	7.11	24.15	Symbols: ATBARD1, BARD1, ROW1 | breast cancer associated RING 1
AT1G04030	0	15	17.62	6	14	12	578.64	615.96	2	0	0	0.75	5.28	2.28	2.43	28.8	20.03	0	0	3.52	1.3	37.81	0	16.5	0.76	0	19.82	18.55	0.35	30.99	1.68	14.58	11.99	0.59	5.53	Symbols: | unknown protein; BEST Arabidopsis thaliana protein match is: unknown protein (TAIR:AT5G44040.1); Has 1835 Blast hits to 1511 proteins in 238 species: Archae - 7; Bacteria - 164; Metazoa - 377; Fungi - 135; Plants - 187; Viruses - 22; Other Eukaryotes - 943 (source: NCBI BLink).
AT1G04080	1543.94	1815.77	2706.62	2074.72	2296.39	2382.01	4795.99	4465.2	1219.63	89.48	73.44	37.49	69	150.59	82.78	234.17	247.9	50.29	40.11	27.55	17.37	131.79	64.55	155.29	31.5	40.53	44.14	126.3	32.72	23.89	25.35	48.7	66.67	29.32	61.31	Symbols: PRP39 | Tetratricopeptide repeat (TPR)-like superfamily protein
AT1G04090	415	746.22	0	0	51	436.3	544.69	545.82	0	7.47	36.93	7.02	0	21.81	16.25	9.21	11.46	8.29	11.27	2.98	2.68	0	0	0	0	0	0	0	0	10.37	10.56	0	0	0	16.85	Symbols: | Plant protein of unknown function (DUF946)
AT1G04110	408.99	24	84	25	32	58	1	18	12	2.04	2.46	0	1.51	1.74	131.77	0.74	11.77	39.31	0	18.87	1.13	67.75	1.28	72.59	1.76	0	41.98	59.87	0	24.24	0.16	142.48	38.93	0	10.46	Symbols: SDD1 | Subtilase family protein
AT1G04120	624	765	1016.17	703.55	1519.14	1985.12	3054.39	2353.95	372.01	37.23	59.84	14.86	20.37	39.44	25.51	64.02	42.79	22.07	33.59	16.56	14.48	17.85	40.31	48.4	32	24.93	46.89	48.66	17.33	35.57	17.08	73.79	32.42	17.47	68.66	Symbols: MRP5 | multidrug resistance-associated protein 5
AT1G04130	348	294.89	757	144	342	556.14	643	626	185	14.34	12.57	14.55	10.69	29.67	17.11	22.65	18.85	11.14	4.31	6.89	3.14	17.48	30.39	30	13.82	5.07	13.2	22.22	12.21	9.4	5.24	19.49	9.78	9.05	23.01	Symbols: TPR2, AtTPR2 | Tetratricopeptide repeat (TPR)-like superfamily protein
AT1G04140	1632.31	841.22	2148.73	1688.18	2162.05	2019.79	2957	2709.94	1319.06	50.41	19.37	30.71	37.25	23.7	14.1	24.13	24.1	20.71	30.37	14.56	10.45	18.81	42.53	41.15	41.09	60	45.25	110.41	78.43	12.65	10.86	35.98	59.84	45.74	99.49	Symbols: | Transducin family protein / WD-40 repeat family protein
AT1G04160	139	438.49	334.99	271.06	0	0	0	0	65	0	8.05	0	1.66	0	3.44	3.24	3.84	8.33	5.01	0	0	1.91	11.23	8.25	0.35	0	15.59	10.55	9.39	9.96	16.42	10.94	7.54	3.1	0	Symbols: XIB, ATXIB, XI-8, XI-B | myosin XI B
AT1G04170	2238.98	2035.23	3336.04	1733.73	2782.43	1781.07	4485.92	4940.85	1406	100.44	104.45	117.76	101.93	39.74	121.59	265	223.23	47.91	30.78	47.47	24.87	135.99	75.15	99.08	77.51	32.82	51.47	125.25	54.4	66.16	42.1	31.86	107.9	63.33	55.83	Symbols: EIF2 GAMMA | eukaryotic translation initiation factor 2 gamma subunit
AT1G04190	524.01	434.77	622.35	252.01	494	810	1207.96	1453	343	15.94	12.8	8.98	14.42	42.88	14.86	35.38	32.9	41.07	18.1	11.53	8.11	10.45	9.84	17.38	9.08	35.27	9.96	8.27	7.49	12.43	6.32	24.51	18.78	11.35	22.9	Symbols: TPR3 | Tetratricopeptide repeat (TPR)-like superfamily protein
AT1G04200	636	530	2103	434.27	1381.26	715.66	1760.07	1963.85	290.83	12	17.46	7.1	10.37	44.02	13.39	29.86	29.25	18.64	26.52	7.43	9.48	8.43	13.16	15	10.16	18.12	42.11	43.8	32.05	15.28	10.69	8.04	26.36	17.63	25.58	Symbols: | FUNCTIONS IN: molecular_function unknown; INVOLVED IN: N-terminal protein myristoylation; LOCATED IN: cellular_component unknown; EXPRESSED IN: 22 plant structures; EXPRESSED DURING: 13 growth stages; CONTAINS InterPro DOMAIN/s: Dymeclin (InterPro:IPR019142); Has 395 Blast hits to 389 proteins in 117 species: Archae - 0; Bacteria - 0; Metazoa - 262; Fungi - 21; Plants - 68; Viruses - 0…
AT1G04210	691	718.98	1099.37	495	770	811.91	2230.11	1780.52	312	7.89	6.84	3.41	6.67	38.5	22.5	50.92	46.43	53.48	15.04	8.52	3.36	71.29	32	74.56	8.61	50.54	38.03	111.85	32.48	50.84	29.54	27.51	51.62	21.93	57.21	Symbols: | Leucine-rich repeat protein kinase family protein
AT1G04220	733.26	0	62	508	255	12	4	10.75	487.43	8.56	0.96	0	21.64	53.64	12.52	39.16	32.83	4.56	9.69	1.99	1.27	21.76	3.66	11.26	6.68	14.24	10.28	0	0	0	0	10.46	21.81	25.99	17.09	Symbols: KCS2 | 3-ketoacyl-CoA synthase 2
AT1G04230	617.99	415.09	763	450.8	1072.88	599.99	1320.94	1299.06	296	11.39	14.76	9.83	12.18	32.22	14.7	41.71	33.98	20.73	10.19	13.82	7.16	17.1	19.14	9.84	14.61	6.29	19.12	16.93	13.6	12.35	12.72	9.6	11.25	11.83	20.49	Symbols: | Protein of unknown function (DUF2361)
AT1G04240	679.06	8.44	72	157	482.5	878.9	1473.57	2956.33	892.21	23.46	20	25.45	9.01	40.19	18.26	91.13	161.73	62.09	24.8	58.5	48.17	31.92	7.72	0	0	14.65	12.48	0	0	6.98	0	6.89	64.34	96.05	16.44	Symbols: SHY2, IAA3 | AUX/IAA transcriptional regulator family protein
AT1G04250	0	14	161	274.46	0	593.08	104.24	318.01	814.13	6.61	21.19	20.58	8.11	1.96	3520.14	212.36	589.34	0	0	29.89	23.19	17.22	20.32	0	0	0	17.43	0	0	10.13	0.86	50.1	37.47	47.36	0	Symbols: AXR3, IAA17 | AUX/IAA transcriptional regulator family protein
AT1G04260	898	460	833	501.02	453	776.14	1232.9	983	458	20.9	26.09	28.51	31.72	50.27	35.96	42.17	42.33	10.4	12.71	6.95	6.82	4.45	11.45	14.79	19.74	22.36	8.53	4.84	23.03	19.77	18.97	14.72	11.73	15.06	10.13	Symbols: MPI7, MPIP7, PRA1.D | CAMV movement protein interacting protein 7
AT1G04290	648.86	1176.47	1536.11	638.62	760	1190.99	426	444.02	634.76	72.24	27.93	110.67	57.03	98.01	31.05	24.69	24.24	55.73	59.29	46.37	76.11	31.98	72.35	10.99	22.71	61.67	39.78	78.01	125.69	81.49	119.48	56.34	50.58	74.65	58.3	Symbols: | Thioesterase superfamily protein
AT1G04300	1010	1912.94	1997.87	1433.92	868.98	621	870.49	732	1039.01	76.23	32.21	17.47	63.05	38.67	24.68	46.75	46.45	19.31	27.77	8.15	5.82	39.45	31.79	96.73	41.21	10.81	37.48	101.81	80.13	32.69	41.63	37.13	23.56	17.68	16.06	Symbols: | TRAF-like superfamily protein
AT1G04340	2336.7	1374.11	1944.25	277	1183	1600.93	2620.09	3034.68	450	0	55.19	60.49	44.67	82.23	20.21	41.96	70.38	130.93	69.17	42.94	30.95	66.76	50.71	46.56	41.64	21.41	34.46	76.07	38.88	120.72	43.46	30.52	48.38	30.1	47.9	Symbols: | HR-like lesion-inducing protein-related
AT1G04390	100	89	365	50	36	234.91	304	244	40	4.86	10.64	5.76	4.98	19.16	12.43	17.34	18.91	21.12	22.61	4.78	4.36	6.58	11.25	12.93	16.3	11.52	4.4	10.35	27.39	10.99	6.42	24.45	3.79	3.32	5.92	Symbols: | BTB/POZ domain-containing protein
AT1G04400	4091.56	2588.52	2756.22	3215.81	6314.25	4277.01	4036.31	3378.96	2711	75.39	61.62	48.26	64.64	225.28	48.97	45.74	55.58	32.13	47.9	22.22	22.55	18.75	38.62	16.45	27.94	35.36	21.49	26.71	26.85	28.92	24.09	16.49	21.44	25.55	25.79	Symbols: CRY2, FHA, AT-PHH1, PHH1, ATCRY2 | cryptochrome 2
AT1G04420	2443.06	2222.26	3698.3	2527.7	2247.98	1184.29	431	1145.99	2898.96	77.86	66.24	61.46	103.45	281.52	33.97	18.61	20.6	125.27	12.37	112.87	53.45	85.56	55.27	183.4	59.68	49.35	192.72	261.48	72.99	122.66	74.11	55.47	202.59	69.86	113.51	Symbols: | NAD(P)-linked oxidoreductase superfamily protein
AT1G04430	5811.54	5222.58	6267.38	4989.79	8097.1	5932.85	13104.1	19387.5	2196.81	239.49	152.11	119.06	123.54	79.01	164.42	341.87	406.41	62.62	38.87	72.34	62.13	55.49	20.34	95.69	44.42	51.62	74	87.2	43.99	99.81	48.27	38.49	113.32	94.38	82.7	Symbols: | S-adenosyl-L-methionine-dependent methyltransferases superfamily protein
AT1G04500	0	0	14	0	0	0	0	0	0	3.65	5.38	8.12	2.71	4.36	2.1	0	0.55	0	0	0	0	0	2.02	0	0	0	0	0	0	0	0	0	0	0	0	Symbols: | CCT motif family protein
AT1G04510	2562.91	2576	4065.29	1639	2750.01	2333	4738.65	4933.88	1857	48.84	45.13	40	52.81	90.42	41.95	95.49	86.85	46.74	24.35	34.9	17.66	51.15	47.42	49.78	32.78	31.36	38.09	50.82	31.03	53.25	31.67	37.8	41.79	33.46	38.95	Symbols: MAC3A | MOS4-associated complex 3A
AT1G04520	381.02	638.04	997.36	937.86	1179	791.34	771.05	1401.37	728.99	18.39	60.06	23.94	29.05	40.27	19.54	53.87	46.56	87.96	36.18	30.52	20.85	124.69	18.5	56.02	25.39	20.67	50.78	83.31	61.81	53.5	35.45	35.58	70.27	55.83	73.07	Symbols: PDLP2 | plasmodesmata-located protein 2
AT1G04530	1146.96	722	1961.21	890.04	0	0	0	0	1290.93	49.12	53.06	21.88	34.22	36.94	19	0.8	0.73	23.08	42.04	0	0	32.95	99.88	9.9	36.86	0	35.64	35.48	82.6	22.47	27.46	34.54	47.05	32.31	0	Symbols: TPR4 | Tetratricopeptide repeat (TPR)-like superfamily protein
AT1G04550	191.72	66.73	366.25	180.99	0	447.12	2525.05	1607.24	57	22.09	11.92	25.08	50.48	0	8.49	78.6	52.07	30.44	14	10.49	9.1	23.78	23.35	13.68	10.03	0	9.96	31.04	26.4	1.14	0.68	14.97	16.94	8.26	0	Symbols: IAA12, BDL | AUX/IAA transcriptional regulator family protein
AT1G04555	181	411	300	132	146	293	314	281	250.99	23.11	11.65	29.34	26.21	23.49	13.04	22.05	15.1	16.32	21.6	8.05	9.05	12.96	28.32	12.33	20.01	12.13	4.89	13.08	14.52	37.7	36.13	27.8	15.68	22.34	7.69	Symbols: | unknown protein; FUNCTIONS IN: molecular_function unknown; INVOLVED IN: biological_process unknown; LOCATED IN: cellular_component unknown; BEST Arabidopsis thaliana protein match is: unknown protein (TAIR:AT4G33380.1); Has 84 Blast hits to 83 proteins in 15 species: Archae - 0; Bacteria - 0; Metazoa - 9; Fungi - 0; Plants - 75; Viruses - 0; Other Eukaryotes - 0 (source: NCBI BLink).
AT1G04560	0	0	0	3	54	141	45	190	31	4.53	0	0	0	0	6.64	8.33	13.07	0	0	24.17	12.21	0	0	17.78	11.9	0	7.11	21.74	5.61	0	0	9.86	16.12	5.14	30.29	Symbols: | AWPM-19-like family protein
AT1G04590	115	91	297.86	146	63	147	104	151	0	12.07	7.45	9.48	12.55	4.72	9.33	3.91	4.37	7.83	5.33	7.5	3.56	21.89	10.93	11.7	11.31	6.52	10.88	12.26	1.23	7.11	2.28	17.44	0	0	6.22	Symbols: | BEST Arabidopsis thaliana protein match is: Pentatricopeptide repeat (PPR) superfamily protein (TAIR:AT4G18975.4); Has 111 Blast hits to 111 proteins in 15 species: Archae - 0; Bacteria - 0; Metazoa - 0; Fungi - 0; Plants - 109; Viruses - 0; Other Eukaryotes - 2 (source: NCBI BLink).
AT1G04620	3331.52	3263.97	3854.37	1279.69	1924.96	2510.92	79	422	1851.63	71.09	26.45	67.32	71.61	179.91	68.81	4.86	32.36	72.99	41.63	49.62	37.7	67.1	53.65	85.48	57.74	49.13	88.41	85.12	65.11	43.51	60.24	117.37	60.42	39.03	67.38	Symbols: | coenzyme F420 hydrogenase family / dehydrogenase, beta subunit family
AT1G04635	75	95.41	331.34	64	153	178	179	293	0	2.39	3.79	5.8	7.57	0	3.17	5.68	5.04	11.47	10.33	7.19	8.45	9.32	10.59	9.68	11.61	5.02	7.65	10.45	3.32	6.99	5.23	4.14	0	0	6.93	Symbols: EMB1687 | ribonuclease P family protein / Rpp14 family protein
AT1G04640	318.93	96	298	116	101.89	84	134	217	0	9.62	5.76	11.97	15.88	16.34	8.38	6.83	6.03	25.13	5.23	10.8	5.77	20.12	13.23	23.95	18.75	9.63	10.65	13.56	7.17	16.91	4.11	19.51	0	0	4.81	Symbols: LIP2 | lipoyltransferase 2
AT1G04650	0	12	80	30	0	30	107	103	0	1.41	0	5.33	0	5.03	0.97	3.67	4.31	0	0	1.9	0.23	4.28	12.95	26.63	13.15	0	11.8	2.71	1	6.27	2.53	1.72	0	0	0	Symbols: | unknown protein; Has 30201 Blast hits to 17322 proteins in 780 species: Archae - 12; Bacteria - 1396; Metazoa - 17338; Fungi - 3422; Plants - 5037; Viruses - 0; Other Eukaryotes - 2996 (source: NCBI BLink).
AT1G04680	97.95	19	462	476.95	411.61	45	1238	951.18	655.02	4.12	0	10.29	5.09	7.12	13.15	56.16	95.44	24.35	0.35	7.18	2.28	42	5.76	40.18	7.9	0	24.64	33.99	0.79	21.77	1.75	19.7	59.18	70.98	35.25	Symbols: | Pectin lyase-like superfamily protein
AT1G04690	2535	4208	6931.16	2748.06	3588	6276.02	8280.52	8659.91	5730	125.63	197.41	153.26	100.1	384.29	214.4	391.19	280.71	99.78	142.9	228.03	235.39	170.31	226.52	109.48	169.24	142.63	92.76	110.92	91.73	145.09	122.82	67.1	136.36	164.24	92	Symbols: KAB1, KV-BETA1 | potassium channel beta subunit 1
AT1G04750	0	222.23	0	392.25	1394.65	1251.17	3867.15	4272.56	168.42	90.61	79.75	47.61	63.03	105.28	10.13	22.33	21.88	0	0	76.51	83.96	0	0	0	0	9.19	24.22	88.62	98.74	19.48	6.47	0	20.03	10.78	210.58	Symbols: VAMP7B, VAMP721, ATVAMP721, AT VAMP7B | vesicle-associated membrane protein 721
AT1G04760	916.51	1207.04	835.15	119.41	22	0	0	0	998.66	0	8	28.24	33.06	0	2.33	0.81	1.58	219.41	200.38	0	0	12.45	10.47	7.66	1.43	0	10.95	8.73	15.07	274.12	188.63	21.14	101.45	75.72	10.73	Symbols: ATVAMP726, VAMP726 | vesicle-associated membrane protein 726
AT1G04770	1474.98	1789.48	1110.24	1047.02	2248.71	1622.98	952.99	415	2177.7	33.92	26.15	35.86	44.29	57.51	77.87	100.21	72.2	72.44	77.03	19.72	10.27	23.95	41.31	31.89	51.81	113.29	35	85.87	28.29	40.17	42.65	30.15	59.04	188.04	90.36	Symbols: | Tetratricopeptide repeat (TPR)-like superfamily protein
AT1G04780	584.18	347.29	572.71	315	323	685.87	1213.59	776.97	220.02	45.71	15.74	15.02	25.04	44.49	18.58	40.99	25.67	55.43	35.68	13.2	8.62	94.14	54.21	44.22	44.86	38.85	44.98	45.71	30.82	40.5	23.27	32.11	43.78	24.11	33.47	Symbols: | Ankyrin repeat family protein
AT1G04790	504	464	738.97	360	566	796	953.72	918	472	26.6	16.79	8.3	10.08	23.53	15.27	20.17	20.08	25.75	16.98	7.43	3.95	12.57	9.78	9.95	6.29	9.61	11.26	34.78	20.2	12.93	8.18	16.35	27.51	13.31	10.69	Symbols: | RING/U-box superfamily protein
AT1G04840	157.69	173	141.01	215.01	48	305.71	398.08	290	0	5.05	3.89	5.17	6.07	11.12	6.14	13.86	11.36	5.25	3.57	9.77	3.91	10.48	11.72	50.64	19.24	35.74	17.14	34.75	8.63	30.03	9.65	11.12	0	0	15.76	Symbols: | Tetratricopeptide repeat (TPR)-like superfamily protein
AT1G04850	2382.19	2158.41	2973.99	1540.9	1855.79	2794.25	4533.01	5007.99	1873.94	55.35	49.4	46.03	41.28	151.21	51.67	82.09	63.01	62.75	70.45	40.18	28.94	59.89	62.98	74.27	69.22	51.21	74	61.47	53.29	75.19	61.11	58.22	62.39	40.21	53.14	Symbols: | ubiquitin-associated (UBA)/TS-N domain-containing protein
AT1G04860	409	403	807	327	572.97	918	1224.99	1158	205	9.49	9.47	5.85	6.79	31	14.75	23.95	19.14	20.4	16.31	11.82	8.3	21.63	21	13.65	13.04	19.02	15.32	30.92	17.06	19.35	16.05	14.87	9.44	8.55	28.6	Symbols: UBP2, ATUBP2 | ubiquitin-specific protease 2
AT1G04870	621	291	532.78	339	424.8	597.06	2138.59	1971.27	266.06	11.72	25.85	17.18	31.14	30.3	12.44	38.81	34.77	48.91	15.34	24.9	16.42	13.7	14.82	30.91	16.81	9.27	42.77	36.55	12.18	18.46	4.19	31.02	29.38	18.53	9.03	Symbols: PRMT10, ATPRMT10 | protein arginine methyltransferase 10
AT1G04880	0	90	37	0	0	113.35	382	458.74	0	2.88	5.88	0	2.52	0	4.89	7.51	7.37	0	0	7.48	3.38	27.46	6.07	16.43	3.16	0	0	13.41	3.69	15.07	6.8	4.82	0	0	0	Symbols: | HMG (high mobility group) box protein with ARID/BRIGHT DNA-binding domain
AT1G04900	101	286.91	710.01	88	173.7	514.53	1068	1046	94	10.97	11.69	5.58	10.87	15.42	8.59	18.47	13.95	66.36	16.14	16.76	6.29	12.96	16.41	39.67	8.76	17.5	12.22	31.53	8.04	20.23	8.86	12.55	30.52	20.35	29.38	Symbols: | Protein of unknown function (DUF185)
AT1G04910	619.55	580.2	580	318	625.18	803.9	1430	1632.59	209.16	17.83	24.63	37.03	19.08	36.82	32.22	64.25	67.39	25.04	20.76	10.74	11.11	35	32.39	33.71	41.71	11.96	15.33	35.45	22.61	24.33	16.36	31.64	17	12.52	29.06	Symbols: | O-fucosyltransferase family protein
AT1G04940	1897.65	1646.57	1624.48	1458.6	2364.67	1414	646.9	1390.95	1226.97	48.2	43.26	42.56	58.01	31.1	60.76	23.02	24.56	81.37	38.86	89.54	26.42	165.68	45.82	93.56	45.12	39.51	140.46	60.47	21.64	103.77	44.36	78.98	68.33	29.82	114.12	Symbols: TIC20 | translocon at the inner envelope membrane of chloroplasts 20
AT1G04945	150	243	183	113	207	61	127	159	89	9.43	6.41	3.38	5.55	7.14	6.43	11.49	13.54	24.69	21.38	9.13	1.09	26.17	20.68	8.46	7.06	3.94	7.37	27.74	6.55	15.25	11.73	6.2	9.38	11.46	36.72	Symbols: | HIT-type Zinc finger family protein
AT1G04950	229.95	679.92	845.64	357.99	470.07	991	1271.34	1197.98	621.75	20.55	26.2	11.29	11.48	24.76	15.21	26.76	23.99	29.77	30.89	21.68	14.72	43.07	23.7	23.25	17.66	28.27	31.11	63.59	20.39	21.3	12.02	49.13	35.81	25.08	34.11	Symbols: TAFII59, TAF6, ATTAF6 | TATA BOX ASSOCIATED FACTOR II 59
AT1G04960	890	855.72	1314	594	835	985	963	1048.01	842	29.72	27.69	29.05	23.56	46.2	28.34	33.33	32.16	24.12	23.19	9.68	10.98	15.47	31.3	14.53	25.8	24.71	15.88	23.29	24.3	18.76	17.88	19.05	14.4	18.83	36.47	Symbols: | Protein of unknown function (DUF1664)
AT1G04970	957	2304.03	2361.5	588	973.99	2412.95	824	1078	1476	43.79	27.61	41.92	19.87	127.16	74.5	39.05	39.94	21.53	34.88	18.91	18.1	3.74	36.37	46	23.41	32.06	21.58	66.67	39.07	16.19	21.45	43.78	37.7	53.5	18.82	Symbols: | lipid-binding serum glycoprotein family protein
AT1G04980	1621.87	1982	8143.77	1004	2118.64	1595.01	3533.25	3315.76	1324.94	79.3	59.48	103.48	45.38	103.89	51.04	125.54	93.53	56.19	33.27	66.93	23.21	70.76	119.02	39.73	66.07	22.38	74.68	50.2	11.62	52.62	23.65	42.57	44.52	20.8	57.67	Symbols: ATPDIL2-2, ATPDI10, PDI10, PDIL2-2 | PDI-like 2-2
AT1G04985	206	576	656.02	139	108.92	393	215	331	91	8.9	4.41	25.49	15.53	14.18	5.56	7.33	6.39	11.39	8.58	6.63	4.45	4.67	16.47	5.92	4.67	12.49	5.61	5.83	11.99	22.16	22.95	5.07	25.24	24.07	5.52	Symbols: | unknown protein; Has 37 Blast hits to 37 proteins in 11 species: Archae - 0; Bacteria - 0; Metazoa - 0; Fungi - 0; Plants - 37; Viruses - 0; Other Eukaryotes - 0 (source: NCBI BLink).
AT1G04990	314.26	402	591.24	364.89	1184.37	761.23	1170.62	1050.59	249.45	64.42	27.48	20.4	17.34	35.98	21.55	30.06	29.17	22.44	30.37	14.75	10.44	13.45	19.39	22.18	29.5	28.99	36.61	10.78	4.08	15.35	15.91	6.23	15.94	12.09	28.65	Symbols: | Zinc finger C-x8-C-x5-C-x3-H type family protein
AT1G05000	275	378	221	1266.92	1282.97	1803.86	545.01	722.98	2169.85	20.9	60.71	14.07	8.04	27.33	8.27	22.08	15	12.18	3.43	67.62	89.94	24.89	8.03	94.22	26.33	79.42	119.58	61.56	15.35	44.2	19.62	14.86	170.52	227.88	161.13	Symbols: | Phosphotyrosine protein phosphatases superfamily protein
AT1G05010	4801.24	7585.06	21684.5	14921.8	26294	9115.52	4912.02	4407.31	5827	1005.29	535.09	194.09	313.72	900.23	332.39	471.88	303.32	74.48	621.12	90.47	237.88	171.17	869.36	164.21	832.29	309.05	174.34	98.76	539.37	106.46	226.41	258.1	56.16	125.8	163.85	Symbols: EFE, ACO4, EAT1 | ethylene-forming enzyme
AT1G05030	923	327	356.05	604	389.12	869.14	303	418	271	11.9	16.48	12.23	18.3	81.11	14.53	7.86	11.72	41.04	26.09	9.79	8.45	5.9	11.87	39.15	25.17	4.53	6.65	29.62	24.83	12.04	12.36	20.71	18.28	20.19	28.12	Symbols: | Major facilitator superfamily protein
AT1G05055	321	297	726	319.49	612.23	307	719	679	250	9.64	10.5	8.89	12.1	31.62	8.92	22.03	19.36	10.74	8.63	6.28	4.63	37.1	19.04	10.64	13.53	6.11	9.56	44.33	44.51	88.74	35.65	18.1	10.81	6.49	32.13	Symbols: ATGTF2H2, GTF2H2 | general transcription factor II H2
AT1G05060	353.99	316.89	449.02	298	456	666	307	348.02	720.67	17.2	17.95	18.6	10.43	13.74	17.16	10.85	11.62	24.59	28.77	11.07	11.38	21.43	42.36	15.17	20.07	17.35	31.83	26.4	24.89	24.43	24.61	6.34	24.19	31.52	24.98	Symbols: | unknown protein; Has 34 Blast hits to 34 proteins in 13 species: Archae - 0; Bacteria - 0; Metazoa - 0; Fungi - 0; Plants - 34; Viruses - 0; Other Eukaryotes - 0 (source: NCBI BLink).
AT1G05090	304	84.76	0	0	207	424.27	694.72	715.98	97	9.81	11.83	15.49	2.44	9.32	5.98	12.56	12.06	21.84	14.31	11.63	9.16	0	0	15.58	6.48	7.22	0	7.74	2.86	6.54	1.23	13.27	9.92	6.03	12.41	Symbols: | dentin sialophosphoprotein-related
AT1G05120	263	359.03	407	98	119	126.48	730	546	53.96	8.35	6.03	13.18	8.37	12.77	7.56	26.67	22.53	34.44	18.13	14.15	7.45	30.76	8.64	58.62	23.71	0	21.07	40.6	8.5	17.77	3.57	25.15	16.34	3.73	15.87	Symbols: | Helicase protein with RING/U-box domain
AT1G05150	1900.53	1346	1589.06	1448.1	793.27	1900.12	2349.56	1702.05	585	98.59	47.72	66.51	49.26	146.12	52.45	85.79	88.87	68.03	54.79	50.59	22.91	41.66	28.06	114.89	46.21	16.04	80.35	123.14	168.81	18.9	15.48	47.81	24.38	11.52	86.75	Symbols: | Calcium-binding tetratricopeptide family protein
AT1G05170	1124.86	1488.93	2800.05	984.98	1713.61	2237	3338.06	4122.88	2594.46	108.54	87.88	36.95	71.42	148.77	113.29	157.87	148.61	120.16	57.6	68.8	84.71	73	95.88	98.36	70.5	75.63	60.43	148.51	107.99	98.4	63.22	68.77	60.34	61.82	109.91	Symbols: | Galactosyltransferase family protein
AT1G05180	1440.86	900	1212.57	804	1035.59	1316.1	1846	1824.91	697.03	16.78	21.1	18.29	23.58	38.29	32.92	51.56	44.42	39.21	17.58	11.35	7.16	18.85	31.3	16.09	14.88	28.52	15.78	34.88	15.43	45.57	31.43	26.31	31.42	19.67	34	Symbols: AXR1 | NAD(P)-binding Rossmann-fold superfamily protein
AT1G05190	9863.99	4866.07	6610.33	5686.73	6870.15	4399.16	371	1949.06	5575.31	305.66	146.88	241.51	281.41	666.01	385.22	14.89	51.2	1239.94	244.82	492.59	220.96	381.5	182.58	953.9	292.37	144.05	500.65	882.17	219.14	520.57	184.54	504.38	625.39	180.5	465.68	Symbols: emb2394 | Ribosomal protein L6 family
AT1G05200	580	792	935.96	148	1707	745	553.91	705	710	12.11	17.58	6.11	11.85	71.67	22.39	11.87	24.95	27.88	27.22	18.77	11.8	20.45	43.68	28.78	15.12	25.66	26.47	62.42	28.5	22.14	19.71	41.47	30.99	25.87	73.62	Symbols: ATGLR3.4, GLR3.4, GLUR3 | glutamate receptor 3.4
AT1G05205	472.01	486	391.94	156	219.05	380	690	571	216	41.16	22.48	23.02	36.88	0	44.53	61.05	49.67	177.67	97.66	75.29	41.95	230.92	119.24	162.03	147.64	54.06	114.02	107.52	49.78	277.93	87.13	80.24	59.83	32.14	73.64	Symbols: | unknown protein; Has 44 Blast hits to 44 proteins in 16 species: Archae - 0; Bacteria - 0; Metazoa - 0; Fungi - 0; Plants - 44; Viruses - 0; Other Eukaryotes - 0 (source: NCBI BLink).
AT1G05210	0	42.66	0	0	0	0	0	0	0	2.09	0	0	0	0	3.3	6.71	5.52	0	0	0	0	0	0	31.29	35.81	2.96	0	0	0	8.81	1.5	0	0	0	0	Symbols: | Transmembrane protein 97, predicted
AT1G05230	212.86	33	88.99	11.23	43.76	322.64	0.5	145.35	42.74	3.4	4.04	1.9	8.24	9.56	6.14	0	5.52	55.12	8.3	7.42	7.91	29.69	6.73	9.42	2.26	11.69	1.44	18.49	3.56	10.25	1.73	11.5	16.54	3.73	6.77	Symbols: HDG2 | homeodomain GLABROUS 2
AT1G05270	475	1247.96	1350.14	506	902.76	814	1126.87	1223	629.02	18.58	16.2	19.09	19.75	27.91	17.16	27.98	20.12	60.3	36.3	16.32	15.05	25.03	18.85	33.21	41.31	40.31	24.89	20.51	16.96	38.81	32	20.48	13.56	14.05	18.53	Symbols: | TraB family protein
AT1G05300	1545.99	7103.39	11164.8	1354.99	2471.26	5818.91	156.3	567.62	1177	0	142.97	111.46	0	7.61	57	9.07	36.33	9.66	104.89	22.22	24.2	15.54	152.95	7.65	217.55	154.56	6.34	4.67	32.64	15.15	100.22	8.1	12.87	37.7	35.68	Symbols: ZIP5 | zinc transporter 5 precursor
AT1G05310	94	49	31	20	56	89	109.7	353	20	1.7	2.77	4.2	8.68	7.86	2.12	2	2.45	32.02	2	16.87	9.5	13.02	0.97	11.59	4.06	0	3.37	23.63	0.63	28.56	6.08	9.09	8.47	1.24	26.91	Symbols: | Pectin lyase-like superfamily protein
AT1G05350	801.01	819.46	1111	543.23	817.79	674.7	1707.1	1676.03	517	20	21.23	13.42	11.84	25.92	23.36	43.22	35.83	25.1	9.76	12.45	7.39	20.15	14.15	13.92	12.71	11.7	33.18	15.82	3.91	22.2	10.6	18.41	19.25	10.38	13.73	Symbols: | NAD(P)-binding Rossmann-fold superfamily protein
AT1G05370	127	139	244	47	142	128	1267	699.7	75	11.21	2.42	6.36	8.65	13.52	15.7	51.4	57.42	22.79	4.43	16.79	8.04	47.45	2.11	28.41	11.08	0	8.58	25.39	3.32	26.48	6.78	7.63	19.14	3.92	9.48	Symbols: | Sec14p-like phosphatidylinositol transfer family protein
AT1G05380	382	754.58	710.4	584.38	990.58	139	246	269	668	7.34	16.17	4.81	11.78	48.09	11.28	15.33	20.76	21.79	6.5	6.94	4.23	22.41	11.67	35.45	20.44	38.12	41.54	27.45	18.4	24.77	21.3	23.12	34.34	17.43	22.35	Symbols: | Acyl-CoA N-acyltransferase with RING/FYVE/PHD-type zinc finger protein
AT1G05385	391	381	826.93	365.95	458.66	445	115	241	492.2	26.62	12.24	26.06	35.01	55.82	20.25	5.61	5.59	47.11	18.61	24.1	19.5	17.92	19.05	57.88	43.56	37.13	35.03	33.9	23.93	43.03	15.66	25.14	44.41	34.83	30.27	Symbols: LPA19, Psb27-H1 | photosystem II 11 kDa protein-related
AT1G05410	210.66	303.88	995.57	528.01	433	618	681.18	715.05	152	6.1	16.84	5.48	9.54	19.4	8.06	15.35	13.82	36.19	22.99	6.3	4.9	18.01	25.29	18.29	16.45	16.68	60.62	28.67	15.8	8.66	3.93	16.92	56.78	31.35	12.04	Symbols: | Protein of unknown function (DUF1423)
AT1G05430	524	654.07	732.62	309	288	551	650.99	736	241	15.77	12.03	22.32	18.99	26.24	26.01	22.48	22.44	25.27	15.03	13.27	10.12	49.66	38.72	19.23	19.23	7.96	27.03	20.25	18.22	34.12	22.24	28.71	19.09	12.56	20.77	Symbols: | unknown protein; Has 31 Blast hits to 31 proteins in 9 species: Archae - 0; Bacteria - 0; Metazoa - 0; Fungi - 0; Plants - 31; Viruses - 0; Other Eukaryotes - 0 (source: NCBI BLink).
AT1G05460	1046	753	1654.02	542.63	1491.18	987.79	1876	1830.65	305	5.3	7.47	10.22	35.58	42.94	60.38	56.41	129.91	31.06	36.29	8.92	4.49	115.28	59.75	19.71	10.09	17.25	45.99	94.98	35.75	21.26	8.35	57.22	42.72	16.05	21.79	Symbols: SDE3 | P-loop containing nucleoside triphosphate hydrolases superfamily protein
AT1G05470	25	66.84	492.59	94	174.86	69	42.87	13.01	302	0.68	5.2	1.44	3.15	29.05	4.49	13.61	13.73	10.48	0	5.89	5.84	49.07	17.63	37.19	7.39	16.85	28.36	75.29	51.28	22.7	3.54	38.39	40.08	8.71	36	Symbols: CVP2 | DNAse I-like superfamily protein
AT1G05490	0	48	133	33	15	62	157	141	0	4.03	4.01	7	11.09	4.69	1.6	8.51	9.01	0	0	8.01	6.19	8.8	6.71	8.14	3.9	0	6.02	8.56	0.55	12.69	5.12	0	0	0	10.9	Symbols: chr31 | chromatin remodeling 31
AT1G05500	5432.95	5556.18	3646.46	3586.54	3075.52	9980.22	18847.2	29229.5	2046.56	167.71	183.55	76.35	184.81	55.84	119.3	141.38	184.6	95.85	124.35	372.55	254.24	57.48	68.82	63.08	40.31	46.62	60.17	109.11	191.53	175.02	210.6	79.69	123.12	100.61	37.48	Symbols: SYTE, ATSYTE, NTMC2TYPE2.1, NTMC2T2.1, SYT5 | Calcium-dependent lipid-binding (CaLB domain) family protein
AT1G05520	1723.94	27	3712.6	922.96	920	905.64	1938.04	1631.87	500	47.94	59.31	17.86	9.64	94.5	79.72	194.08	182.33	62.45	53.09	11.26	9.71	56.37	35.38	10.44	11.05	28.97	54.29	54.58	23.52	3.24	6	24.14	30.31	21.4	54.77	Symbols: | Sec23/Sec24 protein transport family protein
AT1G05560	0	0	0	622.88	1821.97	0	0	0	9	119.91	0	0	12.69	13.78	20.46	39.64	3.21	0	0	0	0	0	0	0	0	0	30.46	0	0	0	0	2.69	10.06	4.73	10.36	Symbols: UGT1, UGT75B1 | UDP-glucosyltransferase 75B1
AT1G05570	0	30	67	84	10338	0	4.52	0	0	0	0	3.71	0	3.63	9.64	41.54	30.01	0	0	0	0	12.96	2.9	15.34	19.52	70.1	12.16	38.35	2.21	0.88	5.07	8.1	0	0	30.07	Symbols: CALS1 | callose synthase 1
AT1G05575	43	25	605	0	483	39	282.08	101	0	58.51	28.33	9.71	0	13.86	35.5	23.79	5.68	2.02	70.63	2.77	5.92	29.43	339	0	87.86	46.7	0	0	0	0	4.68	0	0	0	17.59	Symbols: | unknown protein; FUNCTIONS IN: molecular_function unknown; INVOLVED IN: anaerobic respiration; LOCATED IN: endomembrane system; EXPRESSED IN: 17 plant structures; EXPRESSED DURING: 9 growth stages; BEST Arabidopsis thaliana protein match is: unknown protein (TAIR:AT2G31945.1); Has 63 Blast hits to 63 proteins in 10 species: Archae - 0; Bacteria - 0; Metazoa - 0; Fungi - 0; Plants - 63;…
AT1G05590	260	416	1376.09	272.08	256	956	94	135.1	537	10.08	40.2	26.33	25.11	33.75	26.25	17.66	26.29	20.2	10.68	17.47	11.1	67.84	26.7	20.96	29.88	38.01	13.09	16.21	17.13	15.76	10.04	12.83	28	22.71	21.94	Symbols: HEXO2, ATHEX3 | beta-hexosaminidase 2
AT1G05600	71	91	347	87	0	308	237	312	0	6.76	8.18	3.85	1.83	8.54	3.91	8.87	8.89	10.41	8.5	8.8	6.47	6.47	39.87	0	0	23.57	24.67	5.48	3.24	13.54	16.35	0	0	0	0	Symbols: | Tetratricopeptide repeat (TPR)-like superfamily protein
AT1G05620	805	875.76	1721.28	513.99	525	1291.2	1418.85	1264.18	914	23.99	37.41	22.92	24.57	28.15	40.27	37.89	29.7	26.08	28.7	19.78	15.86	12.98	21.48	7.39	22.27	25.16	14.26	34.69	21.98	20.12	16.08	24.3	22.37	21.19	52.89	Symbols: URH2 | uridine-ribohydrolase 2
AT1G05630	0	0	44.46	0	0	23	12	11	0	0.58	0	0	0	0	2.39	3.81	6.8	0	0	1.12	1.59	3.33	5.21	7.99	3.06	0	0.71	0	0	0	0	7.01	0	0	0	Symbols: AT5PTASE13, 5PTASE13 | Endonuclease/exonuclease/phosphatase family protein
AT1G05670	169	144	162	228.59	186	112	193	180	0	6.94	6.29	2.79	6.91	14.48	12.92	18.7	17.08	21.71	13.12	5.43	1.67	11.15	11.9	31.02	5.82	5	21.02	22.56	3.08	8.36	4.78	15.61	0	0	29.57	Symbols: | Pentatricopeptide repeat (PPR-like) superfamily protein
AT1G05675	13	0	155	14	0	0	0	0	0	0	0	34.44	0	0	5.23	15.2	0.11	40.88	8.52	0	0	158.17	8.36	3.81	1.29	0	23.11	41.09	3.99	0	0	3.25	0	0	0	Symbols: | UDP-Glycosyltransferase superfamily protein
AT1G05680	136	0	4177.45	0	433	128	104.22	25	0	15.23	0	0	14.85	12.36	16.1	55.83	14.7	13.02	37.88	14.36	2.51	6.42	84.82	4.23	9.08	16.94	0	18.84	7.95	0	0	58.77	0	0	85.68	Symbols: UGT74E2 | Uridine diphosphate glycosyltransferase 74E2
AT1G05710	151.98	170.88	528.96	0	0	204.68	1539.74	784.66	0	13.46	8.86	4.9	5.06	11.33	23.93	97.63	34.99	3.37	11.38	3.7	5.19	2.52	8.27	6.46	10.75	10.87	0	0	0	4.65	5.91	0	0	0	0	Symbols: | basic helix-loop-helix (bHLH) DNA-binding superfamily protein
AT1G05720	764.89	483	1202.97	542	717.99	718.13	1180.07	1215	595	37.91	39.16	39.05	31.07	57.44	38.79	77.29	54.85	29.13	16.56	60.34	52.04	6.69	16.69	18.93	23.08	39.97	66.01	14.59	14.42	24.93	15.93	18.78	82.37	63.45	107.56	Symbols: | selenoprotein family protein
AT1G05730	88.71	298.13	0	33	0	94.85	120.38	187.56	0	0	0	19.49	0	0	9.19	8.98	10.21	3.24	1.53	4.07	1.62	0	0	0	0	0	4.04	0	0	77.12	18.85	0	0	0	0	Symbols: | Eukaryotic protein of unknown function (DUF842)
AT1G05750	14.08	0	34	18	9	212.04	133.8	154.14	0	14.5	0	3.53	7.16	13.87	8.89	7.81	9.61	2.11	2.86	12.88	8.55	4.88	5.13	0	0	5.97	7.81	22.61	3.63	0	0	18.32	0	0	6.51	Symbols: PDE247, CLB19 | Tetratricopeptide repeat (TPR)-like superfamily protein
AT1G05770	183	286	0	0	191	0	0	0	92	4.92	6.81	28.61	22.14	13.71	18.98	27.99	19.02	27.12	8.22	0	0	0	0	20.62	11.45	0	0	18.83	8.72	41.58	16.51	10.73	17.06	10.13	14.16	Symbols: | Mannose-binding lectin superfamily protein
AT1G05780	435.74	484.01	800	356.38	461	390.01	762	1000.92	363	39.03	31.23	17.55	34.18	27.07	15.98	22.34	20.92	67.33	23.8	18.02	15.58	33.79	32.89	74.01	47.05	18.96	20.91	25.96	18.21	66.36	41.74	46.97	49.29	46.59	42.89	Symbols: | Vacuolar ATPase assembly integral membrane protein VMA21-like domain
AT1G05790	169	198	512	66	67	415.97	759	758.01	341	8.32	12.2	9.79	4.72	16.64	5.63	9.38	8.79	9.83	10.91	7.18	3.46	15.49	32.25	24.51	17.3	39.99	24.54	21.02	13.87	21	15.33	16.3	26.22	27.15	17.95	Symbols: | lipase class 3 family protein
AT1G05830	520.2	1053.26	1034.02	505.58	1051	1418.47	2219.78	2047.11	1677.62	12.23	14.92	6.48	6.7	12.63	6.69	15.52	18.32	47.61	19.92	19.68	14.79	43.02	13.87	28.56	6.09	24.58	25.63	52.55	8.74	16.69	7.38	27.75	38.9	16.21	36.01	Symbols: ATX2 | trithorax-like protein 2
AT1G05840	506	380.71	1207.73	572	991.63	1122	2696	1943	550.15	22.95	28.76	17.15	22.44	43.64	40.85	69.74	61.33	30.21	50.19	12.52	8.01	14.06	28.03	30.05	30.75	15.34	20.38	41.44	29.73	18.97	16.59	18.54	36.68	19.56	60.81	Symbols: | Eukaryotic aspartyl protease family protein
AT1G05850	14095.2	6036.73	10661.2	8307.27	11406.5	12997.3	29316.4	42415.1	14111.9	133.78	251.24	202.4	355.08	669.67	344.34	447.98	1228.99	1069.46	443.46	349.81	336.55	424.32	121.59	494.54	730.27	288.36	414.55	533.82	552.95	565.83	304.73	364.54	536.11	580.88	543.66	Symbols: POM1, ERH2, ELP1, CTL1, ELP, HOT2, ATCTL1 | Chitinase family protein
AT1G05870	3271.05	658.77	3617.7	3346.48	3335.45	2486.01	1598.66	2633.95	4438.08	161.83	81.36	80.21	157.08	32.58	172.33	95.6	138.47	132.35	67.47	112.99	108.14	143.41	95.53	57.3	74.51	0	87.6	141.53	74.02	90.92	58.85	136.99	186.42	249.95	121	Symbols: | Protein of unknown function (DUF1685)
AT1G05910	708.73	864	1696.89	720.6	1659.73	1132	1798.93	1600.81	677.15	21.7	12.71	16.22	13.62	45.4	17.7	33.67	29.63	36.36	34.18	8	3.89	34.28	31.96	92.79	24.89	38.72	42.79	61.65	25.34	20.4	16.81	15	30.98	18.06	12.71	Symbols: | cell division cycle protein 48-related / CDC48-related
AT1G05940	1294	1815.99	2484.03	1323.23	506.8	1653.57	2125.97	1892.24	320	35.26	26.6	45.63	42.2	178.84	58.7	33.5	46.02	12.97	20.5	23.47	14.86	9.09	31.96	36.87	58.37	26.56	63.49	54.8	53.53	18.77	22.44	62.93	6.96	5.46	13.26	Symbols: CAT9 | cationic amino acid transporter 9
AT1G05950	509	446.43	457	515	614	546.07	605.99	695.69	181.21	6.64	16.54	5.77	16.51	19.09	15.76	33.3	24.81	35.58	11.31	16.53	4.47	25.34	28.2	18.23	8.16	22.69	22.7	45.72	12.51	15.84	5.31	23.88	30.01	10.55	23.49	Symbols: | unknown protein; Has 50 Blast hits to 45 proteins in 14 species: Archae - 5; Bacteria - 0; Metazoa - 4; Fungi - 0; Plants - 34; Viruses - 0; Other Eukaryotes - 7 (source: NCBI BLink).
AT1G05960	1822	1240.27	1645.81	1433	1928	2499.99	2895.07	2628.02	1531.71	17.39	32.76	12.47	27.57	69.63	33	33.05	51.16	27.56	15.6	25.65	14.81	41.49	17.76	26.56	41.41	36.93	57.42	87.1	38.21	14.46	16.24	77.85	32.79	16.64	49.66	Symbols: | ARM repeat superfamily protein
AT1G05970	253	255	372	153.9	194	540.98	335	344	263.08	10.32	12.23	18.95	11.56	22.78	13.59	10.73	9.02	10.79	13.25	12.4	12.31	12.54	11.54	15.22	12.19	24.11	16.61	8.01	3.84	14.42	8.32	11.12	23.35	21.11	13.47	Symbols: | RNA-binding (RRM/RBD/RNP motifs) family protein
AT1G05990	0	14.99	0	0	0	3	48	33	6	0	0	2.78	0	0	10.35	1.55	1.08	0	0	1.39	2.22	0	0	0	0	0	0	0	0	3.32	3.41	0	9.82	5.05	0	Symbols: RHS1 | EF hand calcium-binding protein family
AT1G06010	0	25.11	0	65	99	90	129.29	171	0	6.81	9.46	8.27	0	0	4.46	13.47	10.42	0	0	12.98	3.75	0	0	0	0	7.85	21.2	13.49	5.97	35.15	4.54	35.51	0	0	15.3	Symbols: | unknown protein; Has 25 Blast hits to 25 proteins in 9 species: Archae - 0; Bacteria - 0; Metazoa - 0; Fungi - 0; Plants - 25; Viruses - 0; Other Eukaryotes - 0 (source: NCBI BLink).
AT1G06040	4260.92	8049.83	2278.03	4943.24	4485.71	10679.9	416.7	3535.9	13102.7	235.09	253.31	245	158.28	321.76	177.74	22.87	58.85	599.27	1233.14	425.53	712.85	327.38	539.63	211.6	451.77	274.43	325.93	380.2	687.27	495.16	596.24	293.96	444.09	1028.09	342.95	Symbols: STO | B-box zinc finger family protein
AT1G06060	500.98	390	700.2	449.13	464.02	556.49	731.88	816.8	386.21	17.78	25.67	25.64	21.03	37.21	18.33	30.92	27.01	17.46	6.54	9.36	6.9	9.93	12.89	5.42	6.01	12.7	31.1	49.5	18.28	24.26	9.47	25.64	19.66	15.91	11.55	Symbols: | LisH and RanBPM domains containing protein
AT1G06070	304	353.89	369.07	197	319	547	919.15	1010.02	232.9	25.32	11.22	16.76	16.48	36.73	19.04	41.16	34.02	48.63	21.38	31.54	22.77	86.94	27.44	31.5	21.15	13.53	26.51	25.32	14.88	34.8	12.66	26.03	21.13	14.1	32.53	Symbols: | Basic-leucine zipper (bZIP) transcription factor family protein
AT1G06110	1900.6	3425.54	1415.56	2013.47	2585.11	3352.89	2070.07	1915.81	3882.07	70.68	50.24	72.87	111.22	59.43	127.49	145.15	137.23	98.87	100.07	49.57	66.76	77.2	76.89	142.72	143.45	120.09	71.72	105.08	169.77	79.45	153.34	62.71	86.54	97.79	99.84	Symbols: SKIP16 | SKP1/ASK-interacting protein 16
AT1G06130	600.27	966	2530.99	712.58	372	502	1656.99	1175	309.49	46.01	11.47	67.94	44.68	67.47	28.29	33.1	32.21	32.56	26.81	15.13	14.86	19.9	25.23	34.83	27.88	38.43	69.12	70.72	65	38.15	22.85	20.36	51.9	39.57	22.29	Symbols: GLX2-4 | glyoxalase 2-4
AT1G06150	1958.01	1135	2499.87	858	932.26	2220.19	12581.8	7270.95	708.01	36.4	41.39	32.62	43.55	37.89	45.04	192.05	162.16	48.2	18.46	29.85	20.77	54.51	37.44	40.62	24.72	30.59	46.64	66.6	31.39	38.21	16.37	50.35	46.44	23.57	45.29	Symbols: | basic helix-loop-helix (bHLH) DNA-binding superfamily protein
AT1G06190	2463	1977.01	2068.74	1818	2980.69	2354.21	530	1545.4	1662	56.47	42.65	43	52.54	0	50.48	14.32	21.26	160.67	59.28	77.8	42.68	117.32	81.14	117.42	63.09	63.94	131.19	89.83	44.39	122.27	73.97	45.4	71.91	41.92	79.26	Symbols: | Rho termination factor
AT1G06210	1082	1379	1210.98	661	1153	2275.45	1273.96	1022.88	1994	52.07	35.42	34.85	71.85	41.9	78.48	46.96	45.35	56.15	219.22	55.04	63.39	19.06	85.66	23.64	56.56	92.68	35	29.34	84.3	23.05	36.07	50.36	55.73	86.64	43.1	Symbols: | ENTH/VHS/GAT family protein
AT1G06220	1177.79	1954	2169	1025	2053	2074	4037	3601.57	690	19.15	15.16	10.79	23.79	34.3	32.31	70.35	69.02	74.86	33.04	13.94	7.2	33.79	32.12	37.2	14.18	37.81	53.66	30.59	11.25	18.8	12.46	31.72	27.47	16.56	73.46	Symbols: MEE5, CLO, GFA1 | Ribosomal protein S5/Elongation factor G/III/V family protein
AT1G06230	731.03	1240.87	1348.97	975.26	1201.26	1748.15	2400.81	1826.55	558.07	54.07	51.64	30.93	23	79.63	37.9	65.44	67.57	20.01	19.36	43.91	32.19	43.33	50.03	90.31	48.08	42.79	60.39	94.14	51.52	45.32	29.72	47.77	75.36	37.2	61.9	Symbols: GTE4 | global transcription factor group E4
AT1G06240	414	500	432	203.32	52	463	322	448	416	7.85	7.67	13.86	10.7	16.05	10.91	5.19	7.37	19.37	7.82	7.19	5.7	41.09	20.41	101.7	29.8	84.92	24.04	16.17	6.32	32.6	29.91	12.88	21.93	32.27	10.55	Symbols: | Protein of unknown function DUF455
AT1G06270	72	21	18	51	0	39	16	27.96	0	2.9	2.45	1.88	5.84	2.61	5.22	6.76	6.23	12.18	18.89	4.67	0.5	2.69	1.08	3.57	3.64	3.67	20.54	0	0	2.23	0.64	9.95	0	0	0	Symbols: | Pentatricopeptide repeat (PPR) superfamily protein
AT1G06290	3119.99	2443	8029.42	2028.48	3211.7	3940.88	7120.69	4134.64	2278.91	123.28	100.9	53.39	65.37	135.14	82.4	348.49	138.9	26.25	40.62	67.09	55.29	29.25	156.34	55.65	63.53	53.59	36.77	28.21	29.79	30.27	26.09	41.73	48.65	41.66	71.74	Symbols: ACX3, ATACX3 | acyl-CoA oxidase 3
AT1G06330	16	107.02	27	985.69	15.02	320	143.02	63.01	0	0	0	2.62	0	7.53	5.4	8.46	6.08	7.46	1.35	27.4	59.83	9.52	2.73	9.49	11.12	11.1	84.61	6.74	0.28	1.58	6.16	4.48	0	0	7.71	Symbols: | Heavy metal transport/detoxification superfamily protein
AT1G06340	0	98	37	0	0	17	41	37	0	3.94	0	11.86	0	0	5.04	3.95	6.84	0	0	2.66	0	6.44	4.14	10.42	4.41	0	0	0	0	9.01	2.23	6.77	0	0	0	Symbols: | Plant Tudor-like protein
AT1G06380	0	0	0	0	0	0	0	0	0	2.6	3.9	0	7.41	0	5.45	7.14	8.44	0	0	0	0	0	0	0	1.24	0	0	14.72	6.6	0	0	0	0	0	0	Symbols: | Ribosomal protein L1p/L10e family
AT1G06410	1883.85	2152.64	4531.71	1639.74	3377.97	4612.02	7824.38	6749.91	2007.54	75.66	46.96	38.22	68.7	160.76	58.36	128.73	114.65	42.15	70.28	21.65	20.99	37.44	50.99	59.04	33.57	114.29	52.4	101.62	66.37	41.07	45.32	62.64	72.95	75.5	75.6	Symbols: ATTPS7, TPS7, ATTPSA | trehalose-phosphatase/synthase 7
AT1G06430	0	0	2	0	0	1398.79	1	387	12981.6	507.5	0	294.24	346.28	1070.25	175.15	8.84	32.79	0	0	63.51	77.34	6.82	2.32	0	0	24.65	0	371.63	631.98	0	0	14.02	561.14	900.41	0	Symbols: FTSH8 | FTSH protease 8
AT1G06440	89	79.95	53	106.01	19	274	269	301	157	6.85	15.36	2.98	4.14	6.69	3.09	6.04	7.17	4.83	1.74	3.55	3.6	16.78	9.97	16.03	5.31	4.41	6.69	5.77	1.83	10.05	3.61	3.88	44.88	5.95	4.91	Symbols: | Ubiquitin carboxyl-terminal hydrolase family protein
AT1G06460	4061.21	6199.14	3688.98	1561.07	1660.23	195	30	48	1540.58	254.06	52.21	397.28	109.77	0	184.88	3.74	18.45	199.66	571.65	5.14	9.07	52.54	287.09	74.19	445.57	561.36	317.45	57.31	322.75	58.16	486.67	80.81	10.86	28.29	42.53	Symbols: ACD32.1, ACD31.2 | alpha-crystallin domain 32.1
AT1G06470	1228	771	612.09	780.59	859.26	1335	2687.17	2764	254	30.48	29.6	16.96	20.99	32.07	17.65	38.25	54.62	38.48	17.32	18.2	11.94	17.18	11.43	8.93	15.23	14.57	59	26	16.65	25.28	13.73	17.77	27.71	16.39	48.41	Symbols: | Nucleotide/sugar transporter family protein
AT1G06475	49	0	157	0	17	214	688	291	0	11.12	14.96	13.43	3.05	0	49.28	26.63	16.59	7.94	1.02	5.22	6.21	6.6	4.75	0	0	0	0	0	0	0	0	0	0	0	6.13	Symbols: | unknown protein; Has 35333 Blast hits to 34131 proteins in 2444 species: Archae - 798; Bacteria - 22429; Metazoa - 974; Fungi - 991; Plants - 531; Viruses - 0; Other Eukaryotes - 9610 (source: NCBI BLink).
AT1G06490	158.22	811	619.31	333.98	999.99	696.96	1911.93	1385.69	243	26.44	38.85	26.07	35.87	53.98	36.86	143.59	152.22	8.88	0	35.1	14.8	82.15	9.85	99.67	11.46	35.51	55.79	73.32	5.49	17.04	9.09	59.75	59.13	15.22	62.32	Symbols: ATGSL07, gsl07, atgsl7, GSL7 | glucan synthase-like 7
AT1G06510	218.01	253.99	133	236	709.78	914	346.05	696	453	14.8	10.22	16.25	12.01	19.92	14.25	9.86	9.91	25.62	11.01	20.49	13.35	9.35	7.47	11.91	4.8	10.99	9.8	8.53	6.57	11.78	8.04	19.23	25.52	12.19	50.35	Symbols: | unknown protein; FUNCTIONS IN: molecular_function unknown; INVOLVED IN: biological_process unknown; LOCATED IN: chloroplast; EXPRESSED IN: 21 plant structures; EXPRESSED DURING: 13 growth stages; Has 376 Blast hits to 369 proteins in 152 species: Archae - 5; Bacteria - 113; Metazoa - 105; Fungi - 46; Plants - 27; Viruses - 2; Other Eukaryotes - 78 (source: NCBI BLink).
AT1G06520	100	57	111	25	50	84	61	88	707	0	6.78	0	10.95	75.64	3.64	0.35	3.71	4.86	3.41	5.7	4.58	1.65	10.16	0	0	37.98	2.44	20.79	16.12	5.89	98.95	9.56	31.95	128.12	2.85	Symbols: ATGPAT1, GPAT1 | glycerol-3-phosphate acyltransferase 1
AT1G06530	2241.14	1908.98	2125.09	1050	1383	1203.4	3046.53	3115.88	632.97	80.13	40.13	43.85	65.96	0	69.82	109.44	101.53	73.5	30.74	81.54	65.86	98.22	88.26	106.73	85.99	25.51	28.05	64.97	38.88	117.59	54.61	55.27	34.62	14.1	36.23	Symbols: | Tropomyosin-related
AT1G06550	2345.99	3569	1561.32	537.91	622	1489.01	4839.52	3932.06	688	12.94	34.49	24.45	24.15	91.47	40.69	224.13	173.11	85.52	1.77	26.72	9.02	133.15	8.8	26.55	16.98	30.15	27.32	87.95	11.81	78.22	10.91	102.86	48.43	13.53	53.87	Symbols: | ATP-dependent caseinolytic (Clp) protease/crotonase family protein
AT1G06560	138	225	555.01	166	239	283	494	578	61	8.59	4.66	5.38	4.84	20.86	5.06	8.18	8.93	14.45	6.3	9.95	4.82	19.43	14.02	11.8	3.98	19.01	24.84	10.65	3.25	9.7	4.27	26.55	11.6	5.17	18.82	Symbols: | NOL1/NOP2/sun family protein
AT1G06570	917.79	4504.63	4140.74	370	798.06	1106.52	669.74	790.04	1209	98.95	35.81	24.97	109.53	141.63	98.19	53.99	60.67	40.68	319.2	42.53	61.72	312.55	516.03	135.58	337.76	53.96	21.77	84.53	258.96	41.97	78.19	72.65	30.12	30.26	24.78	Symbols: PDS1, HPD | phytoene desaturation 1
AT1G06590	0	58	100.01	18	0	76	258	263	0	0	2.59	6.54	7.33	11.22	1.58	7.08	9.48	0	0	10.38	2.22	14.8	10.24	23.94	19.72	0	2.31	11.29	0.63	1.35	2.25	6.88	0	0	0	Symbols: | unknown protein; Has 380 Blast hits to 268 proteins in 109 species: Archae - 0; Bacteria - 0; Metazoa - 245; Fungi - 73; Plants - 49; Viruses - 0; Other Eukaryotes - 13 (source: NCBI BLink).
AT1G06620	12755	2247.49	27768.1	1328.96	43033.7	4708.13	1620.58	1561.69	7458.73	979.2	257.08	198.19	284.09	272.7	422	211.63	215.91	245.74	1799.15	42.9	49.06	33.31	1619.13	40.77	223.14	518.97	109.22	358.36	1328.68	39.84	155.93	44.16	128.32	773.49	384.16	Symbols: | 2-oxoglutarate (2OG) and Fe(II)-dependent oxygenase superfamily protein
AT1G06645	0	0	155	0	96.1	0	0	0	0	0	182.15	0	146.7	0	123.69	16.98	17.99	0	0	0	0	0	62.69	3.1	30.51	0	0	0	0	0	0	0	0	0	12.82	Symbols: | 2-oxoglutarate (2OG) and Fe(II)-dependent oxygenase superfamily protein
AT1G06650	0	145.99	4226.38	262.02	0	2319.18	496.54	441	4121.72	118.11	283.51	0	547.67	86.48	56.74	41.89	43.1	0	0	17.25	25.35	33.56	524.77	14.97	108.84	109.81	17.77	0	0	2.4	8.57	9.87	30.03	153.29	0	Symbols: | 2-oxoglutarate (2OG) and Fe(II)-dependent oxygenase superfamily protein
AT1G06660	0	11	0	0	0	0	0	0	0	3.83	0	0.99	4.43	1.86	4.29	41.53	37.37	0	0	0	0	0	0	5.16	0	0	0	7.44	0	9.67	1.2	0	0	0	0	Symbols: | unknown protein; BEST Arabidopsis thaliana protein match is: unknown protein (TAIR:AT2G30820.2); Has 166 Blast hits to 144 proteins in 35 species: Archae - 0; Bacteria - 17; Metazoa - 13; Fungi - 20; Plants - 104; Viruses - 0; Other Eukaryotes - 12 (source: NCBI BLink).
AT1G06670	87	89	102	0	0	273.22	446.42	331.36	94	0	0	0	2.71	6.72	4.86	13.12	15.27	5.62	0	12.34	3.93	11.48	5.59	0	0	9.58	0	11.49	3.72	8.62	5.55	0	11.95	5.38	0	Symbols: NIH | nuclear DEIH-boxhelicase
AT1G06680	120702	69059.9	84028.4	92269.9	67464.6	72845.2	840.17	14773	97311.1	6576.22	4785.08	8219.26	10919.2	1898.32	6972.28	18.42	491.03	3499.55	4616.17	4127.64	5143.29	4012.65	2781.68	2379.25	4063.71	2719.8	4322.27	2280.6	4129.24	1889.37	2983.02	6683.59	3621.33	3297.52	2198.36	Symbols: PSBP-1, OEE2, PSII-P | photosystem II subunit P-1
AT1G06690	3143	7347.99	7901.81	3613.83	5018.47	11389.9	259	778.01	7745.45	194.93	66.39	163.2	139.55	332.18	298.85	13.41	44.99	183.22	199.02	161.75	241	204.27	214.42	100.18	117.76	149.81	136.41	133.78	185.16	115.89	185.79	163.9	103.42	147.23	112.18	Symbols: | NAD(P)-linked oxidoreductase superfamily protein
AT1G06710	50	11	134	30	60	71	82	82	0	3.36	0	0	0	1.81	4.03	5.42	4.26	17.82	6.19	9.42	2.23	9.75	17.23	14.45	3.75	0	10.5	2.83	0	5.92	1.39	0	0	0	20.75	Symbols: | Tetratricopeptide repeat (TPR)-like superfamily protein
AT1G06720	411	425.82	844.34	412	644	413	1171.97	1032.33	12	6.93	22.7	9.46	9.14	13.09	4.5	17	16.44	50.29	11.1	18.67	8.87	31.05	14.26	47.86	21.73	10.85	35.87	24.99	16.32	44.77	21.84	30.28	6.07	0	25.64	Symbols: | P-loop containing nucleoside triphosphate hydrolases superfamily protein
AT1G06730	1171.55	778.7	979.71	308.01	733.88	973.05	1224.47	1341.1	421.98	51.36	55.8	34.71	44.24	81.2	52.33	57.7	66.3	101.37	44.16	30.47	12.81	41.77	38.88	53.3	29.54	16.8	19.27	17.7	9.3	57.38	31.21	46.51	60.68	28.84	27.52	Symbols: | pfkB-like carbohydrate kinase family protein
AT1G06750	0	305	558	0	47	348	548.35	425.27	0	0	0.81	0	9.51	46.26	24.45	13.67	15.99	0	0	27.83	15.65	11.95	9.74	7.81	0	5.45	0	10.03	0.54	22.94	7.74	15.67	0	0	4.5	Symbols: | P-loop containing nucleoside triphosphate hydrolases superfamily protein
AT1G06780	230	476.29	707	180.03	354.41	454.97	725	718.67	57.16	38.91	18.16	16.14	8.96	21.75	13.24	27.77	28.83	15.23	16.95	10.46	8.53	18.22	24.23	64.32	57.08	41.43	31.29	54.22	54	9.38	6.92	23.32	6.23	7.95	16.17	Symbols: GAUT6 | galacturonosyltransferase 6
AT1G06790	54	168	278.26	315.99	161.01	272.92	249	277.81	222	20.48	12.3	30.93	17.79	6.8	3.81	11.26	9.86	19.42	17.5	6.5	6.42	12.35	11.85	13.09	12.99	12.88	17.49	12.06	6.42	15.72	10.44	8.15	12.85	14.26	19.56	Symbols: | RNA polymerase Rpb7 N-terminal domain-containing protein
AT1G06820	816.38	1090	1192.96	703.39	1180.01	1092.01	507.95	467	963.94	25.94	20.81	12.93	18.07	160.21	19.4	12.95	14.98	36.32	27.55	6.06	7.79	10.2	14.99	27.73	20.39	56.85	20.67	36	23.4	11.18	10.54	18.81	41.61	48.74	18.69	Symbols: CRTISO, CCR2 | carotenoid isomerase
AT1G06840	7181.33	3302.87	7254.59	1963.44	2987.74	7093.38	2527.85	940.37	647.75	81.5	150.87	104.09	73.57	103.96	34.52	35.92	19.86	77.53	251.27	26.87	26.49	45.39	70.23	13.81	32.97	66.32	51.2	61.37	74.05	56.51	115.83	20.11	25.57	31.72	49.79	Symbols: | Leucine-rich repeat protein kinase family protein
AT1G06850	114.02	0	24.26	0	147	0	0	0	90.35	0	0	3.85	0	0	4.15	14.17	12.76	16.26	1.34	0	0	10.87	0	9.11	5.58	0	0	0	0	0	0	45.44	27.6	8.44	24.94	Symbols: AtbZIP52, bZIP52 | basic leucine-zipper 52
AT1G06870	199	0	774.95	259.6	0	0	0	0	267	0	48.23	12.24	22.3	37.04	34.47	91.08	70.67	10.11	10.69	0	0	78.76	61.57	30.13	26.12	1.96	12.59	11.46	20.58	0	0	12.15	12.02	6.85	0	Symbols: | Peptidase S24/S26A/S26B/S26C family protein
AT1G06890	2375.33	2109.24	2908.49	2027.31	4340.18	3383.64	4433.04	5990.44	1478	61.16	50.22	46.37	54.97	97.74	58.44	86.16	133.06	26.45	51.62	18.82	14.22	28.1	29.61	37.6	62.41	30.68	24.18	19.47	21.37	37.42	36.8	18.05	22.19	17.68	23.51	Symbols: | nodulin MtN21 /EamA-like transporter family protein
AT1G06900	979	1095	2299	1341.91	2384.3	1081.99	2057.19	2319.03	381	20.19	17.69	18.7	43.67	56.29	17.18	29.29	25.73	19.72	13.44	16.83	13.29	16.71	19.68	105.68	39.75	48.43	36.2	70.75	28.5	41.33	28.63	64.89	15.17	14.34	47.92	Symbols: | Insulinase (Peptidase family M16) family protein
AT1G06950	2002.02	3431.51	4035.76	4427.94	4907.91	3233.28	2286.48	2847.55	3564.8	31.86	58.04	15.87	48.33	228.02	28.92	22.24	32.48	68.61	25.25	61.9	25.3	89.6	41.49	147.89	38.89	112.15	166.58	259.61	50.84	42.35	32.31	46.73	42.19	29.14	79.83	Symbols: ATTIC110, TIC110 | translocon at the inner envelope membrane of chloroplasts 110
AT1G06980	0	97	0	41	0	100	254	544	0	0	7.29	0	0	0	3.94	24.01	94	0	0	5	7.93	0	0	4.1	7.21	8.3	10.22	0	0	15.27	8.19	0	0	0	31.55	Symbols: | unknown protein; FUNCTIONS IN: molecular_function unknown; INVOLVED IN: biological_process unknown; LOCATED IN: endomembrane system; EXPRESSED IN: sepal, male gametophyte, carpel; EXPRESSED DURING: 4 anthesis; BEST Arabidopsis thaliana protein match is: unknown protein (TAIR:AT2G30230.1); Has 159 Blast hits to 159 proteins in 13 species: Archae - 0; Bacteria - 0; Metazoa - 0; Fungi - 0…
AT1G07010	588.91	1349.85	1295.07	1383.42	1313.01	3589.97	84	405	3098	91.18	28.5	32.74	21.72	174.35	45.84	2.25	8.79	27.62	62.32	35.88	69.44	31.08	86.98	35.66	30.9	80.32	47.71	27.92	55.62	21.15	38.31	37.38	51.66	130.74	33.6	Symbols: | Calcineurin-like metallo-phosphoesterase superfamily protein
AT1G07020	156	256	278	0	85	85	183	150	74	19.86	8.45	9.97	16.05	12	17.75	26.15	20.79	52.09	32.77	3.62	3.01	23.33	14.69	0	0	7.75	0	23.28	6.91	27.17	17.66	38.62	7.7	5.14	9.54	Symbols: | unknown protein; Has 39 Blast hits to 39 proteins in 17 species: Archae - 0; Bacteria - 0; Metazoa - 6; Fungi - 3; Plants - 28; Viruses - 0; Other Eukaryotes - 2 (source: NCBI BLink).
AT1G07040	623	1313	1316	356	1622	736	396.81	542	1238	17.21	35.55	47.52	41.62	36.15	45.99	14.5	21.92	30.55	96.69	6.34	17.16	12.52	56.61	3.87	10.63	21.83	26.05	21.38	27.47	12.21	17.93	29.3	22.37	33.15	28.03	Symbols: | unknown protein; INVOLVED IN: biological_process unknown; LOCATED IN: chloroplast; EXPRESSED IN: 24 plant structures; EXPRESSED DURING: 14 growth stages; BEST Arabidopsis thaliana protein match is: unknown protein (TAIR:AT1G27030.1); Has 540 Blast hits to 538 proteins in 187 species: Archae - 0; Bacteria - 333; Metazoa - 0; Fungi - 0; Plants - 67; Viruses - 0; Other Eukaryotes - 140 (s…
AT1G07050	0	0	627.47	0	539	0	0	0	0	0	6.32	7.23	2.17	5.22	4.92	0.78	9.29	0	0	0	0	33.08	21.46	0	0	0	0	0	0	0	0	0	0	0	27.66	Symbols: | CCT motif family protein
AT1G07070	4640.56	3101.94	3973.77	4566.46	3432.71	3713.88	10571.5	13722.6	2508.83	80.55	322.96	41.54	156.2	83.29	159.12	426.18	337.39	840.29	159.81	802.86	317.48	264.59	95.94	0	0	0	717.17	0	0	1458.45	324.08	384.11	615.38	246.86	182.85	Symbols: | Ribosomal protein L35Ae family protein
AT1G07080	12176.1	11882.2	19067.7	5035.63	14894.3	26426	7603.5	5444.04	12982.8	573.69	305.29	400.15	453.03	1061.96	860.04	455.24	396.02	274.66	2528.82	303.79	678.13	202.53	2089.57	174.97	1013.83	555.03	141.54	170.51	1012.77	160.52	595.01	250.62	163.64	346.41	147.8	Symbols: | Thioredoxin superfamily protein
AT1G07110	2931.61	2289.82	2886.24	3610.58	4553.3	3464	2028.29	1633.05	1151.41	52.11	89.84	46.05	66.9	195.37	60.02	65.08	44.32	94.97	51.94	59.35	57.52	53.59	59.63	36.88	46.2	49.76	110.7	96.68	73.97	26.49	27.76	33.17	64.29	44.31	63.98	Symbols: F2KP, ATF2KP, FKFBP | fructose-2,6-bisphosphatase
AT1G07120	173	198.77	189.16	83	156	382.04	279.98	256	907.99	9.86	34.19	23.42	8.72	10.99	13.04	20.96	29.33	38.09	9.36	17.15	17.01	40.89	18.52	27.54	17.01	22.76	15.11	16.15	12.52	27.59	26.61	289.32	64.2	28.03	17.02	Symbols: | FUNCTIONS IN: molecular_function unknown; INVOLVED IN: biological_process unknown; LOCATED IN: chloroplast envelope; EXPRESSED IN: inflorescence meristem, petal, leaf whorl, flower; EXPRESSED DURING: 4 anthesis, petal differentiation and expansion stage; BEST Arabidopsis thaliana protein match is: Tetratricopeptide repeat (TPR)-like superfamily protein (TAIR:AT4G18570.1); Has 288 Blast…
AT1G07130	0	0	58	17	35	32	22.02	23	0	1.8	0	3.62	4.58	2.92	10.5	2.89	4.66	0	0	1.3	1.39	9.76	12.83	1.71	7.19	0	5.28	0	0	0	0	3.87	0	0	4.83	Symbols: STN1, ATSTN1 | Nucleic acid-binding, OB-fold-like protein
AT1G07200	182	932	266	376.97	102	3500.33	1970.99	3699.03	134	68.72	7.5	25.16	7.71	62.78	37.93	93.35	360.52	19.8	24.21	12.01	11.45	31.82	31.65	13.23	3.01	5.44	27.28	17.17	18.64	9.8	18.04	15.98	6.69	7.83	15.62	Symbols: | Double Clp-N motif-containing P-loop nucleoside triphosphate hydrolases superfamily protein
AT1G07210	650	542	867.4	439.94	576.04	633	1164.96	1443.51	415.96	22.1	18.16	15.9	24.54	23.39	16.9	34.06	24.16	30.53	12.96	15.54	15.24	25.22	22.35	32.15	28.83	13.49	20.08	21.88	11.03	42.1	20.34	15.73	16.3	12.46	12	Symbols: | Ribosomal protein S18
AT1G07220	465.89	500.46	611.01	74.67	393.97	1233	739	1641.67	282	13.66	24.01	20.68	25.75	24.78	8.18	7.34	23.61	18.85	12.47	24.7	21.1	29.74	48.94	24.61	30.23	38.08	11.3	26.96	7.99	44.17	19.98	16.3	33.7	22.68	13.31	Symbols: | Arabidopsis thaliana protein of unknown function (DUF821)
AT1G07230	93	0	414	0	71	376	371	341	0	12.14	3.2	7.93	6.01	5.11	6.5	11.19	13.15	1.2	11.26	1.91	1.54	9.68	17.59	8.83	21.74	18.55	0	0	0	0	0	4.14	0	0	10.9	Symbols: NPC1 | non-specific phospholipase C1
AT1G07270	0	5	35	0	57	7	114	176	0	0	0	0	0	2.4	1.26	5.42	6.3	0	0	4.24	2.01	7.83	0	8.62	2.25	0	0	13.83	0	22.4	0.47	0	0	0	6.21	Symbols: | Cell division control, Cdc6
AT1G07310	91	258	583	133	227	370	496.01	356	314	17.21	13.86	15.7	19.14	0	34.06	60.53	58.34	8.08	29.13	15.06	23.16	103.36	59.06	58.02	67.54	7.67	24.39	48.59	60.92	27.8	30.78	26.17	27.67	27.88	36.27	Symbols: | Calcium-dependent lipid-binding (CaLB domain) family protein
AT1G07320	3252.15	2361.74	4980.17	2926.01	2959.03	3852.77	458.28	1305.09	2451.89	178.99	102.07	96.77	127.77	117.42	163.43	17.08	25.66	314.18	104.87	1614.4	642.85	511.51	95.33	491.83	112.03	360.59	1529.07	471.77	109.41	777.26	356.63	684.66	618.69	280.35	1156.19	Symbols: RPL4 | ribosomal protein L4
AT1G07350	1211.25	1997	1351.98	431.27	826.01	671.04	63	121	3748.81	23.69	28.16	23.42	16.35	21.79	55.67	10.37	14.45	40.31	80.94	40.03	108	47.04	56.81	35.85	27.93	337.66	46.73	48.11	28.91	19.2	60.17	168.8	136.05	149.9	43.87	Symbols: | RNA-binding (RRM/RBD/RNP motifs) family protein
AT1G07360	1033	1342.15	2022	856.87	1320.74	4174.58	5837.64	5555.78	975	68.19	30.03	18.31	28.36	80.91	27.49	50.79	44.28	34.71	51.01	44.33	27.55	60.23	40.96	60.44	44.98	24.97	33.74	81.79	74.57	45.16	27.23	64	61.24	31.85	67.62	Symbols: | CCCH-type zinc fingerfamily protein with RNA-binding domain
AT1G07370	41	124	843.05	93	291.03	40	970	1642.99	125	2.07	8.69	10.34	6	15	3.78	32.6	41.67	5.92	0.89	6.13	1.57	88.72	23.92	46.79	7.2	8.88	10.04	12.41	0	25.92	0.39	24.51	39.48	10.06	23.66	Symbols: PCNA1, ATPCNA1 | proliferating cellular nuclear antigen 1
AT1G07380	2265.5	744.93	5157.97	2368.08	928.48	2211.99	3296	6403.15	784.89	41.2	25.62	28.05	47.37	116.86	64.72	82.3	86.31	33.19	43.61	31.33	16.66	42.85	65.75	46.43	45.43	21.22	36.59	43.44	62.33	28.67	14.08	26.63	17.85	8.41	44.01	Symbols: | Neutral/alkaline non-lysosomal ceramidase
AT1G07390	3191.11	496.88	1575.21	0	1817.2	0	0	0	0	0	16.86	0	63.78	0	5.09	0.5	5.42	0	48.1	0	0	20.29	687.57	2.85	67.42	15.42	0	0	0	1.28	27.45	0	0	0	7.58	Symbols: AtRLP1, RLP1 | receptor like protein 1
AT1G07400	0	70	0	0	24	38	12	29.98	0	4.39	22.59	7.49	52.67	0	37	8.95	15.48	0	0	17.56	5.89	0	0	0	0	55.55	0	88.31	51.39	0.73	4.26	0	0	0	6.71	Symbols: | HSP20-like chaperones superfamily protein
AT1G07410	1321.67	2199.2	1780.64	730	1286.6	1753.36	3018.89	3636.57	787.67	66.19	50.58	116.65	97.56	158.52	96.69	107.75	118.29	121.37	70.26	57.26	43.94	99.37	69.45	58.19	42.8	52.7	86.45	89.4	71.24	112.22	95.31	54.11	73.92	64.7	96.44	Symbols: ATRABA2B, RAB-A2B, ATRAB-A2B, RABA2b | RAB GTPase homolog A2B
AT1G07430	689	4252.89	4048.76	414.81	526.92	2111	1012	1705.32	1211	45.42	45.19	34.03	31.66	80.79	51.33	24.14	25.78	42.8	71.8	43.25	49.06	39.71	82.45	32.47	29.98	57.92	26.06	71.56	18.79	32.86	72.34	141.81	48.06	42.02	20.34	Symbols: HAI2 | highly ABA-induced PP2C gene 2
AT1G07470	170	136.25	793.91	0	393	269.03	529.5	428.52	426.02	14.38	53.41	31.53	51.57	46.57	53.69	105.67	96.88	4	1.44	5.52	3.7	56.05	45.97	24.69	27.2	11.56	0	0	0	12.5	3.5	35.82	58.4	39.98	25.67	Symbols: | Transcription factor IIA, alpha/beta subunit
AT1G07480	1424.88	936	1094.04	752.99	856.02	949.34	1902.97	1423.77	918.98	35.03	29.51	37.94	30.23	74.34	52.4	80.4	76.19	28.36	50.44	13.15	11.94	21.69	49.09	38.18	49.62	20.49	22.06	34.25	37.68	21.88	23.65	25.42	23.16	18.52	25.34	Symbols: | Transcription factor IIA, alpha/beta subunit
AT1G07510	0	0	1	0	1226	1701.05	1200.31	1299.48	3186.11	92.35	21.71	5.18	1.53	177.06	72.65	79.67	74.75	0	0	23.51	25.97	5.82	6.5	19.28	8.75	0	0	100.36	93.05	0	0	10.52	35.67	63.07	17.44	Symbols: ftsh10 | FTSH protease 10
AT1G07520	476.02	398.14	364.29	0	0	0	0	0	0	0	0	0	2.81	10.48	23.57	33.3	36.79	40.21	61.79	0	0	5.05	19.85	0	0	18.67	0	36.34	37.16	37.15	35.66	52.58	0	0	0	Symbols: | GRAS family transcription factor
AT1G07530	2946.34	4290.67	6469.45	3099.03	4026.19	6985.96	8226.51	6071.04	2663.81	106.55	137.31	68.99	61.49	153.79	86.85	162.23	140.15	52.52	106.13	59.62	66.03	47.7	106.82	83.95	76.21	104.41	63.36	80.74	81.87	63.84	79.76	71.96	85.08	86.78	97.46	Symbols: SCL14, ATGRAS2, GRAS2 | SCARECROW-like 14
AT1G07570	350.07	274.6	305.19	187	906.17	1278.32	1429.54	984.8	453.99	150.61	40.63	47.87	63.21	81.36	29.99	53.47	79.34	33.87	58.14	30.57	53.4	33.98	38.86	9.72	39.9	32.68	9.41	43.54	77.89	3.32	10.23	69.19	30.27	47.75	74.61	Symbols: APK1A | Protein kinase superfamily protein
AT1G07590	105	68	210.01	11	90	116	111	167	0	2.46	3.47	3.87	5.73	11.83	6.89	10.11	10.32	5.75	5.47	3.61	2.48	8.15	9.71	27.26	6.9	0	3.35	19.61	14.99	6.18	1.35	4.35	0	0	18.05	Symbols: | Tetratricopeptide repeat (TPR)-like superfamily protein
AT1G07615	91	118	169	158	267	208	255	287.01	137	14.27	15.96	8.7	16.45	4.92	12.77	26.85	22.91	17.15	6.69	5.35	2.14	31.63	35.36	17.75	15.66	20.71	24.67	21.01	14.65	6.63	4.87	7.8	13.93	6.09	7.11	Symbols: | GTP-binding protein Obg/CgtA
AT1G07630	69.57	255.84	92.01	141.8	161	417.21	755.57	285.01	54.63	10.88	24	9.81	7.7	24.55	10.57	51.46	29.84	9.76	12.19	7.94	10.43	1.67	15.67	12.23	29.63	14.26	22.88	21.56	17.91	14.2	22.48	18.15	11.39	5.26	26.14	Symbols: PLL5 | pol-like 5
AT1G07650	3561.71	2684.01	4480.67	3303.72	1890.61	3179.91	1696.38	1843.38	615.21	40.75	175.69	41.77	61.04	84.2	61.04	57.84	61.44	240.03	175.04	33.24	26.68	60.15	174.61	163.99	77.99	134.68	60.06	166.96	72.27	64.14	47.34	124.45	36.69	171.83	56.21	Symbols: | Leucine-rich repeat transmembrane protein kinase
AT1G07660	147.27	827.99	1048.48	82.16	0	1035.05	9757.21	12907.9	54	0	17.21	60.03	78.94	69.86	19.1	83.09	66.44	56.85	0.88	375.38	123.57	176.88	18.26	93.58	8.21	0	98.79	108.9	20.33	43.09	13.68	15.6	78.54	7.36	0	Symbols: | Histone superfamily protein
AT1G07670	1385.55	108	439.92	1146.08	1058.98	1864.9	4501.37	3251.59	226.28	74.59	102.83	55.71	15.9	36.69	71.25	167.21	151.58	131.28	90.98	12.61	8.94	30.65	15.09	36.37	19.49	31.46	15.86	25.96	12.42	6.86	6.41	100.37	21.09	10.38	33.92	Symbols: ATECA4, ECA4 | endomembrane-type CA-ATPase 4
AT1G07700	886	1042	430.99	385	758	1100	139	428	2479.88	36.56	46.82	23.77	21.53	73.92	38.53	3.49	9.34	28.17	45.22	19.49	28.43	31.84	73.97	27.02	42.75	45.34	25	31.65	80.47	19.89	34.35	41.1	50.02	79.82	26.54	Symbols: | Thioredoxin superfamily protein
AT1G07705	2033	1773.5	2129.31	1935.88	2239.73	2580.41	2848.15	2814.91	1315.94	83	54.37	64.55	51.25	127.44	53.95	86.65	75.61	71.24	75.61	18.43	16.95	83.24	69.96	57.8	32.89	58	34.59	95.9	58.08	47.11	30.44	48.92	54.8	46.25	38.83	Symbols: | NOT2 / NOT3 / NOT5 family
AT1G07710	4007.75	2289.43	3065.9	2379.19	5146.72	5250.79	6314.78	3751.64	2551.56	102.62	93.19	56.8	59.31	199.5	146.07	144.05	163.33	55.86	181.07	40.59	45.15	75.03	185.71	51.26	85.49	199.2	143.61	66.55	134.55	28.27	57.96	99.1	59.01	83.43	81.18	Symbols: | Ankyrin repeat family protein
AT1G07720	233	0	44.94	0	0	10	87	549	213	6.3	2.44	0	95.31	4.16	19.65	0.62	0.3	21.37	1.73	4.67	1.66	40.68	12.47	24.6	3.14	0	0	28.02	34.97	0	0	48.96	79.23	115.81	0	Symbols: KCS3 | 3-ketoacyl-CoA synthase 3
AT1G07745	87	39	105.31	170	0	259.83	541.78	554.06	95	8.12	26.18	2.32	11.56	4.65	7.46	6.6	9.02	12.05	2	3.73	2.46	3.54	1.99	6.16	3.73	7.44	10.63	0	0	4.94	1.07	6.06	15.12	5.07	0	Symbols: ATRAD51D, RAD51D, SSN1 | homolog of RAD51 D
AT1G07780	326	287	589.87	229	372	313	179	311	206	15.77	8.82	19.41	26.67	59.17	18.32	12.08	10.45	51.16	21.28	14.03	9.07	27.48	25.74	13.82	10.08	20.26	16.17	27.07	23.4	10.39	6.55	7.63	47.8	22.59	26.9	Symbols: PAI1 | phosphoribosylanthranilate isomerase 1
AT1G07790	5579.15	2659.05	7630.27	1824.46	2418.16	4311.99	7973.74	10290.1	517.46	257.91	125.45	297.03	370.17	39.31	222.44	450.21	392.78	591.42	333.59	199.21	117.79	2013.84	207.59	632.16	197.18	269.37	742.16	39.58	7.74	786.96	92.68	676.05	623.64	121	675.1	Symbols: HTB1 | Histone superfamily protein
AT1G07810	1115.53	2682.53	5111.22	581.25	2101.45	1226.01	3264.29	1929.64	1703.71	32.92	71.3	73.26	41.43	130.14	118.1	271.26	217.48	66.89	38.09	32.83	18.55	61.31	79.39	86.47	32.94	46.99	43.75	146.15	47.91	32.49	24.09	118.26	63.22	40.76	134.63	Symbols: ECA1, ATECA1, ACA3 | ER-type Ca2+-ATPase 1
AT1G07830	459.81	271.01	630.43	232	465	649	1151.71	1275.39	252	31.26	17.2	18.23	17.04	26.16	18.86	34.91	30.81	32.99	8.1	34.88	17.16	38.7	20.09	36.2	24.08	15.06	38.02	27.33	19.31	26.84	6.97	20.36	39.78	15.54	26.51	Symbols: | ribosomal protein L29 family protein
AT1G07840	625.04	305	582.08	470	629.14	3240.81	3133.83	3235.76	148	14.3	11.96	9.87	14.84	34	12.67	33.32	27.97	42.05	15.84	66.26	41.61	23.24	17.88	23.43	15.06	12.02	23.59	23.46	11.1	20.8	15.9	10.05	8.09	5.02	14.23	Symbols: | Sas10/Utp3/C1D family
AT1G07870	367.38	604.99	1337.49	401.46	543	1075.63	1328.29	782.92	0	23.33	20.7	19.72	18.04	38.13	22.35	27.05	16.02	25.72	40.21	17.07	12.75	10.39	47.97	10.72	31.9	29.34	7.94	16.96	43.57	9.52	11.28	7.87	0	0	12.29	Symbols: | Protein kinase superfamily protein
AT1G07880	1029.95	685.27	3483.62	506.11	1215.67	2176.59	2897.1	2917.97	794	46.55	56.04	83.43	40.4	30.76	91.64	102.07	164.21	63.72	107.65	40.75	39.9	46.58	100.25	28.99	101.11	39.68	26.14	34.64	31.21	60.56	47.85	56.82	37.41	91.02	48.58	Symbols: ATMPK13 | Protein kinase superfamily protein
AT1G07890	37260.8	44128.2	49259.3	18319	31025.5	23439.3	26792.8	27200	10315	1208.8	866.16	2528.18	536.52	899.73	2244.94	2341.06	1730.25	1321.7	1316.3	702.49	630.45	898.25	1391.78	575.46	1538.34	547.38	904.38	1501.58	532.05	514.98	997.01	1210.31	1299.8	1646.95	1045.06	Symbols: APX1, MEE6, CS1, ATAPX1, ATAPX01 | ascorbate peroxidase 1
AT1G07900	0	0	24	0	0	0	0	0	0	5.94	3.73	0	0	7.78	2.33	0.75	1.93	0	0	0	0	8.98	19.58	0	9.27	0	0	0	0	0	0	0	0	0	0	Symbols: LBD1 | LOB domain-containing protein 1
AT1G07910	1575	467.03	743	552.01	1096.45	1139	1314	1272	600	13.57	14.15	9.89	10.41	25.9	6.39	10.76	11.84	48.43	8.73	7.36	4.65	34.01	20.08	26.99	16.77	26.01	46.67	13.99	4.71	16.36	10.4	21.57	55.24	37.8	25.82	Symbols: ATRNL, RNL, AtRLG1 | RNAligase
AT1G07930	18973.9	29180.7	52763.8	7042.17	23491.3	12560.2	29689.2	31413.3	30180.4	2850.74	3302.61	1515.8	2258.11	4468.72	2652.59	7901.02	6526.52	1361.71	1083.12	932.46	433.72	4972.26	2164.57	2265.2	2309.98	1306.03	755.16	962.26	489.36	2667.48	1856.34	182.87	2546.79	1833.04	1286.92	Symbols: | GTP binding Elongation factor Tu family protein
AT1G07960	750	602	1132.99	433	662	498	828	800.09	482	56.98	37.5	49.43	29.6	85.69	35.64	51.87	39.55	46.23	18.77	14.6	15.14	21.31	31.58	26.27	23.66	17.52	25.25	25.47	12.08	57.94	24.99	21.8	30.83	29.52	21.07	Symbols: ATPDIL5-1, PDIL5-1 | PDI-like 5-1
AT1G07970	309	204	276.6	340	673	339.81	701.01	778.99	122	8.74	16.52	4.86	13.7	14.95	20.8	44.56	39.6	22.17	17.61	14.63	4.97	48.19	21.72	22.79	12.98	12.55	26.9	19.08	5.13	13.11	3.16	52.69	26.2	9.56	47.66	Symbols: | CONTAINS InterPro DOMAIN/s: Cytochrome B561-related, N-terminal (InterPro:IPR019176); Has 215 Blast hits to 213 proteins in 79 species: Archae - 0; Bacteria - 6; Metazoa - 131; Fungi - 22; Plants - 42; Viruses - 0; Other Eukaryotes - 14 (source: NCBI BLink).
AT1G07980	213.82	125.61	38	113	184	297	261.95	304	121	9.65	18.65	8.65	22.15	10.53	20.38	35.04	29.68	22.79	7.25	8.95	9.63	4.1	4.88	7.69	2.62	12.01	11.04	5.08	0.94	8.54	3.39	16.89	10.2	11.23	12.68	Symbols: NF-YC10 | nuclear factor Y, subunit C10
AT1G07990	2236.83	1793	3095.89	2540.05	1070.84	4097.76	4903.55	4013.12	2238	73.43	47.08	45.54	43.06	73.24	48.5	85.68	93.45	112.41	79.35	42.1	29.26	74.82	76.86	48.04	29.02	47.47	88.77	147.31	62.07	25.3	22.89	108.78	33.2	27.43	101.96	Symbols: | SIT4 phosphatase-associated family protein
AT1G08010	3345.88	1060.96	899.75	1037.08	1264.94	1560.59	2064.01	3500.71	744.55	32.28	27.96	16.53	48.31	20.51	11.81	24.8	43.97	94.08	53.86	51.5	32.32	77.79	6.04	53.77	20.45	31.03	62.65	106.21	29.12	83.12	21.49	82.24	41.03	23.61	88.87	Symbols: GATA11 | GATA transcription factor 11
AT1G08030	700.76	423	937.01	229	522.73	920	1423.03	1210.01	190	20.53	18.12	15.94	14.87	33.22	12.65	32.38	23.76	32.26	15.74	13.36	10.87	20.58	22.59	21.14	19.23	22.45	24.53	26.4	25.75	34.84	20.15	22.78	17.27	22.12	24	Symbols: TPST | tyrosylprotein sulfotransferase
AT1G08040	709.06	55	754.21	40	87.17	101	137.3	147	179	26.51	17.38	21.73	18.5	80.72	40.66	103.94	101.24	57.29	29.03	8.87	3.7	61.76	59.44	6.03	6.65	11.97	17.96	20.66	2.1	7.1	6.55	28.22	26.98	7.66	15.05	Symbols: | Protein of unknown function (DUF707)
AT1G08060	202	217	175.74	296	692.84	551	793.01	764	74	20.7	23.31	7.19	22.6	25.66	13.94	25.95	27.74	10.91	7.12	9.12	3.78	45.12	6.97	33.69	9.77	44.13	37.86	59.14	20.49	13.71	8.97	34.19	19.99	4.91	52.2	Symbols: MOM, MOM1 | ATP-dependent helicase family protein
AT1G08070	25	297.37	61.94	242	33	282	100	128	47	20.95	22.71	13.94	30.74	24.74	17.35	12.15	15.07	10.97	0.76	22.27	12.96	14.83	10.52	79.09	9.21	28.19	62.94	48.9	11.48	15	12.05	9.8	5.64	4.27	3.18	Symbols: OTP82 | Tetratricopeptide repeat (TPR)-like superfamily protein
AT1G08080	184	43	108	23	46	138	555	468.99	435	1.57	8.51	1.78	4.75	6.88	14.66	266.93	129.55	37.92	0.38	11.98	3.84	147.42	3.38	131.25	69.3	0	28.17	156.38	7.09	31.72	9.7	113.87	261.9	9.41	27.49	Symbols: ATACA7, ACA7 | alpha carbonic anhydrase 7
AT1G08110	3371.52	5884.17	5892.6	2721.79	5832.98	4269.54	2972	4014.54	6860.31	152.33	155.99	232.16	175.34	296.37	295.44	178.69	228.8	232.13	222.3	112.01	181.41	125.54	298.91	99.71	180.79	211.62	123.46	98.74	211.86	146.02	247.34	128.99	145.1	333.69	136.99	Symbols: | lactoylglutathione lyase family protein / glyoxalase I family protein
AT1G08125	227	141	369.04	159	84	621	660.67	523.99	184.99	9.47	8.69	9.46	7.99	0	8.18	11.11	11.82	14.73	8.11	13.71	7.4	11.03	13.67	3.28	5.27	21.42	10.85	10.86	5.49	9.24	5.12	19.62	20.14	11.63	13.07	Symbols: | S-adenosyl-L-methionine-dependent methyltransferases superfamily protein
AT1G08130	476	730.94	705.1	272	892.82	446.23	820.09	752.08	122	45.34	33.44	10.44	8.66	28.42	15.14	29.4	29.87	31.82	16.19	14.88	7.95	50	26.32	38.96	25.35	12.91	42.99	88.1	37.91	22.09	11.56	26.71	36.07	11.51	49.79	Symbols: ATLIG1, LIG1 | DNA ligase 1
AT1G08190	395	988.09	1756.72	300	726.3	523	2317.25	2083	375	46.78	23.48	13.14	33.06	114.91	22.68	34.67	38.34	31.37	14.71	6.12	3.97	30.25	24.15	46.75	31.52	21.84	19.32	18.84	11.88	16.96	9.64	30.73	29.91	13.43	78.29	Symbols: ATVPS41, ZIP2, VPS41, ATVAM2, VAM2 | vacuolar protein sorting 41
AT1G08200	15094.1	7628.8	8643.44	8634.23	10844	8773.72	17049.3	26996.1	6806.42	317.14	330.34	224.93	66.95	767.21	216.4	484.54	547.37	479.09	191.91	396	301.97	258.89	84.08	198.89	175.76	197.3	406.46	192.53	127.89	399.94	277.68	197.63	511.79	316.88	193.6	Symbols: AXS2 | UDP-D-apiose/UDP-D-xylose synthase 2
AT1G08220	3816.22	285	571	203	278	450	470	494	285.29	17.34	11.9	12.09	18.82	29.38	13.5	18.74	13.52	216.35	79.07	7.55	7.1	11.42	6.21	9.73	8.85	6.69	12.45	64.25	39.22	11.58	6.25	13.54	15.27	12.21	25.86	Symbols: | FUNCTIONS IN: molecular_function unknown; INVOLVED IN: mitochondrial proton-transporting ATP synthase complex assembly; LOCATED IN: mitochondrial inner membrane; EXPRESSED IN: 18 plant structures; EXPRESSED DURING: 7 growth stages; CONTAINS InterPro DOMAIN/s: ATPase assembly factor ATP10, mitochondria (InterPro:IPR007849); Has 152 Blast hits to 152 proteins in 76 species: Archae - 6; B…
AT1G08230	254	147	1365.99	0	0	92	353	100	402	124.9	27.03	11.39	6.96	37.11	37.45	51.76	21.52	11.22	93.61	2.7	2.54	1.9	81.57	2.04	40.08	8.29	0	10.59	27.9	19.98	20.2	0	12.14	10.07	0	Symbols: | Transmembrane amino acid transporter family protein
AT1G08250	608.73	878.78	1489.26	622.7	476.94	872.02	3165.43	1966.93	549.95	28.82	17.23	24.57	13.99	22.49	35.03	221.62	88.91	47.59	16	38.41	21.06	157.36	18.59	74.94	60.2	32.21	40.04	120.17	26.14	64.88	19.54	62.79	50.88	19.09	49.59	Symbols: ADT6 | arogenate dehydratase 6
AT1G08260	1529.46	41	0	12	47	0	0	0	5	0	0	0	9.05	10.35	5.19	28.62	44.83	11.96	2.04	0	0	0	0	22.75	1.89	0	6.4	12.95	0	17.01	1.52	7.02	11.47	0.4	9.55	Symbols: EMB142, EMB2284, POL2A, TIL1, EMB529, ABO4, ESD7 | DNA polymerase epsilon catalytic subunit
AT1G08280	379	323	325.99	159	288	528.73	1075.91	626	134	18.74	8.85	12.55	14.23	30.84	17.8	10.29	11.25	20.43	25.04	4.29	3.44	8.79	19.22	6.36	15.34	17.19	8.92	10.05	11.04	18.38	13.35	19.31	22	9.13	18.98	Symbols: | Glycosyltransferase family 29 (sialyltransferase) family protein
AT1G08315	91.75	127	339	164	147.9	266	371	201	309	7.69	0	7.19	9.49	11.83	6.6	13.81	11.12	12.42	27.6	8.98	9.07	9.28	10.3	4.69	10.54	22.57	19.2	22.81	17.63	7.84	8.02	9.55	13.11	8.21	7.4	Symbols: | ARM repeat superfamily protein
AT1G08350	0	154	761.02	0	156	41	168	170	0	7.62	5.44	4.43	4.69	6.85	8.82	27.44	30.1	0	0	1.81	1.45	8.42	22.06	13.39	8.18	9.5	0	25.87	7.05	10.41	3.71	11.86	0	0	3.32	Symbols: | Endomembrane protein 70 protein family
AT1G08360	11397.3	6915.23	14787.1	9061.62	11899.2	10473.4	29172.1	35368.4	5576.32	1008.91	520.63	424.88	650.32	470.07	527.21	1604.14	1252.11	1015.06	183.74	548.57	243.84	864.07	245.61	1833.42	680	381.05	650.39	1065.82	291.28	1297.8	396.45	345.74	901.26	471.78	2103.07	Symbols: | Ribosomal protein L1p/L10e family
AT1G08370	657.49	731.7	1338.48	733	1130.91	1505.11	1341.3	1293.79	982	61.04	59.91	49.94	23.1	65.22	40.85	62.56	60.98	114.03	85.71	21.36	21.12	95.19	74.49	21.72	31.53	48.79	34.87	73.97	95.77	23.82	22.91	26.69	96.91	61.67	37.61	Symbols: DCP1, ATDCP1 | decapping 1
AT1G08380	32163.8	40849.2	51997.4	45226.1	44830	50414.3	43	7435.73	74506.6	3684.82	1610.26	1936.57	2416.18	3051.44	2608.42	4.09	207.52	2299.17	1475.19	3197.14	4238.01	1232.57	859.59	1008.22	1902.18	3109.21	2348.63	2258.1	3241.07	1887.82	2453.78	2697.07	3754.01	5181.48	2311.91	Symbols: PSAO | photosystem I subunit O
AT1G08390	20	21	136	8	79.97	413.01	292.29	322	242	5.15	5.07	2.65	2.05	0	2.93	6.02	4.85	4	6.49	37.01	37.19	25.21	8.89	26.49	12.1	12.04	31.08	0	0	26.73	2.22	31.02	10.32	5.54	36.96	Symbols: | unknown protein; Has 62 Blast hits to 62 proteins in 27 species: Archae - 0; Bacteria - 0; Metazoa - 34; Fungi - 0; Plants - 28; Viruses - 0; Other Eukaryotes - 0 (source: NCBI BLink).
AT1G08410	702	1483	2557.99	985.58	1448	1844.1	2242.08	2195.03	1352.95	28.08	21.12	15.76	29.85	32.07	20.82	37.49	35.84	13.16	26.45	30.37	29.94	28.98	45.7	30.6	35.02	43.43	30.56	40.62	44.03	28.85	43.09	18.37	28.79	28.65	36.85	Symbols: | P-loop containing nucleoside triphosphate hydrolases superfamily protein
AT1G08420	0	121	345	14	0	61	74	60	77	7.67	13.56	5.46	5.04	16.2	15.89	25.89	32.34	0	0	2.89	0.78	22.5	8.71	2.88	0.74	7.98	2.54	8.33	2.3	4.84	3.9	5.67	17.14	12.38	0	Symbols: BSL2 | BRI1 suppressor 1 (BSU1)-like 2
AT1G08450	6155.1	9389.56	22012.6	1242.28	12430	3712.43	4900.04	4378.96	7390.01	360.54	214.25	100.47	82.46	218.41	311.3	116.9	147.17	166.86	255.62	77.84	42.06	309.05	869.69	228.98	671.15	241.18	61.32	119.59	76.8	149.06	206.41	102.76	108.4	174.3	190.84	Symbols: CRT3 | calreticulin 3
AT1G08460	238	9	213	42	201	272	402	410	101	7.11	6.75	3.1	3.81	0	5.92	8.52	7.39	23.65	14.36	6.41	2.5	13.2	9.81	11.98	3.1	15.07	17.17	87.49	89.5	7.8	0.71	11.81	10.43	4.06	26.56	Symbols: HDA08, HDA8, ATHDA8 | histone deacetylase 8
AT1G08465	3098.06	2092.43	788.27	1568.28	3113.13	123	0	10	1658	8.37	76.47	114.66	143.98	0	86.88	0.25	3.49	205.62	173.15	14.41	6	81.48	121.48	68.45	64.67	174.91	59.53	123.75	162.85	87.97	113.41	200.17	187.03	225.09	122.62	Symbols: YAB2 | Plant-specific transcription factor YABBY family protein
AT1G08470	4002.95	2653.96	2473.65	1394.9	1756.82	1613	2500.7	3697.24	1405.07	37.48	53.53	26.21	97.42	28.52	95.38	134.7	227.22	164.25	57.98	62.27	32.48	240.02	69.24	99.86	69.21	27.58	60.55	133.93	53.11	172.83	49.68	165.02	96.81	38.94	73.7	Symbols: SSL3 | strictosidine synthase-like 3
AT1G08480	980	1267	1835.72	589	853	1125	1661	1729	1237	47.13	38.95	63.16	43.35	67.05	53.34	102.93	76.96	100.82	73.01	44.86	36.05	88.5	96.63	94.35	110.11	24.85	42.67	52.98	37.71	148.67	99.59	73.98	92.21	83.48	42.94	Symbols: | unknown protein; FUNCTIONS IN: molecular_function unknown; INVOLVED IN: biological_process unknown; LOCATED IN: mitochondrion, plasma membrane, plastid, vacuole; EXPRESSED IN: 27 plant structures; EXPRESSED DURING: 15 growth stages; Has 39 Blast hits to 39 proteins in 13 species: Archae - 0; Bacteria - 0; Metazoa - 0; Fungi - 0; Plants - 39; Viruses - 0; Other Eukaryotes - 0 (source: N…
AT1G08490	2458	1967	2962.73	2619	1715	2594.73	790.47	1153.69	2709.86	40.48	67.24	44.11	61.34	55.38	48.04	28.97	31.14	46.02	28.51	50.52	40.4	37.24	38.72	45.67	24.45	46.4	101.95	64.82	39.47	28.03	27.51	38.62	38.96	33.43	31.79	Symbols: ATSUFS, SUFS, ATCPNIFS, ATNFS2, CPNIFS | chloroplastic NIFS-like cysteine desulfurase
AT1G08500	1411	1610.66	1149.59	537.08	1612.72	1613.66	1129.99	2689.98	955	34.54	24.73	30.16	81	149.24	68.05	52.48	66.01	177.71	72.42	96.89	101.68	58.14	21.6	77.07	87.42	47.5	82.78	80.04	68.33	211.86	154.89	71.14	87.16	83.28	133.33	Symbols: ENODL18, AtENODL18 | early nodulin-like protein 18
AT1G08510	4765.95	4972.91	5317.31	2912.15	4643.29	4015.85	5393.3	5708.93	3288.25	142.71	152.08	192.89	173.67	237.67	106.15	110.65	155.82	79.46	87.7	153.81	113.17	182.49	172.36	143.67	172.84	116.51	97.62	132	91.79	160.74	130.94	230.56	224.81	119.15	123.49	Symbols: FATB | fatty acyl-ACP thioesterases B
AT1G08520	5218.9	3082.85	5060.22	10947.9	3945.24	2644.94	361	1721.27	2945.97	69.93	49.36	34.6	93.05	705.37	143.87	10.6	39.99	81.69	27.83	63.1	34.08	59.25	19.48	230.39	32.92	38.43	246.73	139.22	46.52	38.35	21.95	91.15	64.75	23.84	76.07	Symbols: ALB1, ALB-1V, V157, PDE166, CHLD | ALBINA 1
AT1G08530	277	921.14	1228	683	850	1683.44	2250.46	1466.48	1046	17.1	24.04	48.72	28.72	107.44	34.1	29.43	29.04	59.01	62.12	48.69	35.55	52.16	27.48	46.48	65.7	46.46	68.05	28.79	24.71	22.82	27.27	28.58	44.05	30.96	68.16	Symbols: | unknown protein; FUNCTIONS IN: molecular_function unknown; INVOLVED IN: biological_process unknown; LOCATED IN: chloroplast; BEST Arabidopsis thaliana protein match is: unknown protein (TAIR:AT5G09995.2); Has 140 Blast hits to 140 proteins in 53 species: Archae - 0; Bacteria - 63; Metazoa - 0; Fungi - 0; Plants - 76; Viruses - 0; Other Eukaryotes - 1 (source: NCBI BLink).
AT1G08540	3929.09	2733.76	4571.21	2707.22	4310.67	2777.17	299.03	1220.86	3302.84	169.91	109.37	65.67	96.02	315.42	84.76	9.47	21.27	162.16	64.17	112.02	59.14	273.85	81.44	194.69	43.76	80.31	142.22	410.32	172.14	195.58	102.3	172.23	207.34	132.12	326.62	Symbols: SIGB, SIG1, SIG2, SIGA, ATSIG1, ABC1, ATSIG2 | RNApolymerase sigma subunit 2
AT1G08550	2884.49	2313	1993.82	3427.97	3153.94	4097.34	395	1670.68	2476.93	52.3	42.72	46.26	49.28	181.06	77.19	4.85	15.79	64.67	52.88	86.54	91.27	53.85	47.55	51.32	44.57	49.67	62.66	59.45	43.67	35.82	39.04	57.6	59.54	37.7	54.32	Symbols: NPQ1, AVDE1 | non-photochemical quenching 1
AT1G08560	133	7	200722	27	33.09	24	1563	1632.77	70	0	0	0.8	4.02	2.76	10.03	102.26	53.48	12.15	0	11.04	1.32	4361.71	2320.06	49.34	0.17	0	22.55	35.29	0.56	37.78	0	38.21	27.14	1.18	31.72	Symbols: SYP111, KN, ATSYP111 | syntaxin of plants 111
AT1G08570	4828.75	1729.98	2502.46	1762.42	4125.52	691	2579.93	2689.01	2875.99	130.06	47.86	49.34	100.06	82.31	74.45	63.88	63.15	48.17	201.1	185.57	201.16	52.77	145.59	13.92	52	246.11	121.52	0	0	53.08	214.01	157.41	276.8	340.19	181.78	Symbols: ACHT4 | atypical CYS HIS rich thioredoxin 4
AT1G08580	678	282.81	558.91	318	449	0	0	0	340	28.68	31.33	19.12	23.47	26.92	37.32	96.37	78.21	154.14	30.18	0	0	58.15	55.75	62.22	39.15	20.58	44.86	53.81	18.57	99.52	32.6	57.8	73.71	59.22	45.79	Symbols: | unknown protein; Has 39 Blast hits to 39 proteins in 15 species: Archae - 0; Bacteria - 0; Metazoa - 0; Fungi - 0; Plants - 35; Viruses - 0; Other Eukaryotes - 4 (source: NCBI BLink).
AT1G08590	17	128.41	1550.82	33	1337.58	56	122	417	0	3.82	5.42	7.7	14.65	4.14	2.76	7.64	32.04	0	7.7	5.42	3.42	2.47	158.32	28.9	43.75	0	5.31	1.91	1.05	2.92	10.7	3.29	0	0	24.11	Symbols: | Leucine-rich receptor-like protein kinase family protein
AT1G08600	671.72	848	714	640.85	1060	814	1150.02	966	260	13.76	24.76	9.59	6.66	33.38	12.54	21.68	23.8	40.45	31.71	11.88	5.42	63.92	33.35	39.34	13.58	51.95	42.44	78.44	68.49	10.49	8.57	43.92	16.37	6.21	40.34	Symbols: ATRX | P-loop containing nucleoside triphosphate hydrolases superfamily protein
AT1G08620	667.02	554	731.81	751	766	921.82	1546.02	1097	178.66	34.58	39.68	22.06	19.97	56.61	16.76	30.58	24.01	32.6	22.04	10.87	5.26	36.34	35.63	33.47	17.12	49.02	32.89	60.84	25.14	22.74	16.08	49.77	17.09	7.83	57.92	Symbols: PKDM7D | Transcription factor jumonji (jmj) family protein / zinc finger (C5HC2 type) family protein
AT1G08630	567	1391	1801.01	1983.93	1539.69	1032	837.81	2889.06	673	86.26	16.42	31.79	39.43	54.57	42.8	54.2	21.5	36.33	24.76	13.55	8.13	14.84	32.38	26.29	38.37	14.79	53.5	83.16	49.57	19.52	21.14	42.18	38.39	39.84	43.15	Symbols: THA1 | threonine aldolase 1
AT1G08640	1586.22	1065	1726	1025	1743	798	570	1010	619.92	37.1	29.13	34.93	40.49	38.98	34.89	18.75	18.45	84.8	27.55	38.09	13.33	48.72	27.28	62.99	34.54	23.26	60.75	59.26	18.66	65.94	30.08	27.73	42.01	16.7	67.18	Symbols: CJD1 | Chloroplast J-like domain 1
AT1G08660	261	458	381.4	350	532	363	1328.39	1145	398	6.32	9.09	6.65	8.16	18.55	23.06	42.89	46.39	19.86	12.96	7.87	4.99	24.16	14.29	25.01	20.42	17.53	24.13	12.16	2.9	15.58	11.97	19.33	13.06	7.94	11.57	Symbols: MGP2 | MALE GAMETOPHYTE DEFECTIVE 2
AT1G08680	671.25	841.03	1353.3	361.57	841.97	891.11	833.93	781.06	1281	28.73	35.43	41.19	17.7	14.84	26.41	28.77	24.33	34.04	24.58	20.5	17.45	35.35	35.08	35.84	27.1	38.08	20.61	77.98	63.51	22.74	19.15	34.77	49.52	33.52	33.54	Symbols: ZIGA4 | ARF GAP-like zinc finger-containing protein ZIGA4
AT1G08700	67.01	148.02	285.58	163.85	131	148	346.17	316	63	5.35	9.2	9.85	14.11	14.85	17.26	31.41	29.98	3.41	10.24	11.9	7.14	9.03	24.03	16.75	8.45	13.32	18.18	62.63	19.17	9.38	8.2	13.21	17.32	12.61	21.31	Symbols: PS1 | Presenilin-1
AT1G08710	0	40.61	52	251	134	567	308	348	114	4.64	6.5	3.89	3.81	26.03	7.99	11.11	8.19	0	0	14.84	16.42	4.19	3.86	8.01	5.03	7.15	15.52	7.82	2.89	4.72	3.96	0	23.67	11.04	9.49	Symbols: | F-box family protein
AT1G08720	189	523	1195.27	250	194	701	722.27	536	73	25.35	11.82	8.6	7.33	25.56	20.66	27.39	22.3	15.05	39.13	15.5	17.16	16.57	28.53	9.51	18.04	21.47	25.19	20.36	27.04	10.22	15.88	7.3	17.71	8.71	13.49	Symbols: EDR1, ATEDR1 | Protein kinase superfamily protein
AT1G08730	41	273.13	115	378.28	404.88	76.13	118.64	94.53	90.74	13.1	6.66	10.81	12.1	21.92	9.34	20.32	25.13	5.71	1.72	10.1	5.43	16.92	6.59	51.65	13.53	28.96	27.54	46.05	16.76	13.88	24.24	2.27	10.55	1.69	36.95	Symbols: XIC, ATXIC | Myosin family protein with Dil domain
AT1G08750	941.94	738.05	904.92	424.7	701	1364	2302.18	2918	491	47.86	18.52	17.19	25.55	22.26	23.18	40.16	42.33	26.9	17.38	13.63	14.57	14.6	18.36	23.54	27.27	54.19	14.36	12.07	6.95	17.63	11.05	11.34	25.81	29.68	14.24	Symbols: | Peptidase C13 family
AT1G08760	850.67	1363.21	1714.59	1386.84	922.04	1183.38	1324.99	1520.18	698	70.24	41.78	49.85	44.35	11.97	33.93	65.5	66.45	22.06	59.13	12.55	12.73	39.48	73.04	106.34	96.63	43.07	108.19	42.96	44.09	23.47	46.15	55.46	30.01	36.54	46.27	Symbols: | Plant protein of unknown function (DUF936)
AT1G08780	674	613.18	1010.79	1106.4	827.84	1349.4	1982.48	2359.99	658	27.86	34.23	39.04	31.88	55.48	46.02	78.52	61.36	77.69	23.82	57.99	61.4	47.08	41.4	69.61	42.17	49.05	88.55	28.67	20.36	51.26	14.98	37.07	74	40.84	70.46	Symbols: AIP3, PFD4 | ABI3-interacting protein 3
AT1G08800	490	213.99	903.03	0	91	767	1044.54	1120.37	0	30.74	26.76	21.6	28.82	21.42	18.99	39.67	30.88	25.46	44.62	11.14	15.32	4.13	43.01	15.74	36.27	24.27	0	9.28	17	6.7	20.97	0	0	0	3.86	Symbols: | Protein of unknown function, DUF593
AT1G08810	321.99	379	272.74	287.02	109	400	8	37	85.93	7.38	12.02	18.15	8.2	33.38	15.44	0.22	0.44	40.88	5.77	17.15	11.05	62.52	19.91	9.55	3.38	0	23.68	31.29	8.18	61.52	42.24	27.78	13.86	4.69	12.92	Symbols: MYB60, AtMYB60 | myb domain protein 60
AT1G08820	1634	1409.06	924.4	882.96	1300.07	3021.27	2755.98	2489.5	930.81	57.53	92.3	42.54	78.35	28.24	97.87	95.16	95.62	79.53	77.27	25.18	25	21.57	33.86	28.73	39.7	19.9	37.27	34.97	74.35	25.36	23.11	20.4	29.43	46.33	39.56	Symbols: VAP27-2 | vamp/synaptobrevin-associated protein 27-2
AT1G08830	6049.99	2412.99	9015.36	2166.42	6679.43	4926.09	11909.7	9139.7	3165.01	244.22	866.93	311.66	480.08	0	300.87	446.7	181.12	477.17	116.1	114.82	60.32	512.34	226.63	520.38	137.34	86	76.47	155.21	17.21	378.92	88.4	312.08	419.03	335.83	64.36	Symbols: CSD1 | copper/zinc superoxide dismutase 1
AT1G08845	270	257	296	215.82	431	972.99	1529	1285.74	0	10.98	17.12	18.62	7.25	28.1	11.52	18.39	11.59	56.17	39.22	36.28	31.87	47.98	42.04	18.49	20.81	35.01	26.4	32.72	42.34	21.61	11	53.15	0	0	46.34	Symbols: | Ribosomal L18p/L5e family protein
AT1G08860	0	32	142	17	35	79	326	290	0	9.88	12.86	2.94	4.95	7.68	4.76	17.47	15.31	0	0	1.91	1.4	8.01	5.11	4.8	0	0	3.84	11.88	1.03	6.8	4.3	0	0	0	3.26	Symbols: BON3 | Calcium-dependent phospholipid-binding Copine family protein
AT1G08960	53	271	553	204	121	347	642.43	659	240	9.46	14.52	9.43	6.21	16.37	17.23	28.37	29.15	13.63	6.41	6.07	9.21	17.76	26.54	7.45	12.55	19.82	16.62	25.65	21.89	17.09	13.98	43.31	22.94	21.1	20.81	Symbols: CAX11, ATCAX11 | cation exchanger 11
AT1G08970	1312.79	1254	1560.53	927.36	1390.82	1784.95	2105.51	2002.29	1028.98	47.22	38.75	37.62	54.7	58.57	42.28	62.89	60.82	50.78	57.94	25.27	21.04	92.46	71.7	17.7	30.36	45.86	30.63	25.61	20.8	60.56	38.81	28.41	44.68	31.62	54.77	Symbols: HAP5C, NF-YC9 | nuclear factor Y, subunit C9
AT1G08980	2185.86	1847.01	1474.81	1385.89	2165.52	921	747	1983.93	761	34.37	21.59	37.87	61.84	101.84	38.94	11.88	19.86	60.36	21.48	28.56	13.85	56.96	72.76	44.77	26.73	22.42	33.18	76.55	41.59	53.93	22.88	27.85	30.62	10.35	78.02	Symbols: ATAMI1, AMI1, ATTOC64-I, TOC64-I | amidase 1
AT1G09000	57	52	560.35	86	0	5	137	164	19	1.55	7.56	6.31	5.47	10.28	8.32	24.95	26.34	11.9	1.19	2	2.38	35.18	15.83	5.37	3.67	0	22.7	13.76	2.71	14.73	5.82	16.26	5.84	1.1	0	Symbols: ANP1, MAPKKK1, NP1 | NPK1-related protein kinase 1
AT1G09010	1474	1170.43	1008	1042.71	1330	1264.52	1093	2049.54	1109.98	39.58	32.43	12.59	16.86	55.99	20.5	15.44	33.9	62.28	26.65	8.47	4.91	82.85	37.8	29.82	24.55	22.55	36.36	110.32	70.64	37.58	24.03	37.29	44.87	30.04	31.68	Symbols: | glycoside hydrolase family 2 protein
AT1G09020	1986.2	2287.93	2825.19	1555.91	3331.47	2851.93	3563.01	3641.17	1310.47	107.57	82.01	108.87	77.44	101.35	136.01	212.79	197.26	133.35	93.73	56.57	43.99	123.68	112.57	111.61	122.78	62.95	89.52	119.68	66.53	88.06	57.25	139.31	126.77	81.26	173	Symbols: SNF4, ATSNF4 | homolog of yeast sucrose nonfermenting 4
AT1G09060	1244.99	1165.97	1498.99	1172.01	958	1723.89	1842	1698	797.96	48.89	15	12.51	11.65	40.93	26.68	33.89	35.48	47.18	34.25	21.21	17.64	30.6	50.54	23.94	21.57	69.92	38.93	55.48	32.98	18.48	14.6	51.13	42.5	30.46	70.44	Symbols: | Zinc finger, RING-type;Transcription factor jumonji/aspartyl beta-hydroxylase
AT1G09070	372.97	3455.53	4179.25	123	79	1168	1794.52	978	0	186.24	0	47.9	24.71	36.15	99.54	78.37	17.14	10.36	264.87	8.96	74.3	35.88	907.29	27.1	327.95	99.15	4.2	22.89	97.79	37.99	147.97	5.9	0	0	21.83	Symbols: SRC2, (AT)SRC2 | soybean gene regulated by cold-2
AT1G09100	0	0	0	117	306	0	0	0	0	0	0	22.09	0	14.09	14.42	12.87	13.28	0	0	0	0	0	0	0	0	30.11	41.24	0	0	0	0	0	0	0	55.05	Symbols: RPT5B | 26S proteasome AAA-ATPase subunit RPT5B
AT1G09130	3927	8622.9	8349.02	4294.94	6747.54	7431.09	1234	1794.3	7496	203.91	274.16	241.62	192.52	380.87	236.74	39.76	54.74	654.18	722.87	254.73	230.92	235.25	260.59	198.64	278.76	348.01	397.18	284.07	227.06	214.94	257.17	186.43	240.97	187.61	409.49	Symbols: | ATP-dependent caseinolytic (Clp) protease/crotonase family protein
AT1G09140	0	79.37	183.59	72	40	282.93	243.84	208.09	48	6.62	11.55	17.66	0	6.53	8.93	18.09	19.25	0	0	11.76	9.3	22.51	13.79	10.67	11.71	16.62	8.1	0	0	3.46	4.26	0	10.63	1.57	14.57	Symbols: ATSRP30, SR30, At-SR30 | SERINE-ARGININE PROTEIN 30
AT1G09150	771	973	965.97	644.11	476.64	865	1622.39	2052.37	424	25.64	26.78	22.14	28.42	40.2	28.77	54.68	53.41	46.02	19.63	19.58	10.92	20.73	19.51	21.21	22.94	6.28	19.16	104.98	33.84	71.52	25.65	31.86	20.9	22.13	26.76	Symbols: | pseudouridine synthase and archaeosine transglycosylase (PUA) domain-containing protein
AT1G09155	44	68.15	126	194	32.06	491	38	26	60	25.59	16.37	2.98	4.04	69.32	11.72	2.69	4.09	4.81	29.63	2.09	3.13	3.74	6.9	0.67	4.12	151.32	6.3	0	0	4.07	3.61	9.3	9.91	1.02	5.7	Symbols: AtPP2-B15, PP2-B15 | phloem protein 2-B15
AT1G09160	1781.72	1048.96	2206.09	1470.91	3157.59	1952.58	3337.9	3118.55	1392.21	24.42	131.39	48.82	40.49	103.58	76.24	142.83	134.53	65.76	19.68	63.6	57.78	57.35	44.91	45.87	18.77	43.36	90.3	173.77	56.17	89.6	58.12	62.56	37.72	25.68	78.52	Symbols: | Protein phosphatase 2C family protein
AT1G09195	472	311	370.02	378	536	514.98	668	533	520	29.2	22.07	4.22	8.74	36.21	12.31	11.31	10.95	26.24	20.21	7.43	4.75	24.56	28.75	18.29	20.93	18.63	9.73	25.1	11.75	4.88	3.88	8	11.2	8.65	11.73	Symbols: | FUNCTIONS IN: molecular_function unknown; INVOLVED IN: biological_process unknown; CONTAINS InterPro DOMAIN/s: Metal-dependent phosphohydrolase, HD subdomain (InterPro:IPR006674), Ppx/GppA phosphatase (InterPro:IPR003695).
AT1G09210	11429.9	10874.3	14674.1	5323.01	10251	2126.33	8208.35	9103.98	7388.77	384.33	220.02	504.82	132.07	544.34	229.85	676.66	597.85	251.07	81.5	311.09	117.42	471.14	306.1	693.13	596.33	270.49	217.8	285.7	72.39	399.48	103.71	562.07	283.34	108.93	171.39	Symbols: CRT1b, AtCRT1b | calreticulin 1b
AT1G09230	99	92	104	149.21	203	247	323	302.02	0	15.99	8.26	3.48	3.41	11.51	10.59	14.56	14.64	13.77	10.42	2.96	0.83	14.72	3.78	8.5	4.65	7.6	12.54	8.26	2.54	5.26	2.6	25.04	0	0	21.82	Symbols: | RNA-binding (RRM/RBD/RNP motifs) family protein
AT1G09240	0	0	0	0	0	0	0	0	0	0	10.57	7.45	0	341.61	39.44	67.11	20.4	0	0	0	0	0	0	0	0	0	0	13.18	111.01	0	0	0	0	0	0	Symbols: NAS3, ATNAS3 | nicotianamine synthase 3
AT1G09280	122	142	179	22	26	129	174	163	0	8.06	13.35	5.1	9.87	7.11	3.18	6.37	4.77	23.13	17.01	10.18	3.68	26.84	11.88	19.6	7.03	7.5	6.02	13.94	7.12	17.4	6.46	8.71	0	0	7.59	Symbols: | CONTAINS InterPro DOMAIN/s: Rhodanese-like (InterPro:IPR001763), Serine hydrolase (InterPro:IPR005645); BEST Arabidopsis thaliana protein match is: Rhodanese/Cell cycle control phosphatase superfamily protein (TAIR:AT2G40760.1); Has 5925 Blast hits to 5912 proteins in 1592 species: Archae - 0; Bacteria - 2946; Metazoa - 156; Fungi - 408; Plants - 229; Viruses - 0; Other Eukaryotes - 21…
AT1G09290	181.29	187	297	27	223	405.94	472	561	112	14.54	10.43	5.64	5.98	20	11.05	11.74	12.31	8.6	8.65	4.91	3.94	10.12	7.19	27.31	14.84	11.78	9.53	0	0	13.84	4.97	4.1	27.6	7.61	11.78	Symbols: | unknown protein; Has 73 Blast hits to 71 proteins in 26 species: Archae - 0; Bacteria - 0; Metazoa - 5; Fungi - 11; Plants - 54; Viruses - 0; Other Eukaryotes - 3 (source: NCBI BLink).
AT1G09300	343.5	466.04	565.43	306.84	495.98	222	491	645.54	283	11.03	7.69	10.7	9.38	18.31	15	31.69	38.12	55.46	22.96	11.62	2.81	40.04	18.1	6.82	3.79	32.05	28.42	34.63	12.83	24.84	10.36	7.44	20.68	13.22	40.76	Symbols: | Metallopeptidase M24 family protein
AT1G09310	28	0	3	3346.74	0	247	11	384.21	13	182.44	0	0	1.33	243.91	6.29	0.07	4.36	12.47	1.25	35.56	33.98	44.61	1.25	53.87	0	34.29	98.87	176.14	7.96	0	0	132.3	5.69	5.04	0	Symbols: | Protein of unknown function, DUF538
AT1G09320	297.84	126	153	198	109	956.93	1428.71	1209.43	156	30.54	20.8	8.82	8.42	10.1	22.29	35.58	34.52	17.74	11.92	29.29	19.99	12.58	7.3	34.11	8.74	38.18	78.09	55.7	26.25	18.21	5.45	7.43	25.28	11.4	50.96	Symbols: | agenet domain-containing protein
AT1G09330	1663.97	1459	2670.04	1369.92	1588	1986.87	2765.05	3088.6	1184.68	0	88.5	76.55	74.39	54.74	279.01	537.53	574.61	40	49.85	32.32	26.12	37.96	63.26	19.34	27.92	23.83	34.93	66.9	59.96	58.98	44.5	72.51	44.16	55.54	24.72	Symbols: | unknown protein; FUNCTIONS IN: molecular_function unknown; INVOLVED IN: biological_process unknown; LOCATED IN: integral to membrane; EXPRESSED IN: 24 plant structures; EXPRESSED DURING: 15 growth stages; CONTAINS InterPro DOMAIN/s: Protein of unknown function DUF846, eukaryotic (InterPro:IPR008564); Has 518 Blast hits to 518 proteins in 206 species: Archae - 0; Bacteria - 0; Metazoa -…
AT1G09340	56754.6	29002.1	29622.8	18868	18539.2	9853.76	221	1337.95	18377.4	1160.8	299.85	659.6	1454.82	3824.1	810.09	1.67	15.98	1359.96	816.84	342.38	418.96	602.87	804.79	942.57	864.73	527.08	516.29	1214.57	1196.21	652.61	1213.91	419.49	331.58	347.16	315.38	Symbols: CRB, CSP41B, HIP1.3 | chloroplast RNA binding
AT1G09390	174	159	211	89.03	94.99	257	1113	2571.97	33	7.83	7.21	9.88	6.64	26.13	11.76	45.46	59.79	45.07	6.99	12.38	5.76	30.24	1.5	25.43	15.51	21.84	13.61	72.26	14.86	21.91	1.6	22.95	21.57	12.59	16.09	Symbols: | GDSL-like Lipase/Acylhydrolase superfamily protein
AT1G09410	0	5	0	0	16.53	0	0	0	0	1.33	5.4	0	2.54	0	2.13	2.38	2.81	0	0	0	0	0	0	0	0	0	0	5.01	0	2.91	0	6.55	0	0	9.02	Symbols: | pentatricopeptide (PPR) repeat-containing protein
AT1G09430	4016.11	2539.99	2419.9	701	1634.01	4127.57	6473.68	7924.94	1223	104.8	67.42	94.67	136.64	142.15	74.34	221.84	230.55	206.88	41.66	78.48	34.64	109.45	35.74	166.22	71.5	14.85	44.98	79.18	17.69	96.02	41.23	94	103.84	24.14	44.02	Symbols: ACLA-3 | ATP-citrate lyase A-3
AT1G09490	0	0	0	0	409.73	0	0	0	0	7.41	4.62	0	0	18.74	2.81	1.51	1.87	0	0	0	0	0	0	0	0	0	0	0	0	0	0	0	0	0	5.87	Symbols: | NAD(P)-binding Rossmann-fold superfamily protein
AT1G09510	0	0	0	402.2	0	0	0	0	0	27.48	0	16.46	15.15	0	7.26	2.2	4.02	0	0	0	0	0	0	0	0	188.28	11.44	64.46	234.16	0	0	0	0	0	0	Symbols: | NAD(P)-binding Rossmann-fold superfamily protein
AT1G09520	186	149	173.45	703	323	434	407	384	133	6.74	0	0	0	9.22	7.87	12.7	15.95	20.37	22.34	28.03	14.31	35.03	17	25.8	16.19	28.92	21.37	10.62	3.76	8.58	2.65	19.84	19.54	11.46	13.6	Symbols: | LOCATED IN: chloroplast; EXPRESSED IN: 21 plant structures; EXPRESSED DURING: 12 growth stages; CONTAINS InterPro DOMAIN/s: Zinc finger, PHD-type, conserved site (InterPro:IPR019786); BEST Arabidopsis thaliana protein match is: PHD finger family protein (TAIR:AT3G17460.1); Has 56 Blast hits to 56 proteins in 17 species: Archae - 0; Bacteria - 2; Metazoa - 0; Fungi - 4; Plants - 46; Vir…
AT1G09530	899.78	463	378	305	321	494	133.86	416	487.98	7.76	30.73	5.99	10.71	32.22	15.64	2.61	14.76	7.25	14.11	17.75	10.42	7.6	22.17	32.74	16.2	14.14	16.7	22.22	13.44	3.65	8.25	8.18	23.01	18.32	11.89	Symbols: PIF3, POC1, PAP3 | phytochrome interacting factor 3
AT1G09540	0	0	68.1	21	62.56	0	0	0	0	0	3.09	4.34	3.79	3.69	8.07	17.65	24.06	0	0	0	0	6.67	1.57	5.47	1.6	0	1.73	2.8	4.61	0	0	0	0	0	14.45	Symbols: MYB61, ATMYB61 | myb domain protein 61
AT1G09570	244	200.98	676.01	155	854.07	939.97	4510.41	2998.13	414	12.54	21.83	10.55	10.5	11.1	6.06	134.69	99.16	16.17	8.68	38.2	26.12	36.63	29.75	26.86	9.76	19.61	15.77	48.5	13.96	17.59	3.31	21.33	55.2	20.17	82.25	Symbols: PHYA, FHY2, FRE1, HY8 | phytochrome A
AT1G09575	0	70.22	63	37.12	227.74	0	0	0	59	3.14	4.7	0	8.51	0	3.83	2.44	1.88	0	0	0	0	12.29	6.13	5.33	2.73	0	14.48	0	0	5.51	3.83	3.77	26.6	9.39	21.78	Symbols: | Protein of unknown function (DUF607)
AT1G09580	1432.09	1244	1727.52	905.36	1340	759.05	2702.02	2595.01	911	67.06	42.04	46.79	44.41	68.31	31.34	91.76	60.14	119.81	76.08	29.64	19.42	87.02	56.76	52.06	67.97	64.41	38.42	54.86	28.36	92.82	39.6	37.07	48.88	37.66	48.43	Symbols: | emp24/gp25L/p24 family/GOLD family protein
AT1G09610	119	237	414.29	79	65	180	4973.25	2778.28	103	5.1	9.64	11.94	12.68	21.21	5.79	92.63	139.48	18.95	1.09	20.4	8.2	73.87	4.24	32.3	22.19	4.39	40.78	26.38	1.48	31.04	4.21	25.85	46.08	11.66	58.89	Symbols: | Protein of unknown function (DUF579)
AT1G09620	3619.9	2894.9	5583.59	3633.5	4887.41	3083.78	6818.84	6600.99	1738.14	55.38	61.29	18.39	60.28	188.63	38.06	101.76	95.73	58.06	19.25	24.89	11.11	27.32	22.28	57.49	12.71	28.37	38.46	150.79	53.74	27.14	17.58	60.3	68.98	42.64	36.96	Symbols: | ATP binding;leucine-tRNA ligases;aminoacyl-tRNA ligases;nucleotide binding;ATP binding;aminoacyl-tRNA ligases
AT1G09630	2290.86	1518.01	2267.13	931.18	1489.91	1237.33	3370.23	3847.94	1053.07	129.9	53.56	29.39	62.77	161.48	70.86	152.27	110.03	170.64	144.74	41.82	39.97	86.48	106	102.76	85.01	66.46	71	158.86	121.23	152.06	76.17	76.62	60.02	54.65	87.65	Symbols: ATRAB11C, ATRABA2A, ATRAB-A2A, RAB-A2A, RAB11c | RAB GTPase 11C
AT1G09640	3986.07	11209.6	31666.3	9565.33	19300.3	12628.3	36703.7	43205.4	10426.8	557.82	610.74	316.29	581.41	738.11	780.13	1821.34	1589.49	96.1	58.92	669.44	315.02	707.62	401.06	238.54	151.55	213.07	256.97	229.45	108.61	773.88	467.4	339.29	403.54	259.69	552.42	Symbols: | Translation elongation factor EF1B, gamma chain
AT1G09660	401	504	372	697.03	753	637	1150.29	1184	841	16.9	34.33	10.76	11.9	30.54	8.81	13.96	9.95	11.26	4.98	12.42	8.44	12.37	4.6	5.69	6.81	7.31	15.71	7.99	6.67	26.12	19.36	11.64	32.54	19.26	32.3	Symbols: | RNA-binding KH domain-containing protein
AT1G09680	0	37	167.27	9	4	127	94	154	0	6.37	5.18	0	6.34	7.88	2.12	2.38	2.69	0	0	6.07	1.65	20.58	26.52	21.55	8.03	0	1.88	13.78	1.09	10.58	2.99	6.84	0	0	6.56	Symbols: | Pentatricopeptide repeat (PPR) superfamily protein
AT1G09690	4042.63	3381.6	4720.89	0	1104.41	0	0	0	0	122.82	16.81	62.49	225.7	186.16	196.61	558.11	392.19	671.37	142.48	0	0	393.54	136.45	0	0	0	0	235.55	50.57	991.95	236.54	206.84	0	0	455.44	Symbols: | Translation protein SH3-like family protein
AT1G09700	558	489.91	263.91	467.01	98	1409	1736.68	1953	140	9.6	24.46	13.74	19.72	21.18	12.73	18.29	17.42	31.67	32.22	35.23	28.88	88.55	48.75	110.21	87.2	4.82	27.56	29.45	10.82	26.61	14.53	44.02	20.19	13.23	35.48	Symbols: HYL1, DRB1 | dsRNA-binding domain-like superfamily protein
AT1G09710	272	485	391	133.95	259	419	380	421	0	9.87	7.01	9.34	5.53	7.99	7.9	10.1	9.78	6.23	8.65	6.73	5.41	15.82	13.65	15.33	10.14	10.14	12.36	22.39	10.98	11.47	14.82	17.76	0	0	18.83	Symbols: | Homeodomain-like superfamily protein
AT1G09730	862	1224.78	1853.6	640	684	2007.91	2778.65	2386.18	142.54	34.35	33.6	26.46	25.69	30.08	29.86	59.41	55.49	61.79	50.6	28.87	20.17	45.44	29.71	31.13	21.78	31.08	21.44	57.96	27.12	26.11	18.2	33.13	17.24	8.47	45.35	Symbols: | Cysteine proteinases superfamily protein
AT1G09740	1271.03	2123.87	3305.72	0	1003.99	2251.9	2286.99	3825.98	1211.99	54.69	50.08	99.97	0	118.71	82.98	67.58	99.4	58.25	93.92	67.9	110.06	62.68	88.98	78.18	85.16	60.51	0	44.62	70.09	100.44	66.71	58.68	79.82	99.21	42.21	Symbols: | Adenine nucleotide alpha hydrolases-like superfamily protein
AT1G09750	1146.46	2277.46	2468.64	3242.85	2095.84	1426	4115.98	3443.75	2113	18.17	41.21	30.77	28.82	39.72	9.03	183.98	247.45	158.13	1.66	459.06	379.35	75.34	1.25	66.61	0.27	13.08	432.71	102.74	2.88	416.64	27.12	170.65	353.04	5.85	160.19	Symbols: | Eukaryotic aspartyl protease family protein
AT1G09760	1034.54	1043	1622.18	716.96	761	1458	3014.01	3851.61	634	32.45	24.1	29.68	27.07	104.52	29.5	52.89	50.72	35.79	15.4	27.12	15.79	26.88	29.64	40.58	29.23	19.18	19.73	23.04	13.73	54.98	23.67	23.7	25.89	19.27	46.88	Symbols: U2A' | U2 small nuclear ribonucleoprotein A
AT1G09770	895	1418.5	1733.55	979.02	1578	1607.29	2906	2472.99	781	15.17	12.95	9.14	12.64	33.26	59.58	150.66	168.56	32.21	21.84	12.05	7.27	23.22	14.99	55.24	22.6	13.42	35.64	59.82	34.86	16.03	13.13	14.97	43.84	22.07	18.81	Symbols: ATCDC5, CDC5, ATMYBCDC5 | cell division cycle 5
AT1G09780	15	0	5720.97	0	0	1466.99	2955.38	2395	5902.2	645.6	634.52	593.36	0	0	151.44	395.7	332.99	15.07	4.09	92.57	63.56	32.89	63.42	0	0	0	0	0	0	0	0	78.7	182.76	208.96	0	Symbols: | Phosphoglycerate mutase, 2,3-bisphosphoglycerate-independent
AT1G09794	0	57	78	38	44	84	74	90	0	3.82	8.51	7.84	4.24	5.91	5.33	8.39	6.69	0	0	3.15	4.73	4.22	4.67	6.52	3.81	0	7.93	5.97	3.27	10.03	2.01	6.14	0	0	5.22	Symbols: | Cox19 family protein (CHCH motif)
AT1G09795	2563.95	2325.64	2557.35	3185.01	2533.74	1904.76	461.17	773.4	2546	77.15	45.34	54.03	0	207.28	36.64	46.51	44.56	66.38	50.01	40.51	38.44	77.65	52.96	70.81	61.52	46.58	122.3	60.86	67.2	40.34	54.39	116.25	136.79	104.12	106.82	Symbols: ATATP-PRT2, HISN1B, ATP-PRT2 | ATP phosphoribosyl transferase 2
AT1G09800	59.99	144.09	197	89	771	246.19	521.99	495.84	0	6.96	8.81	5.21	11.08	5.88	7.53	9.16	9.62	6.55	0.84	5.35	2.46	12.8	4.68	3.16	2.39	2.72	3.61	8.94	4.48	9.27	3.66	2.98	0	0	14.94	Symbols: | Pseudouridine synthase family protein
AT1G09810	733.7	889.96	993.3	717.38	21	893.76	2454.01	2185.53	845	20.11	27.45	11.53	22.91	0	52.5	87.29	86.86	22.5	22.77	21.71	8.75	77.67	32.58	42.16	26.87	19.77	28.16	24.76	5.13	27.27	12.75	36.45	31.49	16.51	5.27	Symbols: ECT11 | evolutionarily conserved C-terminal region 11
AT1G09812	447.97	318	416.5	146	150	465.91	472	602.58	126	6.57	7.31	15.03	7.04	20.96	9.25	16.79	29.66	30.75	12.25	17.53	8.21	37.09	4.6	17.98	4.91	8.58	20.44	21.19	5.48	38.95	10.89	10.73	18.15	7.77	15.78	Symbols: | unknown protein; BEST Arabidopsis thaliana protein match is: unknown protein (TAIR:AT1G58007.2); Has 93 Blast hits to 93 proteins in 13 species: Archae - 0; Bacteria - 0; Metazoa - 0; Fungi - 0; Plants - 93; Viruses - 0; Other Eukaryotes - 0 (source: NCBI BLink).
AT1G09815	187	197	299	123	245	312	919	1151.99	156	9.48	13.35	16.29	11.92	0	19.52	42.12	36.54	67.52	15.48	35.12	22.35	15.99	14.4	20.49	11.99	14.78	32.92	21.68	10.85	85.15	20.69	19.73	42.38	17.9	25.28	Symbols: POLD4 | polymerase delta 4
AT1G09820	91	64	121	116	146	186	131	80	0	4.45	7.46	2.78	5.71	14.57	7.05	6.29	5.38	9.38	15.48	2.46	2.35	11.13	4.27	15.29	6.05	12.15	20.38	16.49	7.3	7.68	11.67	9.23	0	0	25.65	Symbols: | Pentatricopeptide repeat (PPR-like) superfamily protein
AT1G09830	472	326	637	349	630.99	422	569.98	921.56	329	20.09	10.5	7.45	7.99	20.34	10.62	14.99	13.03	23.05	11.39	9.33	3.91	25.57	14.1	27.82	11.39	4.6	38.25	50.32	12.85	54.04	25.27	23.54	23.91	11.26	23.71	Symbols: | Glycinamide ribonucleotide (GAR) synthetase
AT1G09840	2600.45	2488.81	2580.49	1642.87	2307.21	1995.38	2378.21	2519.45	2407.6	53.91	58.96	39.38	47.28	171.61	60.07	83.56	84.8	88.12	104.76	41.73	26.23	42.42	55.88	72.2	58.86	101.09	63.99	122.07	148.77	50.99	48.36	50.71	60.46	51.72	94.44	Symbols: ATSK41, SK41 | shaggy-like protein kinase 41
AT1G09850	3974.98	3099.22	13004.8	3780.62	8105.42	21232.6	4562.05	2830.66	15861	188.87	122.09	258.04	41.26	127.83	257.82	368.02	173.65	105.28	122.16	68.9	77.71	84.83	215.26	68.81	121.96	304.55	74.17	109.63	62.94	68.92	61.66	84.34	112.65	148.19	138.79	Symbols: XBCP3 | xylem bark cysteine peptidase 3
AT1G09870	362	355.15	516	204.92	529	706	1390.97	1218.62	222	10.67	12.42	10.32	10.6	12.69	12.48	21.82	17.01	50.42	26.2	9.46	6.37	21.6	15.23	11.89	11.54	9.96	29.55	23.62	13.51	11.01	5.23	7.82	24.03	13.95	24.78	Symbols: | histidine acid phosphatase family protein
AT1G09890	319.91	106	351	193.53	635.56	928.39	544.52	442.18	2803.7	3.87	21.27	2.56	15.18	32.43	8.54	17.07	16.64	12.82	14.14	65.62	48.94	20.38	20.78	8.97	3.99	14.69	74.74	40.26	16.13	14.25	5.17	28.47	124.67	77.46	34.41	Symbols: | Rhamnogalacturonate lyase family protein
AT1G09900	533	461	902	764.06	519	623.08	202	368	280	11.79	14.69	7.88	26.68	17.71	12.2	11.68	13.12	16.49	3.63	13.5	5.76	19.95	14.28	53.51	9.41	9.08	33.09	19.29	5.18	14.45	5.08	21.56	31.92	13.41	27.3	Symbols: | Pentatricopeptide repeat (PPR-like) superfamily protein
AT1G09910	107.02	13	364	71	107	227	178.6	161	0	8.2	5.39	9.84	6.46	0	9.27	14.22	10.06	26.89	14.22	9.35	4.88	15.08	22.74	30.44	17.74	6.34	30.79	28.83	9.04	3.06	2.48	19.71	0	0	31.95	Symbols: | Rhamnogalacturonate lyase family protein
AT1G09920	1038.94	956.82	1723.11	447.8	934	1596.46	2260.64	1894.84	1131	39.75	44.05	50.41	33.14	46.7	71.58	91.99	58.71	53.36	61.31	19.34	19.34	51.45	52.12	25.86	42.75	26.75	20.47	48.25	44.02	39.68	28.54	41.99	23.68	40.68	20.31	Symbols: | TRAF-type zinc finger-related
AT1G09960	237	521	636.92	402	413	879	4550.1	2833.14	486	10.67	14.05	19.98	14.6	32.87	13.61	108.1	114.44	29.96	32.77	8.45	6.99	14.24	10.34	12.75	13.93	24.95	34.34	28.83	35.23	12.48	5.92	53.69	29.84	37.47	45.25	Symbols: SUT4, ATSUT4, SUC4, ATSUC4 | sucrose transporter 4
AT1G09970	36	714.93	1058.45	481.11	636.02	1055	2792.73	911	74	151.64	14.26	21.24	13.46	70.12	28.32	170.09	89.95	6.69	1.51	14.59	15.9	34.86	52.15	16.59	75.62	32.52	11.91	2.73	1.5	11.98	37.2	6.07	6.28	8.33	24.83	Symbols: LRR XI-23, RLK7 | Leucine-rich receptor-like protein kinase family protein
AT1G10000	0	0	151	0	0	13	10	12	0	2.51	0	0	0	0	2.63	0.35	0.23	0	0	1.74	3.71	1.83	7.56	2.46	3.81	0	8.77	0	0	0	0	0	0	0	0	Symbols: | Ribonuclease H-like superfamily protein
AT1G10020	147	393	281.42	95	233	745.14	808.7	695.93	365	12.33	24.39	11.42	17.29	22.81	18.2	16.87	9.7	8.98	11.07	29.93	8.25	13.17	7.85	14.43	16.62	20.2	9.08	0	0	8.41	14.11	4.2	20.76	10.35	18.03	Symbols: | Protein of unknown function (DUF1005)
AT1G10030	131	384	305	75	151	73	389	421.99	81	9.85	6.19	18.15	18.73	12.09	9.5	26.1	20.11	31.12	5.21	13.93	4.84	67.12	16.29	35.72	9.72	7.84	20.28	20.78	2.62	96.15	13.14	78.83	19.07	7.46	36.69	Symbols: ERG28 | homolog of yeast ergosterol28
AT1G10040	5	122.99	472	54.93	133	322	506.89	269.45	85	24.12	17.08	4.04	7.77	21.11	7.69	40.14	17.39	13.54	95.49	14.11	13.71	17.14	18.08	8.59	14.77	20.34	9.64	0	0	11.01	5.78	17.95	8.54	7.37	22.23	Symbols: | alpha/beta-Hydrolases superfamily protein
AT1G10070	0	158	72	0	0	663	2729.01	2402.96	0	3.99	8.04	4.87	6.45	7.08	7.24	82.41	9.72	0	0	39.67	14.69	3.02	20.85	0	0	0	0	11.76	8.92	7.36	1.06	0	0	0	0	Symbols: ATBCAT-2, BCAT-2 | branched-chain amino acid transaminase 2
AT1G10095	159	180	140.14	138.4	97	367.99	416	405.97	13	4.58	5.07	9.99	5.97	12.78	21.61	20.61	25	19.61	11.68	21.74	17.67	3.81	3.49	6.27	6.03	12.72	13.64	4.07	1.75	14.69	6.22	15.15	6.31	1.84	10.71	Symbols: | Protein prenylyltransferase superfamily protein
AT1G10120	80.02	145	148	55	125	165.49	955.5	775.97	53	3.82	4.36	2.52	3.06	5.33	3.67	18.46	14.07	7.69	3.71	5.55	2.66	10.05	2.58	12.04	5.64	8.99	5.92	17.74	1.87	7.49	2.85	5.16	12.44	3.76	8.1	Symbols: | basic helix-loop-helix (bHLH) DNA-binding superfamily protein
AT1G10130	512	541	723.12	359	368.02	622.68	1140.65	1286	181	7.12	15.62	8.04	7.65	17.45	6.92	18.21	17.92	13.97	6.49	20.54	13.48	12.88	6.94	47.07	15.62	39.08	19.93	34	12.19	25.31	11.47	18.65	11.46	5.2	29.58	Symbols: ECA3, ATECA3 | endoplasmic reticulum-type calcium-transporting ATPase 3
AT1G10150	1080.99	722.24	322	707	489.24	755.99	751	653.1	575	38.14	32.41	36.15	23.76	66.68	57.98	64.63	76.6	11.84	42.12	17.22	19.87	14.79	26.45	4.63	14.31	22.25	35.96	34.52	39.1	48.75	33.5	31.69	22.73	28.6	12.67	Symbols: | Carbohydrate-binding protein
AT1G10170	310	603.42	757.97	347	581	940	1291	961	78	15.5	32.04	13.43	10.41	17.91	7.93	11.18	12.03	16.78	30.5	19.18	13.61	27.78	35.58	14.6	8.47	54.36	22.25	71.38	64.38	16.96	11.12	20.76	17.64	2.09	41.2	Symbols: ATNFXL1, NFXL1 | NF-X-like 1
AT1G10180	257.65	229	482	291	573.99	718	1409	1479.54	244	5.41	8.64	11.66	6.18	75.58	32.04	76.8	56.35	60.75	16.29	12.09	5.91	55.57	15.38	35.2	7.21	11.54	21.87	37.02	5.44	18.73	4.22	21.56	31.13	6.85	40.46	Symbols: | BEST Arabidopsis thaliana protein match is: exocyst complex component 84B (TAIR:AT5G49830.1); Has 132 Blast hits to 132 proteins in 25 species: Archae - 0; Bacteria - 0; Metazoa - 7; Fungi - 0; Plants - 117; Viruses - 0; Other Eukaryotes - 8 (source: NCBI BLink).
AT1G10200	6768.7	4611.99	7082.55	5307.07	4618	4199.94	7718.78	12600.5	3644.07	161.5	138.09	222.13	222.96	242.79	135.88	185.55	307.39	1787.61	428.9	302.39	256.43	246.69	268.66	595.78	288.87	159.44	270.96	258.08	297.07	616.1	217.83	312.72	345.87	267.51	186.67	Symbols: WLIM1 | GATA type zinc finger transcription factor family protein
AT1G10210	1650	1767.16	2600	1729.01	999	3099.99	3656.87	3455.86	941.22	49.96	49.72	68.1	70.84	75.21	66.85	96.77	106.46	21.14	45.85	34.94	30.84	26.64	49.03	26.15	33.32	55.86	47.66	43.45	64.57	35.61	33.71	38.56	40.73	36.84	34.55	Symbols: ATMPK1, MPK1 | mitogen-activated protein kinase 1
AT1G10240	729.26	935.85	1160	591.03	1146	1324	1935.25	1896.3	638	16.54	35.91	18.19	42.25	54.15	26.97	43.28	44.49	40.36	30.76	15.87	13.42	54.01	45.43	41.46	22.47	35.83	35.07	40.06	16.49	34.02	20.6	43.78	35.45	21.12	42.57	Symbols: FRS11 | FAR1-related sequence 11
AT1G10270	442.94	334	751.67	257	376	447	518	452.02	155	8.74	7.27	4.86	15.75	26.58	6.08	15.9	13.79	29.7	23.7	6.41	3.51	13.27	11.21	15.99	9.05	17.08	21.24	36.67	17.54	15.22	14.57	22.69	18.63	9.68	77.83	Symbols: GRP23 | glutamine-rich protein 23
AT1G10280	123.68	159	176.95	94	200	182	292	326	28	7.23	3.49	7.32	11.02	10.99	6.74	13.07	14.42	30.8	6.97	11.97	9.09	6.9	4.33	17.85	20.12	10.12	13.71	13.97	8.97	20.96	11.92	18.67	9.24	4.22	7.77	Symbols: | Core-2/I-branching beta-1,6-N-acetylglucosaminyltransferase family protein
AT1G10290	2296.39	613.09	3883.37	854	953	200	486.15	343	1710.88	100.26	22.39	40.59	44.82	122.01	39	109.63	117.6	49.06	41.42	16.19	9.52	91.39	69	0	0	44.87	40.52	42.54	22.34	18.77	24.66	19.52	50.32	40.56	30.36	Symbols: ADL6, DRP2A | dynamin-like protein 6
AT1G10310	2618	1739	1577	876	1929.01	929	255	415	1548.99	68.49	40.18	53.44	76.67	173.29	36.82	12.32	12.21	318.26	296.96	109.5	110.9	111.05	85.75	128.64	210.66	23.8	113.37	227.59	296.67	113.31	202.21	75.21	82.26	126.95	114.27	Symbols: | NAD(P)-binding Rossmann-fold superfamily protein
AT1G10320	30	124	193	0	153	206	337	252.39	0	4.57	2.89	3.62	1.99	3.62	7.58	20.36	20.25	9.42	2.43	7.04	4.74	13.25	4.43	24.7	5.83	6.36	0	12.64	10.11	9.46	5.23	12.76	0	0	7.28	Symbols: | Zinc finger C-x8-C-x5-C-x3-H type family protein
AT1G10340	472	234	7931.72	73	845.69	710	183.4	117	92	19.79	4.14	11.9	10.8	27.27	40.85	10.34	15.5	1.09	15.13	14.27	20.79	19.89	235.19	7.88	92.15	8.09	8.65	0	0	2.59	15.55	0	4.94	6.27	24.75	Symbols: | Ankyrin repeat family protein
AT1G10350	2804.79	1660.1	1908.58	2709.77	955.13	6009.26	2264.5	2781.2	2633.85	52.43	186.91	112.26	46.08	58.58	56.76	49.09	70.43	66.48	171.62	40.1	60.08	27.5	90.66	37.42	124.78	43.76	32.09	103.6	151.42	101.58	121.51	40.95	61.48	81.13	47.88	Symbols: | DNAJ heat shock family protein
AT1G10370	5217.9	1399.78	29641.8	2736.03	7382.71	1721.33	3409	1581.22	2978.17	4248.76	711.35	177.13	140.61	512.44	218.35	3884.47	980.75	605.48	149.69	88.27	84.79	189.99	452.37	95.57	100.15	329.79	272.7	291.42	215.79	145.68	37.61	97.96	260.79	130.59	646.4	Symbols: GST30, ATGSTU17, GST30B, ERD9 | Glutathione S-transferase family protein
AT1G10380	77	6	13	0	25	10	584	302	79	2.27	0	0	0	2.04	7.65	22.15	19.04	39.43	23.94	13.7	5.02	21.91	7.26	27.42	6.77	0	0	15.25	5.64	6.85	1.07	20.41	28.92	6.9	22.43	Symbols: | Putative membrane lipoprotein
AT1G10390	970.91	1262.85	1497.11	1390.82	1731.86	2052.97	3900.7	2666.67	785.22	111.87	86.03	68.45	70.21	155.74	80.1	158.47	168.01	41.23	45.14	14.37	12.44	167.72	112.9	95.65	53.14	95.43	77.03	141.21	93.27	32.05	36.77	88.83	47.52	28.63	81.52	Symbols: | Nucleoporin autopeptidase
AT1G10410	523.69	386	781.81	719	623	983.73	2133.04	1982	197.92	15.43	35.57	20.53	13.59	51.02	20.58	45.5	67.61	13.06	16.79	11.94	8.39	36.37	23.06	27.8	43.59	27.93	7.16	13.59	6.83	12.91	12.97	9.18	15.16	9.73	26.55	Symbols: | Protein of unknown function (DUF1336)
AT1G10417	0	55	44	147	302.11	441	419.99	254.87	331.16	13.06	44.26	5.79	2.27	9.27	13.1	17.95	18.19	0	0	13	6.58	26.72	9.96	6.27	1.41	12.74	29.62	4.11	0	2.71	2.7	9.52	30.76	16.36	5.73	Symbols: | Encodes protein with unknown function whose expression is repressed by inoculation with Agrobacterium tumerifaciens.
AT1G10430	2874.75	2688.05	3384.33	1507.53	2861.55	2765.1	5672.88	5752.4	1399.52	121.89	76.53	92.13	125.01	197.96	133.49	211.55	200.39	97.85	98.68	56.01	43.6	120.8	189.58	214.23	196.7	61.77	122.87	90.95	39.25	154.75	83.87	80.59	114.89	85.25	114.19	Symbols: PP2A-2 | protein phosphatase 2A-2
AT1G10455	270.01	615.73	751.22	306.65	318.04	243.29	300.76	225.51	121	0	21.82	5.19	5.82	13.84	8.09	9.82	8.32	48.14	67.46	3.73	4.28	19.61	43.64	17.66	13.39	12.18	13.8	107.04	51.78	18.91	17.87	39.46	26	26.63	53.05	Symbols: | unknown protein; BEST Arabidopsis thaliana protein match is: unknown protein (TAIR:AT1G51970.1); Has 75 Blast hits to 73 proteins in 5 species: Archae - 0; Bacteria - 0; Metazoa - 0; Fungi - 0; Plants - 75; Viruses - 0; Other Eukaryotes - 0 (source: NCBI BLink).
AT1G10460	115	187	229	24	71	242	894.3	898.01	304	0	7.1	6.38	2.8	16.44	14.9	38.38	32.06	43.02	9.78	22.59	11.83	49.16	7.16	19.93	22.79	7.18	29.17	18.93	7.93	22.75	7.13	40.98	35.71	17.13	34.85	Symbols: GLP7 | germin-like protein 7
AT1G10470	121.54	57	570.96	495	209	201	1285.65	1015.78	127	7.87	9.88	2.7	17.71	15.12	5.49	58.95	32.65	6.07	6.31	25.28	16.53	31.32	8.68	34.45	26.76	0	15.49	35.08	7.35	12.65	9.7	10.8	26.03	22.57	30.67	Symbols: ARR4, MEE7, ATRR1, IBC7 | response regulator 4
AT1G10490	649.7	618	1251.46	790.98	976.04	611	1709.99	1754.53	97	24.81	10.79	12.03	7.41	21.39	10.81	43.03	33.66	71.36	11.56	13.86	3.58	48.93	28.36	21.01	7.4	27.99	13.49	53.81	8.17	20.99	11.94	54.17	14.13	3.78	28.97	Symbols: | Domain of unknown function (DUF1726) ;Putative ATPase (DUF699)
AT1G10500	4706.26	8476.74	3600.65	6899.74	5695.63	6803.68	1056	1478.16	13845.3	476.14	385.4	272.5	240.14	426.45	352.97	42.44	61.29	176.28	440.37	138.86	187.69	119.2	360.98	71.25	271.64	200.44	227.22	122.34	409.64	153.82	466.91	330.3	322.04	680.54	191.24	Symbols: ATCPISCA, CPISCA | chloroplast-localized ISCA-like protein
AT1G10510	719.67	682.9	916.18	757.24	1498.04	577.96	399	758.02	442	31.75	13.38	7.28	11.84	40.05	23.05	12.89	16.19	100.84	13.12	18	7.81	13.62	8.11	24.21	6.16	27.21	27.69	190.12	33.77	18.31	6.77	23.06	30.33	10.52	21.69	Symbols: emb2004 | RNI-like superfamily protein
AT1G10520	64	150	34.01	93	227	257	8	34	111	5.16	13.2	6.1	5.35	7.27	3.45	9.84	8.5	11.14	5.72	13.87	10.98	10.06	5.28	22.53	9.88	77.92	23.12	50.26	11.53	28.36	7.23	12.11	14.78	12.09	68	Symbols: | DNA polymerase lambda (POLL)
AT1G10522	1499.98	506	1026	372.01	978.98	1141	277	801.7	420	54.49	23.83	26.85	39.4	42.09	44.72	11.61	21.3	242.84	67.1	38.48	21.45	43.94	37.35	97.82	25.45	11.9	40.93	66.45	26.17	66.09	21.3	26.48	41.7	21.47	57.48	Symbols: | unknown protein; FUNCTIONS IN: molecular_function unknown; INVOLVED IN: biological_process unknown; LOCATED IN: chloroplast; EXPRESSED IN: 23 plant structures; EXPRESSED DURING: 13 growth stages; Has 24 Blast hits to 24 proteins in 8 species: Archae - 0; Bacteria - 0; Metazoa - 0; Fungi - 0; Plants - 24; Viruses - 0; Other Eukaryotes - 0 (source: NCBI BLink).
AT1G10550	151	2367.38	140.36	0	0	850.01	344	278	0	3.29	11.53	27.19	4.32	19.24	41.75	1.74	2.59	1.16	16.78	2.88	5.4	5.24	25.55	0.62	7.64	11.46	0	0	0	1.86	8.79	0	0	0	0	Symbols: XTH33, XET | xyloglucan:xyloglucosyl transferase 33
AT1G10580	707.04	693	967.88	708.13	1165	1259	1125.18	1074.99	652	14.66	33.75	8.46	12.46	31.08	12.11	20.97	20	17.95	19.16	12.27	8.87	30.77	19.18	87.47	43.95	20.39	34.57	23.25	15.97	22.66	20.1	79.22	36.26	18.81	58.67	Symbols: | Transducin/WD40 repeat-like superfamily protein
AT1G10600	990.4	787.89	144.46	988.99	1328	15	1	0	892	45.03	29.51	17.33	31.71	8.15	54.4	32.03	67.29	16.08	49.55	3.84	7.03	10.67	19.9	9.36	31.48	33.61	14.54	15.32	46	21.55	24.72	14.11	35.46	55.45	10.26	Symbols: AMSH2 | associated molecule with the SH3 domain of STAM 2
AT1G10630	1236.29	4792.57	11972.4	16342.5	18457.8	18360.9	33908.3	36033.9	10510.5	106.37	31.85	49.22	17.95	96.91	77.45	86.22	89.13	23.2	62.29	468.17	593.86	434.74	769.07	847.13	1169.98	635	550.5	729.43	691.08	362.71	315.53	395.26	516.65	556.67	422.09	Symbols: ATARFA1F, ARFA1F | ADP-ribosylation factor A1F
AT1G10650	969.99	920.13	1528.31	527.78	604.01	697.95	1292.95	1266.96	632	58.84	38.54	49.08	41.95	58.42	36.3	104.04	80.18	51.85	30.59	32.93	25.1	67.87	106.76	32.87	27.99	60.78	30.79	73.12	83.9	55.05	43.97	49.78	71.59	36.47	51.37	Symbols: | SBP (S-ribonuclease binding protein) family protein
AT1G10657	4207.33	11	665.76	4206.39	5906.76	2783.48	14	287	2198.01	54.05	114.62	85.72	53.28	65.94	146.87	0.17	2.95	487.15	29.88	208.78	352.02	84.19	35.89	90.11	63.11	103.41	93.56	295.75	121.61	6.47	2.67	179.63	367.99	607.22	101.33	Symbols: | Plant protein 1589 of unknown function
AT1G10660	2064.14	748.87	1684.06	960.46	1572.57	2303.72	783.96	1012.97	837.25	54.29	60.04	55.58	73.25	85.12	86.34	76.96	73.34	63.95	65.22	41.21	35.36	71.61	113.47	83.86	92.87	68.81	66.34	38.69	49.01	55.23	41.52	29.11	39.65	48.18	52.7	Symbols: | unknown protein; LOCATED IN: endomembrane system; EXPRESSED IN: 24 plant structures; EXPRESSED DURING: 15 growth stages; BEST Arabidopsis thaliana protein match is: unknown protein (TAIR:AT5G62960.1); Has 155 Blast hits to 154 proteins in 22 species: Archae - 0; Bacteria - 0; Metazoa - 10; Fungi - 4; Plants - 139; Viruses - 0; Other Eukaryotes - 2 (source: NCBI BLink).
AT1G10670	3269.67	3085.03	7824.91	2858.02	3441.31	2348.02	12282.1	12105.3	2709.98	48.52	68.44	90.28	82.74	113.91	62.53	331.72	285.87	77.11	32.49	63.77	25.54	98.97	36.68	103.86	63.04	25.17	75.36	105.45	26.39	95.5	32.67	67.33	98.27	49.95	69.08	Symbols: ACLA-1 | ATP-citrate lyase A-1
AT1G10680	379	0	388	0	127	0	0	0	0	0	0	0	5.79	0	7.14	0.25	12.18	83.76	19.12	0	0	83.21	14.04	0	0	9.37	0	88.77	30.38	0	0	16.13	0	0	9.55	Symbols: PGP10 | P-glycoprotein 10
AT1G10700	318	259	371	475	287	51	183.99	237	241	10.08	8.97	9.01	18.23	22.69	8.46	4.86	5.2	21.71	3.16	9.03	1.92	23.23	9.79	17.38	10.75	4.43	11.4	28.57	4.51	23.35	5.14	13.81	17.27	2.4	15.45	Symbols: PRS3 | phosphoribosyl pyrophosphate (PRPP) synthase 3
AT1G10720	192	176	275.39	41	0	386.48	916.81	979.55	0	5.68	5.85	4.73	10.11	9.17	14.67	33.09	38.23	6.8	10.59	7.82	9.2	16.69	10.91	7.72	14.01	6.9	11.02	7.31	17.59	7.04	5.99	12.16	0	0	0	Symbols: | BSD domain-containing protein
AT1G10740	117	307.96	514	572	473.16	408	1827	1126.85	252	24.98	8.68	20.68	27.1	68	30.31	138.17	81.81	8.13	7.62	42.56	46.41	18.75	15.06	45.86	18.73	21.56	51.01	87.82	45.06	29.26	20.26	13.94	27.95	10.35	67.98	Symbols: | alpha/beta-Hydrolases superfamily protein
AT1G10750	155.99	0	409.09	15.01	44	0	0	0	128	0	0	22.87	0	38.75	23.86	57.79	59.99	11.44	0.22	0	0	51.91	10.1	0	0	0	6.18	6.09	5.2	0	0	2.99	13.77	12.57	8.19	Symbols: | Protein of Unknown Function (DUF239)
AT1G10760	6752.81	12224	16877.4	13683	12544.9	19389.7	2495.68	7050.56	5015.91	232.65	453.31	314.37	648.28	515.14	113.05	100.49	205.85	225.04	84.58	83.91	83.87	66.69	75.67	93.25	33.91	193.24	82.15	267.49	107.28	62.8	93.21	66.68	72.2	39.36	95.7	Symbols: SEX1, SOP1, SOP, GWD1, GWD | Pyruvate phosphate dikinase, PEP/pyruvate binding domain
AT1G10780	20	7	9	0	17	5	141	203	0	0	10.69	0	0	0	1.73	7.06	5.27	12.66	0	1.48	0	3.64	0.57	14.35	0	0	0	10.38	0	13.68	0.37	2.96	0	0	4.42	Symbols: | F-box/RNI-like superfamily protein
AT1G10790	165.98	379	383.18	272.99	295	446	926.44	648.68	109	8.91	8.61	4.63	8.2	12.64	6.55	11.73	11.07	13.6	12.8	9.92	6.23	33.12	38.34	70.53	26.73	17.13	7.74	12.2	4.4	9.8	9.37	17.64	16.86	9.63	31.21	Symbols: | BEST Arabidopsis thaliana protein match is: hydroxyproline-rich glycoprotein family protein (TAIR:AT3G56590.2); Has 78 Blast hits to 78 proteins in 11 species: Archae - 0; Bacteria - 0; Metazoa - 0; Fungi - 0; Plants - 78; Viruses - 0; Other Eukaryotes - 0 (source: NCBI BLink).
AT1G10820	206	187.82	261.65	167.34	256	0	0	0	207.24	11.93	16.19	28.02	20.25	4.02	16.86	29.12	32.39	27.24	4.26	0	0	16.21	16.39	0	0	8.15	10.45	20.78	10.06	11.44	8.46	3.05	19.76	9.5	8.62	Symbols: | Protein of unknown function (DUF3755)
AT1G10830	1445.04	671	1183	576	865.15	1148	215	207	737.9	34.37	10.49	26.59	46.22	107.54	16.65	6.87	3.57	57.42	46.89	40.19	49.97	28.26	24.89	10.53	11.11	25.57	24.59	34.38	43.26	9.76	35.74	17.01	25.73	24.62	33.44	Symbols: Z-ISO, Z-ISO1.2 | 15-cis-zeta-carotene isomerase
AT1G10840	1974.01	1244.19	2133.41	1431.55	3837.56	1445.92	4634	5185.03	1625.91	64.85	121.71	83.97	110.52	6.24	36.97	126.01	97.19	212.17	60.88	52.86	29.09	67.1	29.31	51.44	37.93	42.87	54.21	141.75	50.03	60.99	32.31	35.98	70.05	49.23	89.68	Symbols: TIF3H1 | translation initiation factor 3 subunit H1
AT1G10850	99.3	175.01	71.18	43	63	667.6	1134	1424.16	140	2.06	2.3	7.69	6.03	0	13.22	37	14.16	22.22	19.75	23.47	15.72	58.77	11.31	49.53	13.55	27.29	13.85	45.99	6.99	17.61	4.42	74.42	43.11	10.94	20.29	Symbols: | Leucine-rich repeat protein kinase family protein
AT1G10865	121.73	174	306.91	206.02	253	262	258	287.03	319	19.13	30.5	14.51	19.68	12.1	18.8	31.32	22.82	40.12	10.64	25.91	20.11	18.18	29.56	37.4	47.79	45.85	42	54.5	19.94	83.67	36.46	16.8	58.89	49.59	39.51	Symbols: | FUNCTIONS IN: molecular_function unknown; INVOLVED IN: biological_process unknown; LOCATED IN: cellular_component unknown; CONTAINS InterPro DOMAIN/s: Cytochrome c oxidase assembly protein PET191, N-terminal (InterPro:IPR018793); Has 30201 Blast hits to 17322 proteins in 780 species: Archae - 12; Bacteria - 1396; Metazoa - 17338; Fungi - 3422; Plants - 5037; Viruses - 0; Other Eukaryot…
AT1G10900	134	198	195.39	518	75.41	328	432	463.01	14	14.96	9.17	6.47	10	18.65	11.81	10.63	11.33	18.47	7.85	18.64	20.34	22.13	9.83	13.58	12.2	12.59	11.75	32.04	28.35	7.48	11.03	18.01	5.37	3.76	8.17	Symbols: | Phosphatidylinositol-4-phosphate 5-kinase family protein
AT1G10910	561.07	381	465	375.64	462	306.9	251	367	61	7.25	7.43	10.37	13.35	24.33	10.06	5.66	8.81	27.68	13.88	7.12	2.1	17.85	28.57	109.99	25.32	15.55	27.45	33.61	18.66	18.12	11.75	23.01	13.68	5.15	30.41	Symbols: | Pentatricopeptide repeat (PPR) superfamily protein
AT1G10930	14	16	19	4	2	31	44	56	2	3.5	15.76	0	3.94	7.58	7.61	11.23	10.65	7.94	5.38	2.74	0.29	12.99	0	16.85	1.77	10.78	11.4	47.57	9.87	12.58	0.68	5.07	8.41	0.62	4.09	Symbols: ATSGS1, RECQ4A, ATRECQ4A | DNA helicase (RECQl4A)
AT1G10950	3944.52	3496.96	6058.64	2940.76	5186.42	3919.8	10535.1	12673.8	2384.86	178.28	131.28	47.98	81.34	432.51	130.04	306.19	329.22	112.19	96.14	107.17	64.93	136.9	150.28	129.63	93.9	167.85	51.78	286.28	134.57	98.54	57.02	202.98	87.46	76.14	143.01	Symbols: TMN1, AtTMN1 | transmembrane nine 1
AT1G10970	401.93	1499.1	2187.53	1281.62	834.22	2858.01	2608.69	3564.7	325	65.56	38.22	13.97	18.07	75.38	6.61	18.37	15.36	43.35	55.48	17.13	16.29	26.15	72.85	9.09	18.04	412.86	44.44	59.85	40.48	30.29	64.58	57.62	44.59	32.24	63.79	Symbols: ZIP4, ATZIP4 | zinc transporter 4 precursor
AT1G11000	334	366.85	32	1561.3	987.97	784.99	87	783.99	942.98	5.23	8.02	7.08	5.02	15.58	6.3	5.22	13.73	16.21	0.79	9.24	14.61	2.15	3.69	6.68	4.19	0	29.48	23.39	12.18	9.84	2.66	8.51	19.36	19.21	35.33	Symbols: MLO4, ATMLO4 | Seven transmembrane MLO family protein
AT1G11020	1101	624	1153.08	352.36	577	822	1042	799.99	535.42	23.33	19.53	22.87	18.71	66.67	22.6	36.66	31.44	26.54	31.12	9.63	9.6	19.05	27.64	11.34	23.44	40.59	7.21	16.99	20.37	18.66	16.99	24.53	31.81	37.1	7.1	Symbols: | RING/FYVE/PHD zinc finger superfamily protein
AT1G11050	0	0	149	83	106	229	429	149	0	6.36	23.32	4.91	3.24	10.19	18.38	44.19	19.41	0	0	12.74	14.5	6.8	28.79	17.16	15.37	17.1	14	5.32	0	0	0	5.81	0	0	4.93	Symbols: | Protein kinase superfamily protein
AT1G11060	362.74	204	350	502.99	311.01	1409.62	1814.11	1401.27	171.02	10.92	11.59	8.15	9.65	37.86	9.97	20.26	22.56	25.52	13.68	8.19	5.74	6.66	10.25	39.55	11.6	25.75	28.41	26.97	11.53	5.51	4.3	22.99	18.96	13.68	26.54	Symbols: | WAPL (Wings apart-like protein regulation of heterochromatin) protein
AT1G11090	530	685.81	2239.8	622.95	602	587.02	1052.03	771	404.86	90.98	70.62	87.79	56	35.05	45.68	77.05	66.55	95.09	40.67	19.69	10.46	238.48	141.03	49.75	82.95	136.88	83.67	63.34	26.6	40.92	45.16	18.21	55.01	18.81	58.69	Symbols: | alpha/beta-Hydrolases superfamily protein
AT1G11120	74	11	0	0	5	9	149	175	0	0	0	0	1.47	1.42	3.46	18.83	18.49	43.72	0.62	4.12	1.95	10.47	4.4	5.16	2.21	0	0	17.27	0.8	7.04	0	23.61	0	0	10.73	Symbols: | unknown protein; FUNCTIONS IN: molecular_function unknown; INVOLVED IN: biological_process unknown; LOCATED IN: cellular_component unknown; EXPRESSED IN: 10 plant structures; EXPRESSED DURING: 4 anthesis, F mature embryo stage, petal differentiation and expansion stage, E expanded cotyledon stage, D bilateral stage; BEST Arabidopsis thaliana protein match is: unknown protein (TAIR:AT4G…
AT1G11160	0	157.21	0	323.38	107	0	0	0	0	2.52	0	0	0	0	1.11	3.35	1.3	0	0	0	0	0	0	0	0	0	36.46	18.83	22.61	5.92	13.93	17.52	0	0	5.92	Symbols: | Transducin/WD40 repeat-like superfamily protein
AT1G11170	0	0	58.22	0	0	0	0	0	31	14.67	4.37	0	1.84	80.74	9.55	13.61	15.41	0	0	0	0	4.33	5.67	22.43	23.06	0	0	0	0	0	0	5.94	13.93	5.71	0	Symbols: | Protein of unknown function (DUF707)
AT1G11180	0	0	0	404.5	383	50	339	133	561.56	106.85	37.86	29.13	0	0	82.75	234.19	170.53	0	0	0.63	2	4.37	0	8.21	20.47	0	37.56	0	0	0	0	0	52.67	45.74	14.65	Symbols: | Secretory carrier membrane protein (SCAMP) family protein
AT1G11190	131	107	80	0	25	111	104	187	74	5.21	1.93	5.37	2.67	6.4	3.08	5.16	3.69	52.23	0.43	8.52	2.81	15	1.62	30.58	4.99	0	0	5.49	1.11	17.81	2.17	11.98	5.75	2.49	11.85	Symbols: BFN1, ENDO1 | bifunctional nuclease i
AT1G11200	472	469	487	380.01	645.99	960.71	1301.55	1712.79	578.91	14.64	27.42	13.15	13.62	4.6	35.59	54.45	40.94	42.07	18.49	13.18	11.86	28.07	24.82	62.1	57.08	18.06	25.44	51.96	24.19	19.6	10.12	11.42	61.44	45.6	29	Symbols: | Protein of unknown function (DUF300)
AT1G11240	314.51	140.46	679.18	326	721	713	995.19	1268.96	183	22.9	11.31	23.55	31.96	12.7	24.12	50	46.25	25.91	19.84	21.44	8.15	19.3	11.13	29.38	13.95	8.07	18.41	18.9	11.78	17.71	9.07	14.58	12.17	6.27	14.98	Symbols: | CONTAINS InterPro DOMAIN/s: Nucleolar protein 12 (InterPro:IPR019186); Has 2484 Blast hits to 1934 proteins in 262 species: Archae - 0; Bacteria - 90; Metazoa - 921; Fungi - 378; Plants - 144; Viruses - 18; Other Eukaryotes - 933 (source: NCBI BLink).
AT1G11260	8264.29	1999	7950.91	879.15	2577.42	1832.02	5848.61	4877.56	921.84	35.6	112.29	50.86	228.56	133.37	128.08	125.25	130.07	36.81	205.99	8.16	3.91	20.05	94.16	18.99	219.49	37.87	6.27	33.73	46.22	31.53	28.87	5.07	33.63	8.77	10.94	Symbols: STP1, ATSTP1 | sugar transporter 1
AT1G11290	135	136	111.53	132	183	377.67	99	262	20	7.1	6.99	14.19	5.25	21.96	14.63	7.46	7.1	47.77	27.27	19.8	8.93	42.22	11.83	21.99	9.45	23.27	69.25	22.93	13.16	10.72	8.22	18.83	11.2	2.58	58.2	Symbols: CRR22 | Pentatricopeptide repeat (PPR) superfamily protein
AT1G11300	201.98	0	8	10	98.87	0	0	0	233.14	52.12	15.1	15.14	11.82	11.85	7.77	29.58	16.5	26.61	19.92	0	0	0	3.93	0	0	0	2.62	0	0	0	0	5.38	15.79	23.47	31.42	Symbols: | protein serine/threonine kinases;protein kinases;ATP binding;sugar binding;kinases;carbohydrate binding
AT1G11320	126	142	107	56.01	175	259.07	181	187	0	3.32	3.91	4.19	4.03	12.83	6.39	5.71	5.13	30.54	13.78	15	13.64	22.64	16.31	22.14	21.24	17.74	19.04	2.38	1.32	17.1	8.56	11.7	0	0	13.27	Symbols: | unknown protein; FUNCTIONS IN: molecular_function unknown; INVOLVED IN: biological_process unknown; LOCATED IN: mitochondrion, plastid; EXPRESSED IN: 7 plant structures; EXPRESSED DURING: C globular stage, F mature embryo stage, petal differentiation and expansion stage, E expanded cotyledon stage, D bilateral stage; Has 46 Blast hits to 46 proteins in 14 species: Archae - 0; Bacteria …
AT1G11330	0	0	145.89	3209.49	0	1077.98	955.4	405.83	0	11.39	17.53	1.06	2	49.3	7.44	3.2	2.87	0	0	9.93	11.7	3.37	5.53	0	0	0	15.07	13.93	27.14	0	0	0	0	0	0	Symbols: | S-locus lectin protein kinase family protein
AT1G11340	871.95	1449.51	0	489.03	458.45	1591.69	174.75	375.39	129.07	70.49	10.74	9.75	26.01	44.34	66.08	20.75	38.7	26.61	28.04	14.1	9.97	0	0	32.56	32.39	20.54	10.92	58.62	45.91	39.24	20.48	6.3	14.96	13.03	14.35	Symbols: | S-locus lectin protein kinase family protein
AT1G11350	0	0	0	0	17.13	33.97	105.99	26	280	4.01	16.59	4.26	3.58	0	11	8.88	8.33	0	0	9.62	6.83	0	0	4.99	7.65	23.79	0	0	0	0	0	0	10.78	15.18	2.95	Symbols: CBRLK1, SD1-13, RKS2 | S-domain-1 13
AT1G11360	1254.51	1082.86	2377.77	769.15	1089.96	2663.41	3636.51	3998.36	1003.63	76.37	82.25	34.52	35.99	88.25	73.11	114.03	117.25	63.53	92.18	139.16	123.71	146.75	103.49	272.82	222.27	73.45	52.99	167.62	202.71	102.24	78.12	148.34	119.98	89.93	104.38	Symbols: | Adenine nucleotide alpha hydrolases-like superfamily protein
AT1G11380	31	54.07	38	82	91.02	146	451.03	349	146	4.6	6.05	8.21	7.9	7.53	9.38	14.2	12.13	4.93	5.66	9.73	7.96	19.32	1.62	10.51	16.38	16.54	6.04	9.98	27.67	6.7	1.92	7.29	19.51	25.69	22.7	Symbols: | PLAC8 family protein
AT1G11390	1227.99	2504.72	1832.48	1143.62	1964.65	1395.47	2148.17	2438	915.05	83.84	53.08	21.62	47.64	151.18	70.59	109.33	97.43	77.24	39.53	28.15	22.18	44	36.95	42.14	44.4	46.66	60.23	80.27	56.62	56.49	68.56	44.32	55.04	42.85	59.62	Symbols: | Protein kinase superfamily protein
AT1G11400	401.56	228.86	331.06	184	274	350	669.19	670	228	12.81	8.29	6.81	7.44	10.26	12.26	23.83	15.91	42.14	20.52	8.17	6.58	40.57	14.85	45.82	17.97	6.98	21.04	28.18	16.98	19.69	8.72	16.95	13.39	12.11	20.4	Symbols: PYM | partner of Y14-MAGO
AT1G11410	902.34	55.84	241.92	14.98	482.74	1303.5	28	218	624.26	58.21	43.6	85.53	34.57	63.66	16.49	29.73	59.07	48.42	44.73	21.52	36.05	61.53	60.33	20.43	18.02	49.97	4.1	58.55	63.94	0.35	2.85	36.72	116.46	36.54	30.43	Symbols: | S-locus lectin protein kinase family protein
AT1G11430	3100	6066.44	9139.24	3878.07	3358.29	5519.88	935.65	2119.67	3462	310.12	100.6	190.59	188.7	133.37	128.18	30.84	49.6	296.25	166.39	117.45	58.16	330.24	235.24	226.89	142.67	112.22	222.37	183.98	98.92	244.65	149.3	171.13	102.99	76.89	127.45	Symbols: | plastid developmental protein DAG, putative
AT1G11440	393	303	591.96	417	523	760	632	853	478	8.43	29.02	14.08	18.84	36.73	13.8	8.63	31.11	125.51	70.06	81.44	49.79	20.09	20.12	16.76	21.97	20.43	46.77	25.28	20.85	68.52	22.18	65.89	124.6	56.54	85.17	Symbols: | BEST Arabidopsis thaliana protein match is: glycine-rich protein (TAIR:AT3G29075.1); Has 19337 Blast hits to 8589 proteins in 488 species: Archae - 26; Bacteria - 641; Metazoa - 7852; Fungi - 2167; Plants - 955; Viruses - 616; Other Eukaryotes - 7080 (source: NCBI BLink).
AT1G11475	1055.33	1061.75	0	544.66	1060	1968	2991.14	3417.98	917.67	79.05	71.18	0	0	0	229.31	249.07	249.41	127.14	48.54	115.18	80.12	0	0	106.51	57.11	29.27	100.2	94.66	32.6	306.46	83.52	96.72	101.8	65.1	146.61	Symbols: NRPB10, NRPD10, NRPE10 | RNA polymerases N / 8 kDa subunit
AT1G11480	970.12	1022	1504.75	735	915.21	1710.2	2890.02	2071.31	938	19.17	18.76	13.1	11.88	41.82	15.94	30.55	26.74	16.71	23.99	13.01	13.08	23.42	18.69	40.33	51.66	17.1	17.82	66.36	51.4	14.97	14.33	40.17	16.76	14.22	72.33	Symbols: | eukaryotic translation initiation factor-related
AT1G11530	236	52	162	186	0	110	1832.47	1382	0	20.2	11.45	14.12	8.02	16.49	48.43	85.27	86.01	4.94	31.49	1.49	3.99	4.53	14.63	11.42	22.33	5.39	6.25	0	0	7.02	5.22	0	0	0	0	Symbols: ATCXXS1, CXXS1 | C-terminal cysteine residue is changed to a serine 1
AT1G11545	141	171.09	277.18	451	376	373	836	4671.15	221	0	11.33	3.9	6.39	4.19	3.42	33.26	18.13	22.74	0	9.43	10.13	14.87	4.26	11.92	5.9	2.67	25.08	6.55	0.86	21.59	1.72	9.89	19.88	18.4	10.11	Symbols: XTH8 | xyloglucan endotransglucosylase/hydrolase 8
AT1G11570	0	43	52	48	20	133	108	173	186	6.44	7.68	6.47	3.41	11.09	2.4	6.72	7.64	0	0	16.72	21.81	9.82	2.95	0	0	0	14.62	0	0	8.32	9.04	0	30.68	58.84	14.63	Symbols: NTL | NTF2-like
AT1G11650	1711	3555.37	2100.74	2441.87	3593.69	4344.6	5160.87	7464	4048.03	46.44	45.97	28.9	37.91	201.41	37.71	58.71	57.9	66.94	48.43	105.87	83.63	41.25	45	100.68	69.3	131.48	179.05	54.8	28.75	130.43	104.14	39.83	133.74	99.31	118.82	Symbols: ATRBP45B, RBP45B | RNA-binding (RRM/RBD/RNP motifs) family protein
AT1G11655	50	0	0	0	10	727	745.73	1277.99	36	3.19	5.01	15.83	3.77	4.5	25.18	29.42	40.17	4.22	5.33	39.44	33.53	0	0	0	0	0	0	151.77	100.52	0	0	14.24	6.3	8.4	36.8	Symbols: | unknown protein; BEST Arabidopsis thaliana protein match is: unknown protein (TAIR:AT4G21902.1); Has 22 Blast hits to 22 proteins in 6 species: Archae - 0; Bacteria - 0; Metazoa - 0; Fungi - 0; Plants - 22; Viruses - 0; Other Eukaryotes - 0 (source: NCBI BLink).
AT1G11660	3643.27	1168	3263.63	696.95	805.01	942.29	1617.78	1419	504.73	296.04	38.56	21.98	21.26	145.38	74.06	47.96	43.08	37.41	62.66	9.61	7.14	32.48	75.31	62	64.88	27.22	32.02	80.87	58.45	25.47	24.75	15.34	19.57	17.71	20.6	Symbols: | heat shock protein 70 (Hsp 70) family protein
AT1G11670	0	24.9	0	0	4.3	72.98	75	36	104.17	0	0	4.3	0	0	10.86	1.74	0.89	0	0	5.23	3.92	0	0	0	0	0	0	28.78	9.94	9.48	2.55	0	10.18	3.45	0.29	Symbols: | MATE efflux family protein
AT1G11680	3276.69	3549.97	4485.41	1100.1	2309.45	1952	7268.43	7047.49	992.04	46.8	28.38	44.3	66.03	160.14	46.96	120.12	137.4	57.44	76.17	75.02	37.52	151.97	66.34	58.97	48.67	69.63	53.8	94	77.15	86.87	79.12	64.97	72.29	34.23	42.32	Symbols: CYP51G1, EMB1738, CYP51A2, CYP51 | CYTOCHROME P450 51G1
AT1G11700	263	542.39	80.82	117	71	3415.06	963	695	299	0	0	5.76	0	7.91	61.1	64.08	55.08	52.76	105.85	28.92	56.78	22.29	66.52	7.53	27.62	10.32	37.53	9.35	65.73	20.25	23.9	69.67	60.06	95.9	39.83	Symbols: | Protein of unknown function, DUF584
AT1G11710	0	0	0	0	0	71	77	53	0	0	21.72	5.86	8.54	0	7.21	9.41	13.02	0	0	9.7	4.4	0	0	0	0	4.89	0	0	0	0	0	0	0	0	0	Symbols: | Pentatricopeptide repeat (PPR) superfamily protein
AT1G11720	4569.91	2241.79	3340.92	6209.01	5279.01	5389.11	1132.97	2455.86	4559	46.46	151	16.73	27.58	309.82	43.95	6.35	13.63	55.64	51.82	90.38	66.86	78.2	47.56	173.01	93.32	87.99	128.67	114.41	77.99	25.56	34.43	122.54	158.22	114.83	99.21	Symbols: SS3 | starch synthase 3
AT1G11750	2765.68	2137.96	2992.44	2397.83	2111.75	3251.59	629	1199.21	2599.67	84.76	58.89	76.38	78.15	108.57	95.65	29.15	30.86	128.08	81.27	75.47	68.45	85.53	73.88	176.74	107.39	65.47	119.58	102.56	56.04	122.75	72.84	82.46	73.91	63.01	80.34	Symbols: CLPP6 | CLP protease proteolytic subunit 6
AT1G11755	7796.5	8661.08	2532.83	1758.19	2739.98	4901.36	1150	2956.02	4579.2	405.92	102.58	434.93	223.27	596.03	350.8	76.79	94.16	415.75	968.08	143.66	198.35	204.24	1205.81	65.48	236.16	534.04	117.75	279.55	943.77	257.71	467	259.15	161.58	242.95	86.36	Symbols: LEW1 | Undecaprenyl pyrophosphate synthetase family protein
AT1G11760	231	242	382.98	119	211	398.07	461.85	512.7	230	17.21	35.09	18.03	12.48	12.23	13.51	17.5	15	24.5	12.3	12.71	11.6	11.95	9.67	13.68	13.19	24.8	12.42	7.22	5.74	24.15	13.82	16.74	24.55	21.71	5.18	Symbols: MED32 | MED32; Has 41 Blast hits to 40 proteins in 14 species: Archae - 0; Bacteria - 0; Metazoa - 0; Fungi - 0; Plants - 41; Viruses - 0; Other Eukaryotes - 0 (source: NCBI BLink).
AT1G11770	2039.34	1711.2	7547.17	1153.21	3824.91	215	238	542.46	1102.67	125.18	179.89	34.67	48.47	133.07	4.79	36.07	21.34	189.96	79.51	14.88	7.94	132.78	91.08	66.56	44.57	92.96	64.68	155.01	41.55	147.25	109.75	115.09	71.56	40.29	157.59	Symbols: | FAD-binding Berberine family protein
AT1G11780	276	178.95	223	0	178.46	236.99	496.84	653.58	122	9.31	6.74	8.3	13.33	14.7	8.91	17.42	14.86	20.99	12.7	5.68	3.47	11.86	10.28	22.33	19.71	12.43	0	14.78	6.82	20.92	10.82	6.33	18.77	14.28	18.06	Symbols: | oxidoreductase, 2OG-Fe(II) oxygenase family protein
AT1G11790	861	531.24	1088	561	471.99	382	845.02	951	253	8.2	7.94	6.42	15.32	49.49	9.12	19.91	15.19	36.37	0.79	19.12	7.33	54.68	1.54	38.7	6.19	12.1	35.5	35.44	3.52	34.39	5.6	39.17	20.1	3.95	21.67	Symbols: ADT1 | arogenate dehydratase 1
AT1G11800	47	674	54	0	95	105	178	190	0	2.44	13.96	4.45	5.63	6.5	4.71	7.73	7.64	8.54	14.2	1.76	2.69	24.33	30.22	8.79	8.74	0	0	12.26	7.85	14.07	8.31	16.43	0	0	18.14	Symbols: | endonuclease/exonuclease/phosphatase family protein
AT1G11820	321	429.24	757.4	153.78	866	700	853	2235.97	582.96	13.34	15.18	10.09	9.73	58.9	12.45	27.44	31.02	40.72	2.44	14.38	9.73	31.57	7.42	46.57	35.66	23.94	25.88	19.12	4.24	27.11	6.25	14.88	31.14	9.47	32.41	Symbols: | O-Glycosyl hydrolases family 17 protein
AT1G11840	14049.5	19576.3	14021	6663.26	29355.2	8085.13	6835.01	7644.32	35166.8	546.23	531.91	205.73	165.23	580.16	683.95	541.78	441.18	611.08	722.16	262.27	409.12	326.53	866.36	215.79	378.28	853.57	377.56	447.25	792.51	467.72	530.23	341.24	648.54	1234.63	471.31	Symbols: GLX1 | glyoxalase I homolog
AT1G11860	37796.2	52626.4	36166.1	6982.55	7983.08	7709.47	3881	4680.01	9408.72	767.85	134.89	753.39	1472.27	2927.11	682.88	77.88	75.75	1133.05	545.37	242.83	177.93	927.58	682.62	966.17	736.72	236.65	299.24	1150.27	577.22	515.39	641.37	1436.23	288.22	232.46	216.39	Symbols: | Glycine cleavage T-protein family
AT1G11870	1150	497	597.04	707.14	662.99	729	163	318.87	497.42	14.7	13.5	13.97	18.47	74.74	16.4	4.56	6.4	139.91	33.85	46.33	27.82	53.43	19	154.83	32.55	29.79	118.21	123.59	58.11	30.07	12.72	52.67	37.85	19.89	83.32	Symbols: ATSRS, OVA7, SRS | Seryl-tRNA synthetase
AT1G11880	0	22.74	61	15	16.73	0	0	0	0	3.11	33.73	7.34	4.05	18.35	97.22	23.45	32.85	0	0	0	0	0.97	4.16	1.32	4.05	6.41	3.31	4.59	4.46	16.32	10.13	4.99	0	0	13.95	Symbols: | transferases, transferring hexosyl groups
AT1G11890	1807.59	1197	1894.93	858	1655.53	1225	2322.54	2289	659	119.53	49.32	67.89	126.02	76.44	101.73	216.92	167.27	100.54	54.67	40.24	36.1	40.02	49.96	42.54	50.59	26.88	50.2	106.32	53.21	71.09	48.51	44.33	62.79	57.84	51.12	Symbols: SEC22, ATSEC22 | Synaptobrevin family protein
AT1G11900	0	22	91	0	0	25	38	25.99	0	3.32	2.06	2.18	2.47	2.23	1.98	3.06	2.47	0	0	1.7	0.61	3.14	4.12	2.38	0.61	0	0	5.56	3.04	2.24	1.24	2.64	0	0	0	Symbols: | Tetratricopeptide repeat (TPR)-like superfamily protein
AT1G11910	28002.3	35919.2	78147.7	59474.3	39000	76223.7	43436.7	26303.9	41654.4	1058.73	1203.9	1718.05	790.13	1353.48	1016.36	1294.3	1228.92	316.85	1296.21	278.87	365.24	215.84	1431.32	257.87	600.48	729.52	338.59	326.02	682.17	447.42	630.02	288.93	228.49	329.4	166.11	Symbols: APA1, ATAPA1 | aspartic proteinase A1
AT1G11915	77	73	14	1	35	35	317	237	20	0	0	2	0	2.71	4.1	6.63	8.28	12.99	0	7.36	1.26	37.38	1.97	21.78	3.25	0	8.99	16.57	0	9.82	2.55	17.39	8.68	0.47	14.25	Symbols: | unknown protein; FUNCTIONS IN: molecular_function unknown; INVOLVED IN: biological_process unknown; LOCATED IN: endomembrane system; EXPRESSED IN: root; BEST Arabidopsis thaliana protein match is: unknown protein (TAIR:AT3G17350.1); Has 261 Blast hits to 261 proteins in 13 species: Archae - 0; Bacteria - 0; Metazoa - 0; Fungi - 0; Plants - 261; Viruses - 0; Other Eukaryotes - 0 (source…
AT1G11930	1113	1547.16	1286.26	1307.12	1340.22	818.01	745.09	1049.02	1312	69.44	33.93	48.97	31.56	169.49	61.56	24.74	32.63	56.48	33.05	47.47	44.97	32.61	29.18	29.86	48.85	103.72	47.38	36.33	62.13	33.72	26.17	35.62	74.55	74.58	18.58	Symbols: | Predicted pyridoxal phosphate-dependent enzyme, YBL036C type
AT1G11940	392.04	14.57	0	473.11	214	617.08	763.01	746.07	50	13.79	22.08	2.58	19.85	16.82	9.98	15.95	12.88	16.97	20.44	15.24	12.74	4.89	7.04	3.71	5.6	8.38	20.44	20.61	11.24	1.2	1.09	11.64	34.55	30.55	4.99	Symbols: | Core-2/I-branching beta-1,6-N-acetylglucosaminyltransferase family protein
AT1G11950	232.09	767.98	417.17	112.1	706.64	279.46	725.28	557.13	223	20.33	6.87	9.51	6.5	21.5	21.92	52.15	44.85	19.97	5.56	14.75	9.41	41.95	15.4	71.28	36.79	32.02	34.54	42.7	9.12	49.67	19.18	16.26	37.37	16	67.94	Symbols: | Transcription factor jumonji (jmjC) domain-containing protein
AT1G11960	33	0	187.01	96	193	0	0	0	0	0	0	12.17	0	0	2	5.23	5	12.7	4.31	0	0	7.1	36.52	23.85	6.82	0	23.3	12.8	26.9	0	0	9.73	0	0	28.68	Symbols: | ERD (early-responsive to dehydration stress) family protein
AT1G12000	3236.26	4254.74	3875.54	1664.31	4342.13	2616.84	13645.4	10226.3	2488.99	68.01	51.25	189.97	160.78	419.09	183.85	510.48	473.78	99.29	34.33	54.59	28.16	77.06	44.33	98.51	52.72	58.37	43	107.71	17.03	109.51	67.7	62.56	66.54	22.56	117.61	Symbols: | Phosphofructokinase family protein
AT1G12020	0	0	0	42	9	37	85	45	26	2.88	0	1.26	0	5.48	4.41	14.79	7.12	0	0	4.19	6.38	0	0	15.86	2.88	0	17.2	0	0	0	0	2.88	15.69	24.65	5.39	Symbols: | unknown protein; BEST Arabidopsis thaliana protein match is: unknown protein (TAIR:AT1G62422.1); Has 89 Blast hits to 88 proteins in 16 species: Archae - 0; Bacteria - 0; Metazoa - 0; Fungi - 0; Plants - 87; Viruses - 0; Other Eukaryotes - 2 (source: NCBI BLink).
AT1G12030	22.15	109	0	0	33	0	0	0	0	4.96	4.22	10.36	6.29	0	64.11	39.42	24.52	2.57	19.51	0	0	0	0	32.8	42.28	57.16	0	14.73	0	6.56	6.79	34.73	0	0	4.17	Symbols: | Protein of unknown function (DUF506)
AT1G12050	6887.22	4131.56	6440.02	4262.09	3849.99	7215.28	3770.99	4921	5730.52	82.09	104.77	73.99	82.62	260.09	143.44	97.18	103.73	124.45	129.12	79.79	69.68	134.2	90.84	167.31	120.37	43.51	224.91	200.3	146.37	254.33	68.65	146.33	108.91	77.15	124.2	Symbols: | fumarylacetoacetase, putative
AT1G12060	68	79	18	14	14	343	293.03	371.97	35	15.12	11.6	16.65	14.92	1.53	9.93	9.03	18.44	1.14	6.68	5.38	9.13	3.57	3.56	3.54	9.75	39.55	6.54	0	0	4.56	3.17	6.89	7.48	4.2	17.53	Symbols: ATBAG5, BAG5 | BCL-2-associated athanogene 5
AT1G12110	2201.75	1724.2	2374.81	1710.74	1531.33	2160.27	3809.51	1386.53	1369.53	56.49	63.5	40.76	59.35	114.19	50.48	44.86	53.03	26.8	128.64	31.23	26.66	29.4	51.07	46.81	144.7	37.75	27.75	21.44	26.69	33.82	35.59	25.28	36.29	41.25	53.3	Symbols: NRT1.1, CHL1-1, NRT1, B-1, ATNRT1, CHL1 | nitrate transporter 1.1
AT1G12120	202	410	79	157	105	471	230	210	245	8.34	6.23	15.44	12.12	0	2.45	5.99	3.14	11.76	4.07	6.61	4.38	8.41	6.58	6.43	8.21	7.9	6.39	7.63	7.93	12.93	7.03	5.51	14.99	6.26	15.41	Symbols: | Plant protein of unknown function (DUF863)
AT1G12200	231	0	61.04	92	0	314	904.02	445.83	0	0	16.83	18.11	4.3	0	6.81	7.79	3.63	3.49	13.08	5.39	2.86	0	3.3	0	0	0	7	0	0	0	0	0	0	0	0	Symbols: | Flavin-binding monooxygenase family protein
AT1G12220	0	0	0	0	0	6	16	4	0	0	0	0	0	5.75	1.6	4.9	3.37	0	0	1.22	0.65	0	0	0	0	0	0	0	0	0	0	0	0	0	0	Symbols: RPS5 | Disease resistance protein (CC-NBS-LRR class) family
AT1G12230	3201.52	2284	2587.41	1016.37	1124.09	1915.12	2994.12	3879.53	1853.02	41.82	56.33	72.85	58.1	86.83	86.65	91.91	81.62	106.47	43.72	46.01	21.19	37.79	30.05	84.46	55.56	40.23	56.55	75.4	29.39	77.12	31.1	61.54	101.04	32.89	90.69	Symbols: | Aldolase superfamily protein
AT1G12240	10	0	194	58	0	1071.83	1222.59	1238	396	340	11.04	0	12.52	84.38	178.48	212.24	687.6	7.44	11.29	10.54	15.94	7.64	20.92	2.68	7.45	16.86	12.06	0	0	0	0	36.93	20.31	36.22	0	Symbols: ATBETAFRUCT4, VAC-INV | Glycosyl hydrolases family 32 protein
AT1G12244	464.98	377	561	349	219	638	113	258	470.52	15.4	15.96	31.57	18.13	0	11.94	3.08	4.3	27.46	8.56	37.45	19.21	44.53	20.19	45.13	31.07	21.4	28.96	22.37	6.56	42.34	16.15	88.1	35.46	15.4	15.02	Symbols: | Polynucleotidyl transferase, ribonuclease H-like superfamily protein
AT1G12250	2350.98	4730.99	1920.32	1966.7	1254	4432	301	1138.03	2383.01	58.75	66.51	110.71	132.54	386.17	208.25	7.73	23.52	113.28	129.87	134.89	163.16	33.44	90.9	78.81	138.6	82.19	77.85	67.58	110.25	97.94	131.01	59.89	73.73	75.84	61.71	Symbols: | Pentapeptide repeat-containing protein
AT1G12260	96.36	91.23	46	24	104	79	334.95	390.01	41	4.29	3.13	1.33	2.64	9.17	5.63	10.39	10.19	15.79	0.32	15.92	6.29	14.72	0.79	12.84	4.37	0	12.22	15.03	2.43	32.6	6.21	31.49	15.79	3.58	28.39	Symbols: VND4, EMB2749, ANAC007, NAC007 | NAC 007
AT1G12280	110	2100	177.93	0	0	3195.56	2628	2311.99	0	15.89	24.31	0	14.44	36.83	10.29	10.34	21.01	9.22	1.39	7	7.01	15.3	20.32	40.1	11.09	8.19	0	7.19	3.99	27.44	25.8	0	0	0	0	Symbols: | LRR and NB-ARC domains-containing disease resistance protein
AT1G12310	1995.12	1921.55	2392.33	1253.18	1132.87	2061.93	3882.92	4508.75	1843.01	93.9	114.19	72.21	81.02	189.13	137.46	263.5	244.91	282.3	151.72	113.75	85.19	153.75	95.68	233.02	162.71	133.97	110.77	208.44	130.37	244.75	90.87	235.15	226.95	191.68	195.45	Symbols: | Calcium-binding EF-hand family protein
AT1G12330	635	677.15	291.84	404.32	477	678.63	364.39	460	2061.99	23.75	24.44	8.15	13.24	36.33	9.66	0.87	5.9	99.95	23.72	23.53	16.43	45.07	10.07	40.15	22.21	36	11.64	82.89	59.12	49.58	21.08	102.26	147.62	60.25	66.24	Symbols: | unknown protein; INVOLVED IN: biological_process unknown; LOCATED IN: chloroplast; EXPRESSED IN: 21 plant structures; EXPRESSED DURING: 12 growth stages; BEST Arabidopsis thaliana protein match is: unknown protein (TAIR:AT5G12900.1); Has 249 Blast hits to 249 proteins in 27 species: Archae - 0; Bacteria - 0; Metazoa - 7; Fungi - 14; Plants - 217; Viruses - 0; Other Eukaryotes - 11 (sou…
AT1G12350	452	984	492	283.85	365	523	355.01	632.36	146	35.26	19.58	32.32	24.07	36.31	22.26	24.28	19.78	84.4	59.34	11.19	9.26	18.59	22.7	15.7	16.89	40.12	29.04	33.31	41.82	39.15	68.98	46.13	7.09	7.83	15.68	Symbols: ATCOAB, COAB | 4-phospho-panto-thenoylcysteine synthetase
AT1G12360	960.92	1052.02	2143.06	1137.97	1252	1770.08	3409.51	2392.91	619	213.57	74.85	16.61	30.53	170.96	131.62	157.2	262.2	29.98	47.46	26.39	21.82	48.93	70.85	58	48.25	24.38	35.9	120.46	88.16	59.49	49.77	45.8	63.71	54.34	71.09	Symbols: KEU | Sec1/munc18-like (SM) proteins superfamily
AT1G12370	301.98	232	538	76	227	245	18	184.99	189.94	12.53	13.63	17.74	7.06	19.93	11.02	1.36	9.2	37.7	25.75	18.39	34.45	23.4	32.59	29.28	41.93	9.41	79.48	33.98	33	46.4	44.22	26.62	41.48	21	39.52	Symbols: PHR1, UVR2 | photolyase 1
AT1G12380	254.73	531.81	583.11	218	167.02	500.14	1746.87	1250.98	81.05	17.79	23.89	11.04	11.37	18.86	33.31	168.88	170.18	34.76	10.26	32.22	9.45	56.73	10.98	36.18	8.66	11.92	23.6	59.35	10.53	24.66	7.31	26.42	34.68	6.87	30.26	Symbols: | unknown protein; BEST Arabidopsis thaliana protein match is: unknown protein (TAIR:AT1G62870.1); Has 173 Blast hits to 170 proteins in 34 species: Archae - 0; Bacteria - 4; Metazoa - 25; Fungi - 8; Plants - 123; Viruses - 7; Other Eukaryotes - 6 (source: NCBI BLink).
AT1G12390	694.99	662	1263	284	639	687	1318.81	1370	533	36.64	56.48	45.41	43.41	52.25	70.37	114.9	86.97	95.7	48.35	40.89	27.31	22.83	61.01	28.69	30.86	52.75	73.54	90.77	39.2	153.76	80.71	74.2	67.41	62.6	91.62	Symbols: | Cornichon family protein
AT1G12400	302	277.26	306.42	213	399	532.91	709.99	808.99	391.01	28.83	30.07	17.29	19.09	28.28	31.7	52.04	47.06	22.8	25.5	31.38	26.81	1.8	13.97	20.05	21.44	21.94	44.97	0	0	38.99	16.32	14.56	37.96	40.35	28.68	Symbols: | Nucleotide excision repair, TFIIH, subunit TTDA
AT1G12410	4058.43	3603	4211.69	2568.38	4039.81	3324.37	1697.99	2504.28	3093.25	131.11	116	152.3	392.85	198.24	302.32	95.11	116.68	288.69	155.14	152.47	127.56	225.91	258.83	130.34	95.66	118.39	162.48	198.52	149.81	131.46	82.26	152.92	465.25	328.48	144.25	Symbols: CLPR2, NCLPP2, CLP2 | CLP protease proteolytic subunit 2
AT1G12420	88	321.84	252.6	43.96	79	257.8	914.77	492.03	173.97	10.05	24.91	19.37	16.5	9.8	17.71	89.44	59.92	50.32	15.68	12.72	10.36	80.55	33.98	55.15	25.13	5.21	12.87	71.32	11.06	29.69	16.82	34.9	40.64	8.68	36.93	Symbols: ACR8 | ACT domain repeat 8
AT1G12430	47	560.02	716.61	221	419.02	577.77	3340.01	2126.21	93	17.32	34.94	5.59	9.69	54.83	50.41	94.38	107.53	7.3	0	10.28	5.91	46.02	5.67	23.3	2.81	28.58	28.94	26.95	2.1	37.45	18.82	26.65	20.94	9.13	16.03	Symbols: ARK3 | armadillo repeat kinesin 3
AT1G12450	0	77	0	179	0	0	0	0	0	0	7.28	24.47	19.58	0	16.87	12.76	12.77	0	0	0	0	0	0	0	0	0	2.01	0	0	2.47	5.98	6.62	0	0	0	Symbols: | SNARE associated Golgi protein family
AT1G12460	60	128	0	52	62	68	61	111	16	2.06	2.77	5.87	3.18	6.76	4.69	5.07	4.23	7.25	2.51	16.6	5.71	0	0	39.33	8.21	3.11	14.59	24.98	0.43	5.84	0.93	12.49	11.79	0.84	15.19	Symbols: | Leucine-rich repeat protein kinase family protein
AT1G12470	831	1040	1666.4	1140.27	2139.99	1381	2975.8	3404.02	742	18.04	16.18	10.79	38.22	32.35	10.66	24.56	25.19	37.05	14.22	26.38	14.91	23.9	27.5	24.39	14.71	23.81	45.37	54.95	14.69	19.21	12.16	30.08	39.27	17.94	18.35	Symbols: | zinc ion binding
AT1G12480	1271.84	522.08	398	635.96	588	1618.03	18	38.96	639	11.85	14.61	25.99	19.34	52.84	8.77	0.46	3.52	32.48	27.03	20.04	18.43	28.22	36.24	11.65	22.52	18.39	22.5	37.05	50.46	12.92	16.48	13.97	42.71	70.3	14.22	Symbols: OZS1, SLAC1, RCD3, CDI3 | C4-dicarboxylate transporter/malic acid transport protein
AT1G12500	1050.32	1018.15	1827.96	1088.87	1081.04	1345.98	2797	3145.88	1090.93	27.08	72.58	30.42	40.36	65.2	65.12	115.18	154.88	118.16	62.7	36.32	38.57	20.51	16.11	74.56	50.63	80.52	48.01	95.07	39.93	114.28	63.08	40.76	131.69	90.8	146.42	Symbols: | Nucleotide-sugar transporter family protein
AT1G12520	1325.12	306.01	2598.11	352.98	1314	859.33	747.59	544.42	740.97	63.13	66.72	58.59	77.69	92.76	22.49	30.98	10.57	100.16	5.63	8.23	5.16	44.52	38.19	60.26	6.87	4.48	22.41	65.9	9.66	52.77	12.68	90.19	56.96	12.87	6.16	Symbols: ATCCS, CCS | copper chaperone for SOD1
AT1G12530	94	138.27	37	0	0	119	114	131	0	3.95	4.03	9.6	5.3	7.22	5.48	6.76	5.57	10.99	2.47	6.08	4.98	3.05	7.28	12.25	7.31	0	0	5.6	1.54	10.2	5.69	11.06	0	0	0	Symbols: | unknown protein; BEST Arabidopsis thaliana protein match is: unknown protein (TAIR:AT1G56420.1); Has 54 Blast hits to 53 proteins in 13 species: Archae - 0; Bacteria - 0; Metazoa - 0; Fungi - 0; Plants - 54; Viruses - 0; Other Eukaryotes - 0 (source: NCBI BLink).
AT1G12570	6763.15	2940	4010.67	2446.41	3466.35	3614.91	5642.12	6430.59	2250.58	41.83	65.25	93.43	79.7	115.56	57.2	72.98	109.46	462.14	112.9	236.95	111.84	348.53	40.35	126.2	69.63	34.18	260.52	464.1	186.63	505.22	70.46	278.68	211.27	37.56	214.29	Symbols: | Glucose-methanol-choline (GMC) oxidoreductase family protein
AT1G12580	659	532.01	592.72	231.96	273	848.21	2110.42	1279.94	70	45.28	31.14	26.18	20.87	25.96	26.59	87.54	96.29	18.74	19.53	19.09	17.15	27.53	17.92	32.67	22.2	14.01	5.1	50.95	41.45	30.99	15.62	33.87	14.88	11.18	13.54	Symbols: PEPKR1 | phosphoenolpyruvate carboxylase-related kinase 1
AT1G12600	1639.99	1087	2181.94	0	0	1642	862	424	0	194.54	50.77	23.49	37.03	0	131.38	79.36	74.13	2.54	144.42	7.53	7.66	29.53	64.26	0.33	38.56	13.92	0	7.95	6.17	14.31	47.19	17.68	0	0	0	Symbols: | UDP-N-acetylglucosamine (UAA) transporter family
AT1G12620	0	0	0	0	73.67	0	0	0	0	3.43	6.44	0	0	2.6	2.05	3.3	3.32	0	0	0	0	0	0	0	0	0	0	0	0	0	0	0	0	0	2.64	Symbols: | Pentatricopeptide repeat (PPR) superfamily protein
AT1G12640	3127.58	1305.32	3584.69	2043.31	2421.28	2220.02	4734	3228.67	2158.1	183.04	60.46	37.71	115.2	297.41	90.82	394.53	163.13	132.84	123.16	29.17	19.34	79.64	107.79	42.4	69.58	52.2	58.68	213.13	89.37	120.06	41.38	82.96	78.11	43.38	62.05	Symbols: | MBOAT (membrane bound O-acyl transferase) family protein
AT1G12680	188	527.01	778.01	291	725	1073	1210.3	939.53	597.46	32.5	63.27	21.52	28.61	22.79	13.76	26.59	21.92	29.01	23.78	34.1	23.68	21.62	30.96	36.71	23.63	40.02	20.12	38.6	22.99	13.54	9.13	22.23	46.95	20.88	34.54	Symbols: PEPKR2 | phosphoenolpyruvate carboxylase-related kinase 2
AT1G12700	24.43	14	35	300.6	37.84	438.94	352.98	355.99	0	4.05	10.76	4.86	8.7	6.68	9.91	11.43	16.55	7.05	7.64	12.14	3.68	3.2	7.03	14.43	7.07	5.77	14.72	0	0	3.02	1.47	9.01	0	0	6.92	Symbols: | ATP binding;nucleic acid binding;helicases
AT1G12710	106.77	0	82.6	48	27.8	120	228.67	152.75	0	16.01	0	2.05	1.46	5.98	19.82	21.91	8.71	10.21	11.36	3.92	2.81	5.45	10.17	0	0	3.44	2.43	14.79	34.59	0	0	0	0	0	8.74	Symbols: AtPP2-A12, PP2-A12 | phloem protein 2-A12
AT1G12760	758	737.96	487	744.99	695.28	1172.25	1596.05	1297.73	744.06	107.59	44.26	10.46	15.1	115.35	23.07	34.5	36.7	33.32	60.22	24.56	18.64	2.87	11.86	9.59	22.77	33.52	61.73	122.63	120.04	41.9	48.85	34.05	22.01	22.61	21.12	Symbols: | Zinc finger, C3HC4 type (RING finger) family protein
AT1G12770	1774.93	1216.98	3238.95	3067.54	1494.99	1908.66	447.59	823	1203.39	55.66	65.05	38.41	90.06	56.25	55.77	19.81	30.21	50.13	42.19	28.3	19.94	83.34	47.88	58.59	29.17	26.41	55.34	59.64	53.37	42.16	23.21	44.59	24.39	21.04	26.96	Symbols: ISE1, EMB1586 | P-loop containing nucleoside triphosphate hydrolases superfamily protein
AT1G12775	0	0	0	0	0	91	96.36	109	0	2.37	12.15	4.89	0	1.73	1.25	2.1	2.16	0	0	5.27	2.22	0	0	0	0	3.23	0	13.77	3.26	0	0	0	0	0	0	Symbols: | Pentatricopeptide repeat (PPR) superfamily protein
AT1G12800	4678.4	5566.51	6396.26	6601.86	5781.96	6299.22	1333.49	2376.02	2925.25	319.71	100.04	119.75	228.06	455.4	67.5	19.33	41.07	95.03	55.79	71.2	45.8	63.86	83.7	102.19	50.22	120.69	173.23	131.94	83.45	70.37	94	40.54	30.95	23.63	102.37	Symbols: | Nucleic acid-binding, OB-fold-like protein
AT1G12820	57	248	123	134	627	259	149	133	142	7.34	19.83	15.24	3.97	14.57	24.94	89.01	115.1	3.74	13.96	3.33	3.82	29.53	9.29	23.65	32.67	32.89	11.65	19.13	11.37	19.17	11.03	29.09	14.3	12.54	12.72	Symbols: AFB3 | auxin signaling F-box 3
AT1G12830	148.01	114.76	407.57	62	125	115	222	259	94	5.64	9.85	4.74	7.34	0	11.04	22.44	21.4	18.31	9.98	24.04	12.67	63.25	27.15	47.59	14.85	0	21.96	16.18	6.9	26.7	16.18	46.17	34.9	16.09	25.52	Symbols: | unknown protein; FUNCTIONS IN: molecular_function unknown; INVOLVED IN: biological_process unknown; LOCATED IN: cellular_component unknown; EXPRESSED IN: 23 plant structures; EXPRESSED DURING: 13 growth stages; Has 39778 Blast hits to 22088 proteins in 1060 species: Archae - 152; Bacteria - 6161; Metazoa - 14109; Fungi - 6144; Plants - 2156; Viruses - 601; Other Eukaryotes - 10455 (sou…
AT1G12840	5451.01	5390.91	7467.68	3867.11	4850.89	5188	6153.41	8837.03	3660.83	154.27	127.67	109.04	149.5	218.33	113.76	143.03	176.95	150.69	91.35	83.15	63.48	66.65	76.03	166.02	153.24	81.3	80.56	121.6	83.87	168.11	117.44	114.08	88.36	66.6	69.61	Symbols: DET3, ATVHA-C | vacuolar ATP synthase subunit C (VATC) / V-ATPase C subunit / vacuolar proton pump C subunit (DET3)
AT1G12850	0	0	0	0	0	0	0	0	0	0	0	0	0	10.7	16.57	23.47	21.84	0	0	0	0	0	0	0	0	0	0	28.26	43.95	0	0	0	0	0	0	Symbols: | Phosphoglycerate mutase family protein
AT1G12860	169	0	0	0	0	0	0	0	0	0	0	0	2.02	6.13	6.73	9.08	11.16	19.38	2.21	0	0	0	0	0	0	0	0	0	0	0	0	19.8	0	0	0	Symbols: SCRM2, ICE2 | basic helix-loop-helix (bHLH) DNA-binding superfamily protein
AT1G12880	0	0	0	0	30	0	0	0	0	0	0	8.85	0	0	18.12	5.36	8.64	0	0	0	0	0	0	0	0	0	0	0	0	0	0	12.55	0	0	3.15	Symbols: atnudt12, NUDT12 | nudix hydrolase homolog 12
AT1G12900	92874	100664	114916	83762.3	103792	43673.5	134	12204	160212	1797.57	1264.03	2376.75	3189.7	12169.3	2028.49	2.54	129.53	3606.77	2391.74	4579.44	4048.94	3839.5	1972.7	5014.89	4988.27	2884.2	4528.2	4508.08	4450.47	2539.02	3911.51	4349.99	4585.27	3110.19	5253.84	Symbols: GAPA-2 | glyceraldehyde 3-phosphate dehydrogenase A subunit 2
AT1G12910	561	1343	839.87	295	400.05	544	891	696.56	377.23	57.89	17.98	21.79	42.71	11.61	27.73	41.86	40.77	46.7	44.36	17.35	10.64	59.18	36.86	26.26	18.16	49.69	30.68	44.24	32.49	47.14	30.59	20.82	42.99	23.85	48.71	Symbols: ATAN11, LWD1 | Transducin/WD40 repeat-like superfamily protein
AT1G12920	0	0	0	0	0	0	0	0	0	0	3.13	0	0	89.86	6.8	5.14	4.85	0	0	0	0	0	0	0	0	0	0	11.47	17.85	0	0	0	0	0	0	Symbols: ERF1-2 | eukaryotic release factor 1-2
AT1G12930	2254.04	1276	2223.19	2232.01	2144	1872	2705.99	2635.83	847.27	22.96	25.59	7.36	21.84	111.89	29.8	59.79	62.37	34.87	18.96	12.37	5.96	15.71	10.16	39.77	19.62	14.66	19.69	94.93	35.75	25.28	17.08	20.25	70.01	32.2	50.53	Symbols: | ARM repeat superfamily protein
AT1G12940	27	34	2684.48	0	0	167	9	3	0	23.98	26.83	29.27	5.49	4.31	27	23.7	13.69	1.37	16.11	1.32	2.35	11.92	217.16	0.61	4.26	9.87	0	0	0	0.88	2.16	0	0	0	0	Symbols: ATNRT2.5, NRT2.5 | nitrate transporter2.5
AT1G12950	0	1202.91	2571.97	0	1887.06	0	0	0	19	199.58	86.78	0	0	63	76.89	47.58	64.8	0	0	0	0	17.9	50.73	52.98	88.92	67.02	0	53.82	39.25	48.37	44.94	0	5.01	1.78	63.08	Symbols: RSH2 | root hair specific 2
AT1G12970	205	193.05	458	39	0	576	643	241	0	19.87	15.21	7.97	6.42	7.64	22.61	43.53	33.92	2.91	18.03	1.72	1.96	3.64	36.68	4.39	13.94	9.07	6.63	0	0	9.68	10.2	8.59	0	0	0	Symbols: PIRL3 | plant intracellular ras group-related LRR 3
AT1G12990	2557.37	1335.3	2388.42	1409.81	2403.64	2297.56	2166.3	2059.63	3915.15	111.65	133.15	81.29	83.07	98.64	74.32	110.32	73.43	75.77	138.74	116.43	149.86	50.59	90.29	60.09	73.68	112.63	49.53	130.11	321.52	70.27	66.51	74.42	107.38	311.18	93.68	Symbols: | beta-1,4-N-acetylglucosaminyltransferase family protein
AT1G13030	627.23	579.99	1566.69	784.78	801.99	1109.87	1650.19	1754.77	211	31.4	35.34	33.83	30.65	33.84	31.21	58.18	65.42	34.79	13.22	33.6	12.08	57.16	37.02	51.7	17.9	30.61	43.53	80.39	27.91	47.25	16.15	43.64	20.62	7.82	80.18	Symbols: | sphere organelles protein-related
AT1G13040	18	0	1	56	0	14	38	45	0	4.37	10.83	4.64	5.19	3.72	4.17	9.34	7.49	5.24	2.36	2.43	0.58	1.04	0.83	5.68	1.95	0	9.98	0	0	0	0	0	0	0	0	Symbols: | Pentatricopeptide repeat (PPR-like) superfamily protein
AT1G13060	0	317	2207.29	166	162.84	256	568	481	312	70.47	75.32	137.18	53.94	68.48	75.71	166.72	97.42	0	0	26.4	24.8	61.33	75.83	65.07	70.62	11.17	27.69	21.11	8.25	73.17	28.51	0	62.73	53.59	34.3	Symbols: PBE1 | 20S proteasome beta subunit E1
AT1G13120	178	346	495.83	577.05	630.72	1132	1470.27	1713.12	243	5.52	8.99	4.12	4.9	7.34	14.56	24.63	23.73	19.71	10.75	20.15	12.54	26.13	12.68	14.49	7.68	14.6	16.46	18.22	1.95	5.26	3.57	20.08	14.59	4.15	20.36	Symbols: emb1745 | embryo defective 1745
AT1G13130	2155	1571.87	1015.61	1193.93	566	1971.5	737.46	718.98	1377.68	53.92	43.92	43.36	41.03	148.27	29.26	6.68	3.51	23.4	97.2	39.37	43.19	29.38	55.98	8.47	22.26	35.17	27.88	50.44	136.61	25.58	56.58	45.07	25.68	35.41	21.82	Symbols: | Cellulase (glycosyl hydrolase family 5) protein
AT1G13160	568	472.24	798.2	757.93	888.97	512.2	993	1132	153	16.66	32.99	6.35	12.25	26.91	24.02	64.29	68.86	50.19	18.37	6.94	3.14	11.58	11.65	18.65	7.65	4.2	31.71	12.35	5.19	20.94	20.58	14.99	18.68	7.71	27.06	Symbols: | ARM repeat superfamily protein
AT1G13170	633	605	1227.88	795.1	741.13	1010.68	1654.01	2576	796.27	12.59	27.15	8.47	34.62	23.55	12.23	34.02	49.64	26.25	15.12	14.7	9.9	66.28	14.61	29.26	12.86	61.88	47.46	58.64	18.59	32.06	17.78	23.15	17.19	9.66	90.2	Symbols: ORP1D | OSBP(oxysterol binding protein)-related protein 1D
AT1G13180	511.73	470	732.02	427.92	526	760	1225.01	1084.44	443	12.86	14.2	5.66	11.09	14.34	9.17	20.7	18.53	20.04	17.53	13.45	9.26	15.41	11.05	15	9.01	39.6	13.29	33.15	13.36	7.62	10.08	13.48	20.79	12.45	12.62	Symbols: DIS1, ARP3, ATARP3 | Actin-like ATPase superfamily protein
AT1G13190	485.89	1083.93	1147.9	403	552	604.91	863.12	619.58	315	34.56	15.18	17.38	16.77	15.36	65.42	87.43	90.4	13.45	17.94	15.17	7.41	34.57	33.27	48.61	23.24	17.56	28.75	93.64	47.14	24.7	18.95	31	15.12	10.4	27.68	Symbols: | RNA-binding (RRM/RBD/RNP motifs) family protein
AT1G13195	106.91	61	525	14	0	500.6	826.45	367.98	30	26.18	6.36	5.71	19.58	7.73	8.16	68.82	23.36	14.03	4.31	11.92	13.32	5.52	16.64	6.33	3.7	10.37	3.99	19.42	10.72	5.08	3.27	2.25	5.05	4.49	0	Symbols: | RING/U-box superfamily protein
AT1G13210	188	0	455.14	0	200.36	18.99	31.85	0	49.34	32.68	13.05	6.57	0	0	5.73	27.58	13.74	7.06	21.8	0.35	0	1.17	13.84	0	0	0	0	5.61	2.47	0	0	0	4.18	3.28	18.75	Symbols: ACA.l | autoinhibited Ca2+/ATPase II
AT1G13220	299.55	1054.41	0	0	553.02	66	165	101	378.4	24.64	39.99	0	11.14	34.95	28.74	42.53	38.75	15.25	11.19	12.22	5.76	0	0	17.44	10.34	0	0	40.07	16.48	46.97	33.59	0	11.71	10.95	34.38	Symbols: LINC2 | nuclear matrix constituent protein-related
AT1G13245	696.26	1363.71	119.55	599.66	492.98	606	233	2337.81	819.04	49.51	87.23	78.85	72.75	0	87.4	22.64	177.13	169.9	45.17	23.24	29.72	14.7	60.06	59.22	40.05	23.39	23.32	97.29	120.7	55.47	38.68	67.94	99.59	205.84	11.88	Symbols: RTFL17, DVL4 | ROTUNDIFOLIA like 17
AT1G13250	0	83.13	32	0	53.29	27	89.7	97	36.35	4.71	0	3.77	0	4.34	3.69	9.44	12.2	0	0	7.27	3.7	6.64	1.59	48.8	5.61	3.48	0	9.4	1.05	11.87	3.25	24.91	20.67	3.61	32.93	Symbols: GATL3 | galacturonosyltransferase-like 3
AT1G13260	2018	1007.85	596.15	638.95	2267.25	2256.66	1339.88	1209.26	533.33	30.58	202.38	35.51	7.14	77.26	115.5	61.16	64.63	13.48	79.68	19.67	13.23	34.33	111.56	51.29	133.56	92.17	9.79	25.21	34.77	35.96	50.93	0	25.55	16.05	19.44	Symbols: RAV1, EDF4 | related to ABI3/VP1 1
AT1G13270	1075.43	2633.93	3068.81	2452.36	2447.37	2985.08	333.05	630.98	2760.49	62.69	56.56	46.47	76.85	260.86	88.96	8.56	15.95	105.45	57.99	46.98	49.85	51.4	71.7	94.3	92.6	62.77	107.29	207.39	159.86	84.32	63.95	49.54	65.32	54.57	50.68	Symbols: MAP1C, MAP1B | methionine aminopeptidase 1B
AT1G13310	914	398.01	1463.84	209	921.01	757.24	694.06	650	534.14	4.86	16.4	13.91	12.49	20.06	48.45	19.5	14.85	13.9	30.79	38.7	37.84	15.48	46.08	30.25	43.76	25.32	6.03	12.22	27.78	16.73	20.77	9.92	17.32	35.65	28.75	Symbols: | Endosomal targeting BRO1-like domain-containing protein
AT1G13320	96.32	18	99	79	169.28	172	539	450	47	6.75	77.28	16.37	5.12	33.79	17.71	33.44	25.8	17.34	0.4	26.6	16.12	20.01	3.13	8.97	4.01	4.25	15.4	14.29	2.36	13.21	2.63	15.11	25.1	6.07	23.62	Symbols: PP2AA3 | protein phosphatase 2A subunit A3
AT1G13340	280.49	36	2027.42	395.1	0	402.02	130	28	152	52.71	36.91	14.17	10.81	64.79	15.66	6.66	1.88	9	15.21	3.07	14.74	17.41	85.3	0	0	28.93	20.64	3.01	4.42	2.7	6.08	17.52	10.17	19.28	0	Symbols: | Regulator of Vps4 activity in the MVB pathway protein
AT1G13360	645.74	434	2526	377.97	514.01	912.97	1866.79	651	744.86	94.58	46.82	74.73	54.79	4.33	19.09	71.03	37.76	32.15	58.89	98.92	70.49	80.64	97.72	40.97	85.95	20.81	120.31	52.93	65.54	128.38	63.52	65.68	130.59	88.57	56.97	Symbols: | unknown protein; FUNCTIONS IN: molecular_function unknown; INVOLVED IN: biological_process unknown; LOCATED IN: cellular_component unknown; BEST Arabidopsis thaliana protein match is: unknown protein (TAIR:AT3G25870.1).
AT1G13380	537	548	575	320.2	357	697.78	1358.71	1476.38	436	20.37	40.12	40.05	16.52	56.9	53.85	76.35	95.91	66.94	40.36	32.81	28.37	77.97	44.75	33.07	22.76	78.71	48.01	38.29	21.39	84.97	36.97	81.76	74.91	58.73	66.22	Symbols: | Protein of unknown function (DUF1218)
AT1G13410	0	0	15	0	25	0	0	0	0	5.41	1.53	0.9	0	2.24	5.37	5.26	5.75	0	0	0	0	2.91	3.44	6.66	3.03	8.57	0	0	0	0	0	0	0	0	3.29	Symbols: | Tetratricopeptide repeat (TPR)-like superfamily protein
AT1G13440	50676.1	85940	54913.9	48825.9	62938.8	61890	66791.2	97011.3	82975.2	3770.88	1735.35	1743.58	2982.31	2896.57	2199.28	2366.6	3027.63	2336.46	2718.03	1785.69	1551.62	1491.7	1996.81	2177.72	2145.88	2900.55	1468.86	1800.86	2219.31	2182.43	2831.73	1588.82	2530.48	2834.77	1636.89	Symbols: GAPC-2, GAPC2 | glyceraldehyde-3-phosphate dehydrogenase C2
AT1G13450	629	548.63	400.8	64	473	370	459	454.97	258	32.02	21.25	9.25	10.69	22.75	77.34	64.76	75.52	8.4	10.79	6.74	4.97	36.89	40.49	10.75	11.37	6.44	6.86	41	28.95	5.92	5.39	23.21	28.06	17.02	30.24	Symbols: GT-1 | Homeodomain-like superfamily protein
AT1G13460	523.2	725.38	642	428.13	0	534.11	1146.36	981.23	0	8.23	9.69	0	30.94	71.91	26.3	59.48	51.7	27.88	33.44	12.16	15.01	2.35	26.82	17.17	15.9	37.81	12.16	31.94	62.69	21.68	19.13	7.2	0	0	0	Symbols: | Protein phosphatase 2A regulatory B subunit family protein
AT1G13560	1701.78	3425.48	2324.5	2479.52	2817.58	3490.56	3501.24	3940.48	1233.82	114.67	60.46	89.04	80.4	122.28	65.62	103.62	111.78	156.79	92.09	48.87	37.64	48.31	50.68	119.58	88.95	81.23	55.42	114.94	111.18	116.81	112.45	109.5	58.12	37.9	62.38	Symbols: AAPT1, ATAAPT1 | aminoalcoholphosphotransferase 1
AT1G13570	856.77	1341.95	1250.92	1359.49	875.28	1139.55	1968.64	1872.29	359.62	41.33	52.84	71.39	51.37	35.85	67.55	135	122.12	100.22	31.59	63.72	33.15	54.58	74.46	166.88	109.31	63.7	88.15	161.94	58.59	78.82	44.68	59.37	62.79	34.22	67.81	Symbols: | F-box/RNI-like superfamily protein
AT1G13580	2444.82	926.98	1915	1058	1279.64	1504.5	1999.84	1914.85	663.9	115.93	89.1	62.79	40.63	81.15	48.28	66.3	51.78	73.14	92.48	38.5	32.09	9.63	49.33	74.59	92.34	20.38	25.49	58.85	95.89	39.42	35.32	50.46	25.51	27.04	88.38	Symbols: LAG13 | LAG1 longevity assurance homolog 3
AT1G13600	0	0	0	25	0	0	0	0	0	6.88	0	0	1.64	0	4.66	41.04	28.16	0	0	0	0	0	0	2.88	8.88	0	4.31	0	0	0	0	0	0	0	0	Symbols: AtbZIP58, bZIP58 | basic leucine-zipper 58
AT1G13630	0	7	0	0	62	21	51.04	54	0	3.78	1.85	0	2.59	1.73	2.66	4.65	5.47	0	0	2.46	1.02	0	0	11.75	0	0	0	0	0	6.12	2.34	0	0	0	9.92	Symbols: | Tetratricopeptide repeat (TPR)-like superfamily protein
AT1G13635	0	0	7	14	0	18	1831	683	0	2.84	0	1.97	1.33	7.27	2.5	88.07	70.33	0	0	2.33	0.23	7.08	0	7.94	3.76	0	8.15	0	0	0	0	18.21	0	0	0	Symbols: | DNA glycosylase superfamily protein
AT1G13640	260.41	45	0	663.82	0	114.06	771.82	494.79	84	44.14	13	7.97	0	93.4	20.61	37.77	51.61	23.98	25.67	0.41	3.96	0	0	0	0	14.12	20.26	0	0	1.72	2.12	0	20.43	17.46	0	Symbols: | Phosphatidylinositol 3- and 4-kinase family protein
AT1G13680	269	110	754	0	248	1166.79	152	152	0	9.7	19.92	2.48	11.23	4.31	9.32	1.74	0.44	10.2	39.22	4.83	6.02	11.26	23.74	12.32	6.33	18.68	0	2.14	2.37	5.29	4.09	28.02	0	0	12.6	Symbols: | PLC-like phosphodiesterases superfamily protein
AT1G13690	250	297.92	306	95	174	233	292	356	164	13.5	10.84	42.47	13.96	13.32	9.96	20.12	12.87	33.32	7.42	17.49	13.49	35.98	22.11	26.67	21.06	11.43	13.76	22.94	8.24	25.44	9.13	14.23	24.22	11.66	18.83	Symbols: ATE1 | ATPase E1
AT1G13700	102	156	151	29	160	235.49	465.01	663.98	0	8.47	12.93	9.17	39.98	27.53	29.85	50.26	41.86	22.6	23.26	4.92	3.5	9.66	17.08	8.76	4.25	8.78	9.2	4.51	2.52	14.19	5.28	9.31	0	0	22.35	Symbols: PGL1 | 6-phosphogluconolactonase 1
AT1G13710	285	0	84.56	834.86	161.01	2762	1940.27	1979.34	0	78.08	25.52	0	35.01	168.43	10.39	19.74	82.35	20.93	105.02	60.28	109.02	23.76	27.01	0	0	23.54	37.62	3.92	23.96	0	0	0	0	0	12.57	Symbols: CYP78A5, KLU | cytochrome P450, family 78, subfamily A, polypeptide 5
AT1G13740	33	267.49	169	71	113	126.99	415.9	183.97	31.19	13	10.53	5.55	7.83	33.34	13.39	20.55	23.78	17.98	12.5	24.18	20.79	34.5	8.71	38.33	18.11	0	14.63	88.51	8.14	27.52	15.1	50.96	19.54	5.62	19.41	Symbols: AFP2 | ABI five binding protein 2
AT1G13750	243.49	215.95	1205.81	1615.42	581.85	359.24	2258.05	1276.57	360	21.11	16	58.36	20.02	29.85	54.88	86.19	92.1	26.08	17.69	12.25	7.25	46.18	48.33	27.89	25.16	31.23	52.19	50.22	122.38	10.53	5.37	18.57	21.02	24.13	33.5	Symbols: | Purple acid phosphatases superfamily protein
AT1G13770	130	69	311.05	22	123.96	119.02	207	204	34	7.51	5.4	2.18	3.37	4.91	7.21	12.21	9.7	8.25	4.89	1.99	1.66	6.78	11	11.08	15.74	4.98	3.6	5	6.25	17.18	5.45	11.87	5.25	1.98	6.73	Symbols: RUS3 | Protein of unknown function, DUF647
AT1G13800	0	0	0	0	0	0	0	0	0	0	5.08	2.32	0	0	1.71	2.36	2.15	0	0	0	0	0	0	0	0	0	0	7.06	0	0	0	0	0	0	0	Symbols: | Tetratricopeptide repeat (TPR)-like superfamily protein
AT1G13810	0	26	0	0	0	87	45	60	22	4.02	6.7	1.86	3.38	3.46	1.73	1.33	1.21	0	0	3.27	3.98	0	0	0	0	2.69	0	0	0	3.75	1.99	0	7.1	6.95	0	Symbols: | Restriction endonuclease, type II-like superfamily protein
AT1G13820	1020.19	520.12	1396.17	494.54	635.26	858.08	181.61	381.67	1117.14	14.83	29.18	25.44	30.85	42.71	22.5	16.5	26.61	45.93	25.35	26.6	29.66	79.87	47.2	148.1	95.61	62.67	41.31	119.69	96.99	20.74	20.97	55.96	100.27	91.44	66.97	Symbols: | alpha/beta-Hydrolases superfamily protein
AT1G13860	543.58	591.08	1074.51	648.03	533.53	749.95	2869.66	3593.17	302.09	37.26	20.42	21.05	45.2	25.09	20.08	52.5	65.54	34.71	8.43	15.3	8.71	48.17	10.36	23.67	32.28	11.01	46.14	27.3	8.76	33.38	15.33	25.87	35.08	9.94	27.39	Symbols: QUL1 | QUASIMODO2 LIKE 1
AT1G13870	358	411	518.3	194	274	599.54	525.74	575	260	9.45	10.62	13.49	9.61	48.82	9.58	12.37	10.24	18.74	12.19	11.75	8.09	12.5	7.87	40.26	36.98	8.25	9.75	13.92	7.71	14.5	10.5	13.05	26.13	22.59	31.41	Symbols: DRL1, AtKTI12 | calmodulin binding;purine nucleotide binding
AT1G13880	518.01	736	760.94	578.2	929.95	1942.63	2394.01	1694.01	490.55	37.68	26.91	24.84	21.81	32.29	33.4	50.01	42.63	18.5	21.55	19.07	19.04	32.76	34.17	21.61	22.2	25.24	21.99	16.22	15.62	34.28	25.69	44.54	35.16	23.56	35.78	Symbols: | ELM2 domain-containing protein
AT1G13900	390	696	1231.45	377	992	837.05	1140	864	535	20.43	39.31	10.65	34.21	45.79	43.91	69.63	69.72	53.16	99.14	7.54	7.9	9.23	29.64	16.26	24.12	14.29	13.84	28.27	31.26	12.91	13.74	12.51	23.96	18.82	31.29	Symbols: | Purple acid phosphatases superfamily protein
AT1G13920	161.06	224	195	83	41	226.99	447	399.83	79	5.58	6.14	5.99	13.97	11.16	10.05	23.7	20.47	35.95	1.3	13.54	6.72	27.58	1.8	19.36	1.86	2.66	23.44	7.95	0	10.7	6.89	20.13	10.86	3.76	17.5	Symbols: | Remorin family protein
AT1G13940	193	923.64	441.4	1050.33	977.23	1668.11	1346.33	1064.92	205.77	56.9	59.7	26.73	43.81	67.8	12.14	20.22	17.98	13.87	8.99	13.76	10.91	14.57	32.39	21.2	11.67	44.14	37.8	36.62	39.37	17.85	18.03	43	12.76	8.4	30.37	Symbols: | Plant protein of unknown function (DUF863)
AT1G13950	18801.8	15062.4	24657.3	12934.3	24242	15899.9	25097.8	28330.5	9404.2	1269.88	961.83	533.58	755.8	1079.34	1232.88	1809.27	1722.78	1007.45	892.8	703.48	543.22	659.24	752.11	517.87	488.4	588.66	683.12	680.25	748.76	933.39	460.75	629.77	770.81	774.02	613.81	Symbols: EIF-5A, ELF5A-1, ATELF5A-1, EIF5A | eukaryotic elongation factor 5A-1
AT1G13960	4632.51	1575.01	829.15	2870.84	1544	2008.62	1577.64	1384.95	1558.48	66.02	72.29	35.66	59.48	36.18	25.65	36.1	30.78	127.37	122.21	23.42	64.62	28.25	43.28	42.32	95.2	66.24	26.7	74.78	57.55	34.59	50.4	29.11	27.18	29.7	30.8	Symbols: WRKY4 | WRKY DNA-binding protein 4
AT1G13980	617.27	1114.1	1333.88	652.2	1323.24	1573.98	3111.78	3362.57	261	56.04	50.13	23.69	51.1	86.34	52.7	111.28	126.07	31.78	33.08	34.78	24.92	79.73	70.03	105.89	70.18	55.84	76.6	122.04	49.92	51.51	50.83	84.18	46.07	25.24	98.77	Symbols: GN | sec7 domain-containing protein
AT1G13990	382.99	1216	1084.03	244	533	1249.45	157	163	642.9	35.96	16.33	38.84	19.27	66.92	56.34	14.21	13.93	9.82	82.74	15.83	37.17	21.07	75.39	8.67	61.02	50.87	23.07	12.17	47.03	5.7	40.89	16.43	14.8	30.55	21.71	Symbols: | unknown protein; FUNCTIONS IN: molecular_function unknown; INVOLVED IN: biological_process unknown; LOCATED IN: chloroplast; EXPRESSED IN: 23 plant structures; EXPRESSED DURING: 13 growth stages; CONTAINS InterPro DOMAIN/s: Protein of unknown function DUF3110 (InterPro:IPR021503); Has 4 Blast hits to 4 proteins in 1 species: Archae - 0; Bacteria - 0; Metazoa - 0; Fungi - 0; Plants - 4;…
AT1G14000	2072.27	1961.41	2550.51	1633.97	2403.31	2709.92	2094.82	2936.53	1770.22	67.86	74.48	69.79	63.87	154.11	105.79	128.7	118.44	61.35	72.11	44.58	51.94	53.08	77.5	58.26	73.34	78.89	55.46	41.29	44.38	78.43	71.12	46.83	54.3	48.25	28.59	Symbols: VIK | VH1-interacting kinase
AT1G14020	522.9	513.79	397.07	282	401	699.07	1309.61	1413.12	324	8.11	18.59	6.13	26.45	46.51	32.05	32.78	33.24	22.95	9.98	7.96	7.86	20.24	17.53	22.91	16.85	14.75	24.02	55.53	31.72	53.96	40.93	24.94	10.27	9.86	24.63	Symbols: | O-fucosyltransferase family protein
AT1G14030	1375.28	1637.26	2801.95	1844.61	1909.41	1269.71	111	603	2736.88	37.51	37.1	53.99	54.71	307.57	27.7	2.8	9.18	88.91	49.96	33.1	31.23	36.45	42.71	92.82	52.8	52.19	38.55	46.42	30.24	32.81	36.97	40.44	45.48	51.13	34.23	Symbols: | Rubisco methyltransferase family protein
AT1G14060	70.21	156.97	227.97	20	144	117	444	439	67	20.14	16.09	8.72	14.31	16.45	7.25	23.99	17.68	47.87	6.07	11.85	5.61	58.9	10.51	62.52	34.89	0	5.65	23.28	6.17	53.13	23.78	17.88	20.59	11.2	10.82	Symbols: | GCK domain-containing protein
AT1G14100	0	0	0	0	17	0	0	0	0	0	0	2.68	0	0	3.63	0.07	0	0	0	0	0	0	0	0	0	0	0	0	0	0	0	0	0	0	4.72	Symbols: FUT8 | fucosyltransferase 8
AT1G14130	71	274.95	165.99	585	726.93	1824.2	5310.88	3302	386.62	78.25	15.09	5.81	12.15	49.03	35.31	186.02	56.07	16.73	7.96	119.32	64.91	26.58	4.58	17.77	10.68	6.86	63.01	1130.13	159.98	14.55	8.35	12.19	34.59	16.97	44.38	Symbols: | 2-oxoglutarate (2OG) and Fe(II)-dependent oxygenase superfamily protein
AT1G14140	87	90.01	51.62	79	165	192	105	111	123.19	5.87	7.06	7.06	3.85	0	5.52	2.81	3.96	4.68	4.83	9.23	6.73	9.97	5.24	41.4	21.98	19.72	53.85	12.82	8.2	14.39	4.99	6.72	8.08	10.75	8.35	Symbols: | Mitochondrial substrate carrier family protein
AT1G14150	1614	2263.93	2994.02	4035.55	4736	3542	153	43	7799.18	102.76	210.54	72.41	149.35	183.84	115.72	1.49	1.11	177.22	197.95	556.97	652.02	49.95	233.93	82.82	146.48	219.58	295.47	107.91	213.62	118.63	189.2	57.75	673.48	730.65	196.49	Symbols: PQL1, PQL2 | PsbQ-like 2
AT1G14180	278.71	531	560.92	270.76	417	682	937.05	736	240	15.15	11.73	14.71	14.84	24.79	17	40.13	30.53	31.65	26.38	23.82	17.35	37.14	19.31	38.37	17.53	45.85	56.52	47.2	37.98	19.21	11.98	24.6	44.08	18.58	67.17	Symbols: | RING/U-box superfamily protein
AT1G14205	166	126	91.05	52	123	239.96	137	171.9	40	6.95	3.55	7.47	8.71	8.34	8.81	8.78	8.13	14.07	5.6	5.21	3.77	6.79	5.84	6.56	6.29	5.19	5.77	8.71	6.76	4.75	3.93	9.19	12.82	4.89	4.44	Symbols: | Ribosomal L18p/L5e family protein
AT1G14270	1646	884	1113	1589.92	1506.16	816.63	173	329	1947.26	28.65	43.7	29.36	43.18	176.25	33.83	7.08	12.15	40.66	24.1	28.32	24.71	21.44	20.47	32.2	30.68	48.93	42.26	33.71	26.69	21.64	21.38	28.98	43.59	44.74	22.08	Symbols: | CAAX amino terminal protease family protein
AT1G14280	204	136	0	197	12	260.94	42.13	110	34.01	0	0	0	2.41	21.59	2.85	0.22	3.44	1.64	12.16	13.14	12.89	0	0	4.26	5.95	6.57	10.62	17.34	12.91	14.82	23.29	21.14	19.03	17.95	3.15	Symbols: PKS2 | phytochrome kinase substrate 2
AT1G14290	1278.3	1710.58	3675.41	0	1143.98	2319.04	3152.33	3685.57	662.65	47.44	123.19	195.38	73.16	144.3	79.96	139.72	135.03	33.96	87.62	5.67	12.48	12.76	43.3	36.44	22.96	36.74	0	26.94	39.89	41.52	70.12	8.27	7.25	9.48	15.91	Symbols: SBH2 | sphingoid base hydroxylase 2
AT1G14300	478.88	731	1058.54	529.56	844.06	1514	1684.88	1650.78	586.99	58.17	27.1	29.1	19.92	59.18	38.58	31.16	34.5	50.75	28.24	16.18	12.14	11.53	21.34	19.62	26.15	8.75	36.84	39.28	24	26.47	11.87	29.3	11.89	16.94	39.79	Symbols: | ARM repeat superfamily protein
AT1G14310	169.1	47	96.66	201.5	81	314.97	171	239.98	257	18.06	13.19	6.63	10.54	14.91	12.71	11.2	10.84	35.18	21.22	11.24	8.54	20.27	25.29	9.61	9.41	30.27	13.48	36.33	22.58	13.27	4.93	9.27	43.03	38.66	9.6	Symbols: | Haloacid dehalogenase-like hydrolase (HAD) superfamily protein
AT1G14330	168	459.23	952.89	143	261.99	555.82	1230.71	886.28	20	23.98	12.97	25.58	10.85	31.62	42.32	125.75	104.4	24.69	29.98	14.86	21.7	40.56	47.59	10.84	39.81	62.45	22.86	24.39	9.17	12.75	28.92	8.47	6.17	4.08	35.08	Symbols: | Galactose oxidase/kelch repeat superfamily protein
AT1G14340	503.9	1852	1036.94	763.54	1053	2100.98	1551.93	1588	1409.08	40.68	70.52	68.88	52.81	80.04	45.33	76.65	63.64	44.61	34.77	36.83	48.48	27.24	35.6	32.63	24.3	32.9	32.39	35.48	39.16	47.83	69.61	33.7	75.37	140.9	31.93	Symbols: | RNA-binding (RRM/RBD/RNP motifs) family protein
AT1G14345	754	758	1374	703.61	587.28	478	174.67	249	1424	35.11	26.24	43.88	38.21	0	34.35	0.65	6.22	13.97	23.19	24.96	24.4	128.97	63.22	20.73	62.81	15.47	34.78	37.73	68.42	54.88	43.53	63.75	29.63	26.34	27.85	Symbols: | NAD(P)-linked oxidoreductase superfamily protein
AT1G14350	116.23	242.86	127	110.11	306	1076.77	2061.99	2589.38	37	8.56	5.96	4.17	4.2	9.62	12.23	47.36	82.19	23.92	0.97	16.71	10.85	4.75	4.83	13.59	5.75	3.75	8.38	24.31	16.37	15.8	8.67	13.28	7.33	2.29	13.04	Symbols: FLP, MYB124 | Duplicated homeodomain-like superfamily protein
AT1G14360	2107.97	1671.99	10374	984	4200.98	689	1913	1660	848.22	76.08	67.85	54.41	36.7	60.71	42.7	78.18	80.29	45.6	37.41	51.72	22.65	42.51	120.33	31.89	95.84	21.17	28.48	39.05	10.03	68.26	33.78	27.82	42.35	20.17	55.52	Symbols: ATUTR3, UTR3 | UDP-galactose transporter 3
AT1G14370	244	0	0	103.96	0	0	0	0	0	0	0	0	1.25	12.88	1.78	14.9	4.03	2.53	38.8	0	0	0	0	2.6	17.57	7.18	6.25	24.46	20.5	0	0	0	0	0	0	Symbols: APK2A, PBL2 | protein kinase 2A
AT1G14380	0	154.39	136	24	794	0	0	0	82	3.56	0	0	34.52	12.82	8.38	23.81	29.14	0	0	0	0	16.81	2.35	18.98	4.25	15.22	4.72	9.98	0	19.55	4.11	3.84	6.67	2.92	32.44	Symbols: IQD28 | IQ-domain 28
AT1G14390	803.72	1122	910.01	1579.36	1757.97	1305.76	3985.57	4021.12	1005	17.99	17.53	18.19	21.51	99.45	9.82	48.05	56.45	34.52	37.5	7.15	11.24	34.27	90.33	20.99	22.58	12.7	27.82	18.65	26.93	42.87	35.59	41.57	29.35	18.09	55.89	Symbols: | Leucine-rich repeat protein kinase family protein
AT1G14410	1238	1031	2405.89	810	1120	1790	639	1149.01	864	53.24	33.48	39.94	26.53	46.68	24.18	17.8	22.68	88.11	39.35	33.84	15.04	123.47	44.62	120.16	51.79	19.36	46.04	46.99	24.24	56.89	19.11	45.03	41.02	28.35	45.95	Symbols: ATWHY1, PTAC1, WHY1 | ssDNA-binding transcriptional regulator
AT1G14430	0	526	888.96	0	1	0	0	0	0	0	0	2.89	3.22	2.18	6.53	0.77	5.89	0	0	0	0	43.96	1.6	0	0	0	0	0	0	141.05	1.83	0	0	0	13.31	Symbols: | glyoxal oxidase-related protein
AT1G14440	41	19.19	15	2	65	86	3	419.99	5	0	1.6	0	1.29	0	2.9	0	5.87	20.62	0	5.54	3.4	34.96	0	7.41	2.84	0	3.25	53.05	1.13	34.59	0.37	21.23	28.58	0.66	50.78	Symbols: AtHB31, HB31, ZHD4 | homeobox protein 31
AT1G14450	2012	2135.01	1341.98	1393.35	2886.01	2105.73	3264.23	3180.65	2839.5	110.21	129.09	131.7	152.4	0	153.7	229.91	204.44	2444	1036.58	339.57	253.26	4893.97	1616.57	502.6	401.17	342.16	487.5	1127.34	482.59	1327.16	426.87	1249.25	614.95	427.88	1264.84	Symbols: | NADH dehydrogenase (ubiquinone)s
AT1G14520	145.5	2045.06	332.25	179.43	45.45	1885.39	425	317.4	1359.52	10.38	17.84	34.88	58.46	20.42	4.77	36.87	43.34	15.39	10.81	24.19	37.46	137.43	25.23	4.8	10.29	0	8.93	0	0	29.11	28.3	9.71	52.32	96	22.94	Symbols: MIOX1 | myo-inositol oxygenase 1
AT1G14560	157.01	229	263	206.08	74	405.01	1254.34	618	72.16	7.11	12.59	4.85	13.72	13.91	7.5	14.03	9.86	22	3.92	14.4	13.28	2.26	4.76	6.67	5.62	3.41	19.13	44.85	12.32	10.26	7.78	9.13	27.41	5.15	4.89	Symbols: | Mitochondrial substrate carrier family protein
AT1G14570	724.02	828	1769.45	523.2	938.64	1608.14	2716	2509.45	649.05	60.29	27.12	33.52	30.75	82.03	57.9	91.55	92.88	52.04	46.4	38.34	27.06	24.86	21.05	75.12	53.98	40.04	37.57	40.27	27.94	33.04	16.7	27.41	36.45	24.02	60.19	Symbols: | UBX domain-containing protein
AT1G14590	68	945.38	54	0	15	5061.3	190.99	402	0	17.83	103.21	6.3	23.83	8.22	63.14	14.65	18.28	4.67	0.65	3.8	9.46	2.95	1.64	0	0	73.12	0	0	0	12.3	17.45	6.86	0	0	7.73	Symbols: | Nucleotide-diphospho-sugar transferase family protein
AT1G14610	2754.91	1665	3028.17	2827.03	5131	2576.03	7286.24	6445.55	1227.02	24.71	30.31	12.82	20.86	91.14	21.51	60.69	53.66	79.64	17.88	74.94	29.51	51.79	27.44	193.47	28.97	18.4	57.68	124.52	28.33	74.34	40.93	65.61	41.73	17.35	117.78	Symbols: TWN2, VALRS | valyl-tRNA synthetase / valine--tRNA ligase (VALRS)
AT1G14620	529.69	917.3	1166.12	376.1	734	1018.82	1211.49	1524.14	768.46	41.87	44.15	35.02	59.29	28.01	29.03	35.87	30.42	77.15	43.01	29.99	17.2	38.2	38.4	37.33	44.54	15.74	31.07	58.58	22.15	67.16	38.33	24.24	32.45	31.8	22.74	Symbols: DECOY | decoy
AT1G14630	51	24	68.53	0	0	0	0	0	8.05	2.05	0	0	0	0	12.53	20.23	11.98	116.34	1.74	0	0	2.93	6.9	0	0	0	0	8.41	0	14.86	0.67	0	6.32	0.73	0	Symbols: | unknown protein; BEST Arabidopsis thaliana protein match is: unknown protein (TAIR:AT2G01990.1); Has 125 Blast hits to 123 proteins in 14 species: Archae - 0; Bacteria - 0; Metazoa - 0; Fungi - 0; Plants - 125; Viruses - 0; Other Eukaryotes - 0 (source: NCBI BLink).
AT1G14650	1217.23	1209	1805.5	804	1425.09	1259.02	2677.04	2182	816	29.48	23.85	7.88	52.94	64.79	18.29	39.77	40.32	38.13	35.61	17.04	8.97	44.7	19.88	30.93	18.14	25.32	34.24	116.8	60.58	20.16	15	17.75	27.24	13.57	32.32	Symbols: | SWAP (Suppressor-of-White-APricot)/surp domain-containing protein / ubiquitin family protein
AT1G14670	504.49	661.26	502.73	554.72	1232.22	1163.07	5210.38	6930.65	1933.64	112.4	265.29	77.67	371.85	228.43	31.91	72.13	71.97	11.25	10.02	29.41	21.05	25.82	27.72	90.41	28.21	23.44	15.07	69.97	37.09	62.2	74.81	22.13	70.26	45.7	11.6	Symbols: | Endomembrane protein 70 protein family
AT1G14685	252.12	592.89	181.03	118.7	549.57	96	202	210	60	6.54	20.24	15.13	8.76	41.88	9.31	15.89	15.31	45.15	14.01	8.41	3.6	16.51	1.86	11.21	3.01	18.75	24.49	73.12	21.85	72.2	34.79	18.42	16.68	4.48	26.71	Symbols: BPC2, BBR/BPC2, ATBPC2 | basic pentacysteine 2
AT1G14690	68	136.99	77	291	398.15	227	692.91	215	24	1.56	5.61	5.75	0	7.74	3.09	21.92	10.8	6.61	9.46	13.44	18.12	18.74	15.24	6.33	12.79	16.89	21.12	35.46	28.9	8.89	10.68	5.23	7.79	6.91	35.54	Symbols: MAP65-7 | microtubule-associated protein 65-7
AT1G14700	2741.58	3192.25	1341	33670	15593.8	11083	912	3006.13	9918.11	182.55	397.34	160.05	182.77	9.19	102.85	12.28	21.3	14.23	350.93	258.65	446.6	48.61	20.81	145.51	82.69	366.36	195.02	61.6	510.49	133.91	9.23	29.11	208.09	739.4	61.32	Symbols: PAP3, ATPAP3 | purple acid phosphatase 3
AT1G14710	872.26	978.09	1129.39	583.56	965.76	637	2009.69	2195.81	599.86	13.35	31.96	14.28	14.56	54.2	18.47	53.55	54.45	47.5	11.14	32.36	17.84	55.89	11.48	37.89	13.97	18.77	29.73	110.75	33.95	23.54	12.53	48.04	40.61	11.2	35.58	Symbols: | hydroxyproline-rich glycoprotein family protein
AT1G14720	9490.45	2830.2	6392.22	9057.2	8521.35	9810.81	5044.48	9712.77	8434.96	130.95	223.32	521.45	113.91	357.47	147.74	146.08	400.99	332.47	772.55	155.92	234.73	169.77	487.81	333.68	733.21	209.05	352.46	319.79	588.23	92.12	131.55	173.46	193	290.6	167.28	Symbols: XTR2, EXGT-A2, ATXTH28, XTH28 | xyloglucan endotransglucosylase/hydrolase 28
AT1G14730	219	159	329	76	173	295	586	636	121	7.38	15.72	16.16	7.89	6.74	21.75	20.99	43.57	25.44	0.65	15.13	12.38	28.25	9.23	36.46	1.82	4.07	15.38	21.61	2.45	13.61	4.22	18.59	50.63	12.59	37.58	Symbols: | Cytochrome b561/ferric reductase transmembrane protein family
AT1G14740	1919.49	853.8	1693.49	1127.6	1560.6	2071.07	3243.88	2219.3	870.65	63.29	57.33	33.41	71.08	85.79	72.66	153.29	135.96	15.18	18.17	28.13	25.59	28.37	29.98	36.53	33.97	12.64	40.73	50.29	36.48	11.93	7.57	10.5	36.66	37.5	30.89	Symbols: | Protein of unknown function (DUF1423)
AT1G14770	133	0	0	118	233.01	107.88	139.69	139.09	32	0	3.13	5.68	6.19	7.03	4.46	5.07	4.93	16.35	13.5	3.78	2.29	0	0	0	0	4.77	18.32	0	0	0	0	3.78	4.36	2.92	17.08	Symbols: | RING/FYVE/PHD zinc finger superfamily protein
AT1G14780	806	957	2044.1	220	677.93	1636.01	1620.48	1048.24	225.26	43.57	41.99	18.78	23.54	49.65	32.97	88.07	45.2	6.61	33.16	18.73	20.93	20.98	57.85	10.73	28.62	17.87	12.29	52.2	72.9	15.08	25.98	36.95	4.92	9.25	11.61	Symbols: | MAC/Perforin domain-containing protein
AT1G14790	1784	1858.57	405	63	3029.39	232	2729.03	1262.7	0	17.3	12.47	17.12	71.75	28.03	74.96	101.28	121.54	20.34	19.06	7.45	3.44	80.17	37.8	21.73	23.13	21.47	4.44	88.62	47.05	23.2	21.32	40.81	0	0	53.96	Symbols: RDR1, ATRDRP1 | RNA-dependent RNA polymerase 1
AT1G14810	1013.88	539	2211	931.44	1008.05	771.98	1648.72	2528	461	44.69	15.75	8.85	36.81	117.14	14.8	33.06	28.97	53.57	8.25	48.68	10.63	63.58	23.38	72.1	24.78	6.49	50.19	47.45	3.96	61.58	12.49	28.94	32.71	12.65	31.28	Symbols: | semialdehyde dehydrogenase family protein
AT1G14820	3757.99	2348.1	726	1919.19	12221.1	6161.01	1932.55	3619.33	4099.97	108.22	251.66	95.13	76.81	271.16	156.3	219.95	114.26	128.49	112.28	204.09	230.91	75.71	195.7	88.4	90.67	146.96	124.02	106.35	134.16	113.27	69.84	77.51	131.72	143.26	293	Symbols: | Sec14p-like phosphatidylinositol transfer family protein
AT1G14830	1054.02	706.27	747.95	410.22	1036.15	701.12	2275.42	2380.34	517.9	18.37	31.6	19.8	19.72	14.9	14.26	87.91	83.57	58.68	17.56	39.78	24.79	17.69	0.94	33.08	16.39	13.1	30.79	27.16	0.7	15.85	3.92	19.93	53.4	13.01	24.25	Symbols: ADL1C, ADL5, DRP1C, DL1C | DYNAMIN-like 1C
AT1G14840	220.96	500.17	404.4	128.52	50.46	88	275	270	71	4.56	17.08	6.76	19.99	55.1	16.51	38.99	50.3	13.19	9.89	17.58	7.71	19.39	14.16	67.73	12.59	12.58	13.37	71.15	8.24	30.41	15.4	15.15	4.12	1.46	7.87	Symbols: MAP70-4 | microtubule-associated proteins 70-4
AT1G14850	413	411	610.74	683.19	672	739.93	1914	1682	251	16.1	28.52	12.59	17.41	29.33	15.88	50.78	55.31	41.58	15.9	12.28	4.39	55.52	29.4	38.35	10.52	40.1	55.38	143.94	18.98	34.71	20.4	25.74	32.45	14.65	69.6	Symbols: NUP155 | nucleoporin 155
AT1G14870	5311.46	969.21	4372.55	459.8	716.34	2233.53	1025.41	344.33	906.25	278.34	240.28	121.36	115.92	280.04	171	315.1	143.93	4.75	332.38	59.87	128.54	97.56	657	1.04	212.1	177.01	8.01	20.43	261.83	17.71	83.47	3.49	74.46	161.06	7.4	Symbols: PCR2 | PLANT CADMIUM RESISTANCE 2
AT1G14900	100	608.03	1024.48	227	157.39	326	1882.63	1753.82	217.08	6.11	13.24	27.19	13.22	13.18	52.66	150.97	103.5	141.74	1.13	67.18	7.32	631.09	78.24	457.43	51.82	0	37.08	231.54	15	970.62	46.12	385.78	143.88	7.92	204	Symbols: HMGA | high mobility group A
AT1G14910	124	155.29	0	14	140	0	0	0	0	21.48	10.82	15.67	0	56.42	21.83	30.82	43.71	37.81	30.68	0	0	0	0	0	0	45.86	21.44	47.55	75.25	19.63	11.08	5.87	0	0	5.54	Symbols: | ENTH/ANTH/VHS superfamily protein
AT1G14920	1870.56	2987.56	1316.8	1344.61	1100.26	1221.3	1527.89	2108.67	2523.84	49.28	61.17	53.13	89.42	124.85	75.43	101.44	150.43	257.27	297.41	134.79	99.83	173.14	84.55	422.03	346.69	250.49	390.3	375.78	246	287.07	135.75	189.11	241.23	210.62	152.11	Symbols: GAI, RGA2 | GRAS family transcription factor family protein
AT1G14980	2407.37	912.81	0	775.88	1239.75	0	0	0	372	0	48.02	0	0	74.34	60.17	120.79	78.58	273.16	74.52	0	0	0	0	25.92	28.27	0	113.67	0	0	98.9	36.77	120.89	61.36	34.77	183.05	Symbols: CPN10 | chaperonin 10
AT1G14990	206	280	356	118	357	234	220	291	392	31.34	21.41	20.96	11.24	0	44.48	44.6	40.35	23.05	14.12	13.33	6.83	12.07	18.09	16.3	14.66	19.35	8.1	15.25	10.94	16.8	13.5	10.38	10.12	17	9.76	Symbols: | unknown protein; FUNCTIONS IN: molecular_function unknown; INVOLVED IN: biological_process unknown; LOCATED IN: endomembrane system; EXPRESSED IN: 22 plant structures; EXPRESSED DURING: 13 growth stages.
AT1G15000	1616.06	673	1459.18	884.86	594	826	1425.34	1787	530	48.07	34.31	13.65	16.07	177.96	29.64	14.37	22.1	18.04	58.07	18.22	9.6	19.02	60.39	43.86	77.76	48.99	13.79	110.44	112.2	34.82	30.91	35.74	36.93	21.92	24.44	Symbols: scpl50 | serine carboxypeptidase-like 50
AT1G15020	0	108.64	12	56	313	19	1	6	70	8.48	0	7.93	2.12	48.21	2.96	9.08	10.13	0	0	5.69	3.25	9.27	0	0	0	33.32	13.68	34.18	29.99	13.86	2.39	4.97	10.24	7.86	9.56	Symbols: ATQSOX1, QSO2, QSOX1 | quiescin-sulfhydryl oxidase 1
AT1G15030	254	385.57	99.01	125.99	120.03	169	197.89	172	217.86	32.89	30.63	25.35	14.09	34.3	9.05	9.66	6.64	24.28	26.37	12.22	11.38	8.08	13.43	17.43	38.5	12.48	8.67	59.87	65.63	16.49	18.76	19.46	34.73	21.82	7.03	Symbols: | Protein of unknown function (DUF789)
AT1G15060	524	623.51	1306.96	691.86	1052.55	1103.57	948.15	1253	376.46	21.25	18.58	19.13	18.66	43.46	32.94	54.9	57.86	12.93	7.52	15.07	9.56	20.77	13.8	9.24	9.38	24.24	19.5	29.98	26.04	19.66	13.83	21.91	23.6	16.97	63.72	Symbols: | Uncharacterised conserved protein UCP031088, alpha/beta hydrolase
AT1G15080	176	321.18	315	121	143	376	435	347	181	6.97	7.51	3.62	7.74	28.27	7.43	17.4	19.38	14.32	6.86	17.14	7.38	13.64	7.26	11.24	9.03	6.8	20.88	28.27	8.64	11.93	9.02	14.06	12.95	7.07	14.17	Symbols: ATPAP2, ATLPP2, LPP2 | lipid phosphate phosphatase 2
AT1G15100	0	32.95	107.78	128.15	26	290.66	292.66	324.79	201.49	16.18	0	3.95	5.76	22.43	10.64	9.66	17.35	0	0	12.31	10.48	11.14	9.63	15.99	41.02	9.99	6.56	0	0	55.91	9.26	52.77	94.47	41.78	16.13	Symbols: RHA2A | RING-H2 finger A2A
AT1G15110	251.04	173	137	87	475.24	370.58	632.18	378.04	74	21.84	17.89	11.68	15.01	31.9	17.73	36.69	19.06	17.57	8.72	9.91	7.5	3.23	7.4	3.86	3.18	25.26	4.63	13.97	6.34	12.67	11.87	5.53	10.73	9.38	38.04	Symbols: | phosphatidyl serine synthase family protein
AT1G15120	2070.97	2823.46	4534.44	1614.95	2973.58	2595.36	3567.42	4349.59	2520.79	181.23	244.04	239.16	231.36	431.69	202.47	284.95	208.83	327.67	139.72	241.39	223.73	262.77	369.32	262.87	189.46	322.92	212.51	514.76	159.05	327.71	134.26	258.49	288.73	277.25	235.37	Symbols: | Ubiquinol-cytochrome C reductase hinge protein
AT1G15130	702.53	801.16	1931.83	998.17	958	1351.33	1797.31	1527	840	48.45	78.39	52.39	48.31	81.9	36.62	72.77	66.02	61.79	77.38	21.02	15.53	127.94	78.37	49.29	57.98	58.12	29.77	92.58	69.74	19.33	33.68	58.24	61.93	39.62	33.88	Symbols: | Endosomal targeting BRO1-like domain-containing protein
AT1G15140	3287.17	2840.73	3813	1690.44	3440.83	1553.78	513.51	1103.69	3257.67	230.95	88.8	119.61	148.03	442.55	94.13	24.01	24.57	171.07	72.98	120.48	110.75	93.26	66.7	177.46	135.11	42.2	140.1	87.17	44.8	106.32	101.64	124	168.61	147.47	122.73	Symbols: | FAD/NAD(P)-binding oxidoreductase
AT1G15170	57	627.93	46	78.05	96.02	673	566.81	476.77	1099.32	87.42	41.35	19.28	17.89	44.82	33.44	20.19	14.79	3.83	7.9	13.45	20.81	7.6	12.2	8.04	19.85	22.96	10.43	13.9	5.76	1.76	7.41	10.19	20.37	39.7	13.49	Symbols: | MATE efflux family protein
AT1G15200	986.99	701.69	1133.95	818.94	942.98	1055.85	1563	1588.05	796.25	20.16	26.36	11.1	14.63	59.25	18.89	40.17	38.59	32.21	13.18	36.6	19.21	62.48	11.66	57.19	19.29	20.89	47.88	91.37	19.73	35.55	19.77	63.95	34.12	17.18	36.43	Symbols: | protein-protein interaction regulator family protein
AT1G15210	4615.3	2719	29651.1	9928.19	16348.8	11873.9	32929.4	13115.7	846.19	1017.77	277.29	65.45	264.14	312.19	197.46	2199.11	1027.41	45.66	56.47	57.31	35.28	25.29	149.27	57.85	114.08	93.72	67.56	168.58	76.16	45.98	35.62	125.66	21.46	7.03	79.67	Symbols: PDR7, ATPDR7 | pleiotropic drug resistance 7
AT1G15215	369.39	619.62	458	198.31	355.64	174	523	548	369	10.96	19.07	17.42	8.64	26.72	44.37	54.61	45.2	43.6	11.98	9.37	9.05	14.59	9.04	60.94	51.08	26.48	12.34	25.01	12.18	29.9	14.63	28.36	22.39	11.66	17.59	Symbols: | BEST Arabidopsis thaliana protein match is: sequence-specific DNA binding transcription factors;sequence-specific DNA binding (TAIR:AT3G18380.1); Has 35333 Blast hits to 34131 proteins in 2444 species: Archae - 798; Bacteria - 22429; Metazoa - 974; Fungi - 991; Plants - 531; Viruses - 0; Other Eukaryotes - 9610 (source: NCBI BLink).
AT1G15220	133	142	181	70	80	260	303	416	40	12.2	13.86	6.34	5.83	23.72	14.4	15.32	14.64	16.43	14.29	6.65	4.76	7.3	4.71	8.34	10.02	0	6.9	13.46	10.46	5.91	2.96	4.89	13.77	8.29	5.65	Symbols: ATCCMH, CCMH | cytochrome c biogenesis protein family
AT1G15230	79	173.67	476.18	56	68	148	241.06	278	129	0	8.38	19.26	20.66	0	15.08	18.38	15.47	12.41	11.68	6.85	9.85	8.75	15.05	5.53	11.41	12.41	11.26	21.09	6.52	12.69	4.45	8.6	25.35	21.14	7.01	Symbols: | unknown protein; FUNCTIONS IN: molecular_function unknown; INVOLVED IN: biological_process unknown; LOCATED IN: cellular_component unknown; EXPRESSED IN: 24 plant structures; EXPRESSED DURING: 15 growth stages; Has 26 Blast hits to 26 proteins in 12 species: Archae - 0; Bacteria - 0; Metazoa - 0; Fungi - 0; Plants - 26; Viruses - 0; Other Eukaryotes - 0 (source: NCBI BLink).
AT1G15240	324	449.98	772.6	660.03	648	961	1264.94	1312.53	276	9.64	35.89	5.49	7.58	58.63	10.88	14.89	22.86	15.41	26.57	6.39	4.94	40.67	28.13	24.78	16.22	23.69	71.94	14.26	12.82	10.39	9.8	40.13	21.3	19.3	44.33	Symbols: | Phox-associated domain;Phox-like;Sorting nexin, C-terminal
AT1G15250	2534.44	475.4	946.44	819.32	0	676.99	2182.56	2694.71	612.34	63.07	41.65	91.63	161.6	56.18	65.44	154.53	102.25	727.65	111.34	224.58	88.66	57.82	15.82	1253.86	424.18	38.74	170.44	415.62	88.06	81.47	23.8	386.19	143.21	90.58	0	Symbols: | Zinc-binding ribosomal protein family protein
AT1G15270	4662.45	5094.36	4947.14	4511.41	5706	11144	9675.71	8753.22	7840.73	489.14	503.79	517.49	402.51	549.25	521.17	842.8	599.91	504.2	284.78	643.52	651.41	735.45	850.71	464.89	183.1	471.42	309.57	384.32	135.67	591.03	368.59	539.97	893.48	904.29	445.7	Symbols: | Translation machinery associated TMA7
AT1G15290	14565.5	7907.57	10745.2	20721.3	21371.2	9932.19	827	5738.12	10567.2	198.19	159.09	46.66	80.3	829.65	55.51	3.97	20.07	208.94	85.17	134.4	88.08	222.17	80.49	181.76	53.03	165.77	175.33	242.1	86.63	160.52	128.33	122.16	168.4	83.8	177.77	Symbols: | Tetratricopeptide repeat (TPR)-like superfamily protein
AT1G15340	2359.01	3223.8	4706.68	2495.89	2885.66	4519.17	4268.61	3709.17	3374.83	76.7	111.27	117.01	108.24	75.85	99.18	140.79	105.43	210.54	96.2	124.09	88	371.91	143.97	225.56	87.98	119.72	199.53	195.39	110.25	188.26	86.85	219.44	190.23	102.33	158.23	Symbols: MBD10 | methyl-CPG-binding domain 10
AT1G15360	131	133	89	8	1	0	0	0	63	11.11	0	9.08	6.22	0	11.56	3.29	7.55	17.23	4.47	0	0	52.35	1.22	7.99	0.48	0	5.32	0	0	40.46	2.23	26.2	21.37	2.47	8.39	Symbols: SHN1, WIN1 | Integrase-type DNA-binding superfamily protein
AT1G15370	976	1213.83	1377.13	667.95	701	912	1913.78	1978.99	1126	80.26	43.22	66.82	62.43	82.82	39.21	68.23	60.05	44.13	14.92	19.27	17.85	8.32	20.25	31.59	29.31	18.94	33.15	24.52	19.13	63.35	46.23	23.01	51.92	47.42	18.74	Symbols: | SNARE-like superfamily protein
AT1G15380	126.38	44	0	0	0	224	1117	293	82	3.68	0	0	2.02	2.46	4.82	9.25	49.17	21.67	5.04	11.41	10.72	0	0	3.52	6.03	0	0	0	0	21.82	12.27	0	12.03	2.83	0	Symbols: | Lactoylglutathione lyase / glyoxalase I family protein
AT1G15390	489.97	272.74	357.75	297.01	176.84	438.79	171.63	397.93	355	22.34	24.81	12.89	17.59	32.41	32.98	14.22	13.31	53.28	6.22	35.33	19.53	52.95	8.45	26.68	14.79	29.64	38.82	28.3	6.34	39.9	11.02	36.78	27.72	10.74	30.34	Symbols: PDF1A, ATDEF1 | peptide deformylase 1A
AT1G15410	14	10	7	38	0	3	1	4	0	0	2.28	0	0	0	1.95	0.55	1.26	5.8	3.14	0.53	3.38	0.5	18.81	4.8	2.44	0	9.63	0	0	1.29	4.31	4.85	0	0	0	Symbols: | aspartate-glutamate racemase family
AT1G15420	325	536	487.72	302	225	770	1702.55	1830.09	75	12.96	18.89	5.46	9.39	8.54	7.28	28.95	26.38	14.27	4.84	6.41	2.5	23.48	10.26	22.08	19.51	5.86	10.32	7.94	5.99	15.92	8.57	9.18	14.92	4.86	5.54	Symbols: | CONTAINS InterPro DOMAIN/s: Small-subunit processome, Utp12 (InterPro:IPR007148); Has 764 Blast hits to 656 proteins in 193 species: Archae - 0; Bacteria - 42; Metazoa - 237; Fungi - 154; Plants - 85; Viruses - 23; Other Eukaryotes - 223 (source: NCBI BLink).
AT1G15430	0	0	83	254	85	159.89	75	79	275.61	0	23.65	24.11	22.53	0	9.9	21.72	20.43	0	0	11.34	11.56	8.03	7.97	18.15	6.82	24.94	14.17	91.83	59.36	0	0	21.45	8.57	8.38	4.53	Symbols: | Protein of unknown function (DUF1644)
AT1G15440	100	242	364.04	213	404.01	395.01	1208	947.04	21	9.86	18.51	8.45	4.75	15.87	4.04	13.09	12.87	22.42	9.34	10.69	3.46	20.65	25.27	80.11	21.04	20.02	14.91	29.07	8.14	11.29	6.76	7.35	7.22	1.16	27	Symbols: PWP2 | periodic tryptophan protein 2
AT1G15460	4490.01	238.98	1249.95	4261.19	3637.39	3203.18	142.06	44	2755.99	74.95	42.3	101.27	32.53	194.14	23.7	3.94	0.21	6.33	448.68	5.64	30.17	16.27	52.15	29.99	236.19	66.59	65.3	17.72	1.3	8.13	5.81	10.25	14.11	124.21	38.45	Symbols: ATBOR4, BOR4 | HCO3- transporter family
AT1G15490	438.93	13	107.04	96.92	0	6	20	23	198.21	0	16.42	11.53	10.67	16.01	9.83	35.84	38.82	11.26	5.62	4.47	0	33.38	11.94	15.33	6.48	10.23	11.51	0	0	3.32	1.77	13.51	19.87	2.46	0	Symbols: | alpha/beta-Hydrolases superfamily protein
AT1G15510	0	18	72	17	7	27	35.91	20	0	4.42	6.24	3.87	4.11	12.97	5.68	8.54	5.54	0	0	3.36	1.41	1.95	12.99	29.58	11.43	5.81	3.32	22.43	10.22	6.43	2.72	0	0	0	2.64	Symbols: ATECB2, ECB2, VAC1 | Tetratricopeptide repeat (TPR)-like superfamily protein
AT1G15520	514.84	298.6	1209.9	514.96	681.11	1004.03	9342.2	2710.04	84	289.23	267.2	23.55	98.77	157.16	50.09	773.18	487.68	31.57	44.27	37.55	17.98	23.17	32.19	44.55	35.94	93.9	52.26	20.76	7.22	41.86	24.15	15.7	2.7	1.01	31.64	Symbols: PDR12, ATPDR12, ABCG40, ATABCG40 | pleiotropic drug resistance 12
AT1G15530	423	403.98	538.35	257.69	274	165	205	164.57	0	15.1	45.4	12.8	28.97	50.54	14.13	21.53	36.75	8.36	74.24	2.43	2.07	19.51	25.49	28.94	33.6	24.27	22.49	28.14	24.52	18.75	40.14	3.36	0	0	7.62	Symbols: | Concanavalin A-like lectin protein kinase family protein
AT1G15550	147.8	15	108	46.99	47	250	25.01	115	344.38	23.95	11.06	4.99	5.88	18.8	9.45	0.23	1.12	23.06	9.56	9.89	13.97	18.87	18.39	26.41	8.08	27.66	20.22	25.78	29.83	15.15	15.68	25.07	19.55	26.83	16.4	Symbols: GA4, ATGA3OX1, GA3OX1 | gibberellin 3-oxidase 1
AT1G15660	0	65.34	113	54.98	22	15	315	425	0	0	2.12	1.1	0	2.59	8.39	30.89	27.56	0	0	4.62	0.41	43.3	0.38	18.15	1.1	0	14.83	10	8.87	35.99	2.37	0	0	0	15.5	Symbols: CENP-C | centromere protein C
AT1G15670	494	178	80	30	25	0	0	0	353	5.76	0	5.45	15.46	19.34	4.14	5.16	10.15	37.73	45.87	0	0	27.12	16.44	52.54	34.66	14.41	8.42	30.4	25.3	13.17	19.95	25.94	13.28	27.32	5.37	Symbols: | Galactose oxidase/kelch repeat superfamily protein
AT1G15690	21786.3	20439.9	29032.6	32452.2	46339.9	18410.2	29620	33396	29499.8	1529.41	1144.35	759.94	2476.52	2757.92	1038.44	1628.13	2172.93	576.11	643.14	637.68	410.34	741.21	556.09	634.98	561.58	947.43	607.06	564.84	900.77	586.02	371.29	448.4	1071.51	928.5	723.03	Symbols: AVP1, ATAVP3, AVP-3, AtVHP1;1 | Inorganic H pyrophosphatase family protein
AT1G15710	427.02	553.83	660.02	508.05	699.92	580	833.77	841.77	580	15.12	13.73	26.56	20.93	25.34	10.35	13.96	15.52	62.15	13.49	21.43	9.99	30.46	9.13	35.71	30.34	8.17	24.65	92.38	79.16	14.91	7.47	23.09	28.23	15.62	24.18	Symbols: | prephenate dehydrogenase family protein
AT1G15720	75	293	141.49	100	0	473.75	454.01	498.88	82.02	5.63	7.2	9.06	5.17	8.05	6.74	9.68	8.44	9.2	9.39	7.43	5.94	9.13	5.79	10.45	6.78	13.6	6.3	11.61	3.84	10.19	6.47	3.94	8.22	5.29	0	Symbols: TRFL5 | TRF-like 5
AT1G15740	4302.95	2560.33	4496.89	2835.59	3183	2767.72	3377.69	2452.01	5736.67	65.78	50.01	57.36	72.2	71.1	116.09	114.16	111.51	17.11	54.17	15.44	25.1	4.46	59.45	14.38	22.45	44.79	16.21	68.07	148.21	11.63	36.58	26.77	55.27	115.2	14.03	Symbols: | Leucine-rich repeat family protein
AT1G15750	3105.98	6300.19	1327.99	1563.6	2058.55	15489.3	15899.5	14066	1282.8	86.95	127.55	82.03	109.95	139.07	201.23	401.46	383.4	103.68	124.75	127.54	87.17	61.79	20.6	122.39	99.72	104.87	97.59	90.78	47.06	61.55	43.51	80.52	110.11	52.9	155.35	Symbols: WSIP1, TPL | Transducin family protein / WD-40 repeat family protein
AT1G15760	1445.25	1548.01	726.45	271.96	519	1087.14	319.04	227.98	859	118.6	67.86	57.81	80.38	66.51	105.12	23.09	67.29	56.08	153.33	13.31	21.4	54.36	130.63	135.89	94.86	68.87	24.16	46.09	73.37	85.57	70.79	59.83	31.33	90.1	19.16	Symbols: | Sterile alpha motif (SAM) domain-containing protein
AT1G15780	1581.23	1769.57	3266.42	1790.21	4116.11	2889.1	3620.74	2844.93	2470.02	69.07	162.64	81.48	133.53	138.3	93.21	130.17	139.54	106.6	142.28	38.37	34.78	80.14	134.64	141.42	169.46	153.88	54.17	178.88	146	19.46	27.46	92.49	108.22	113.56	83.48	Symbols: | unknown protein; BEST Arabidopsis thaliana protein match is: unknown protein (TAIR:AT2G10440.1); Has 103701 Blast hits to 43153 proteins in 1828 species: Archae - 30; Bacteria - 7385; Metazoa - 38639; Fungi - 11531; Plants - 7727; Viruses - 307; Other Eukaryotes - 38082 (source: NCBI BLink).
AT1G15800	0	394	562	170.72	239.98	209	653.01	434.03	257	4.48	15.41	16.42	5.34	11.61	5.67	15.06	6.47	0	0	16.06	9.02	37.73	39.69	14.57	22.07	0	19.77	0	0	27.52	37.27	14.96	21.43	32.58	31.37	Symbols: | unknown protein; BEST Arabidopsis thaliana protein match is: unknown protein (TAIR:AT1G80610.1); Has 56 Blast hits to 52 proteins in 9 species: Archae - 0; Bacteria - 0; Metazoa - 0; Fungi - 0; Plants - 56; Viruses - 0; Other Eukaryotes - 0 (source: NCBI BLink).
AT1G15820	90398.6	51654	48910.4	44750.7	35589.4	35206.8	194	10448.2	73258.3	2460.43	1099.3	2842.43	4392.7	5644.39	2936.38	4.16	193.76	4479.47	5686.62	1719	1971.19	2003.77	1443.45	2195.69	2659.3	0	2755.57	3983.38	4998.47	3541.37	5071.55	4646.97	4799.55	5318.45	3262.95	Symbols: LHCB6, CP24 | light harvesting complex photosystem II subunit 6
AT1G15860	1280.07	1478	1401.29	1538.09	1939.01	3238.07	2120.08	2393.64	2138.12	97.65	66.73	53.19	52.69	95.93	65.43	65.56	62.39	52.21	45.21	47.92	64.83	30.62	52.34	35.71	47.94	64.28	67.43	62.19	45.87	47.62	38.82	102.69	172.95	260.98	42.84	Symbols: | Domain of unknown function (DUF298)
AT1G15880	403	693	1054	368.05	701.06	867.99	1963.98	1903.99	252.94	52.02	31.22	33.45	23.1	34.24	39.87	78.81	78.07	35.83	24.58	16.34	17.01	17.46	28.35	20.15	30.57	27.86	45.85	47.87	39.4	55.69	43.65	40.59	19.45	18.92	21.75	Symbols: GOS11, atgos11 | golgi snare 11
AT1G15910	1058	955.1	1386.01	481.62	1783	2157.03	3339.38	3492.91	906.96	28.52	36.43	16.31	12.74	65.44	17.17	49.49	51.06	53.54	27.59	19.8	14.94	27.74	18.68	56.92	29.11	32.69	15.97	73.85	16.06	56.27	12.28	31.82	56.49	24.44	43.85	Symbols: | XH/XS domain-containing protein
AT1G15950	190	2839	1180	1526	31	422	5784.83	2393.16	1672	46.01	41.55	32.83	23.19	0	127.36	335.92	172.11	10.83	10.48	22.77	23.74	40.02	24.76	26.1	51.24	29.38	65.02	73.67	116.42	39.26	54.1	59.04	67.6	91.82	10.64	Symbols: CCR1, IRX4, ATCCR1 | cinnamoyl coa reductase 1
AT1G15960	67	167	442	0	0	159	85	158	0	9.46	7.57	18.04	7.55	29.7	9.89	26.74	17.59	0.91	39.15	8.73	4.52	3.75	26.69	1.72	42.17	24.51	0	7.86	37.09	3.3	10.24	3.67	0	0	0	Symbols: NRAMP6, ATNRAMP6 | NRAMP metal ion transporter 6
AT1G15980	6212.53	7576.65	25452.6	23934.1	27244.1	18624.8	213.55	1639.47	27198.5	165.93	328.79	176.69	237.18	450.11	137.79	2.24	5.74	151.02	107.44	522.13	576.18	339.92	251.41	202.24	159.77	667.2	756.36	146.95	157.74	114.21	171.51	161.91	652.02	637.47	1447.32	Symbols: NDF1, NDH48 | NDH-dependent cyclic electron flow 1
AT1G16000	0	321	423	0	221	197	341	406	221	32.33	21.76	30.16	26.41	0	24.18	34.31	27.98	0	0	61.55	30.99	270.48	135.81	190.33	98.21	43.83	0	0	0	322.02	85.15	59.84	76.11	51.57	53.21	Symbols: | unknown protein; BEST Arabidopsis thaliana protein match is: unknown protein (TAIR:AT1G80890.1); Has 41 Blast hits to 40 proteins in 10 species: Archae - 0; Bacteria - 0; Metazoa - 0; Fungi - 0; Plants - 41; Viruses - 0; Other Eukaryotes - 0 (source: NCBI BLink).
AT1G16010	681	337.99	452.28	860.94	405.42	1249.2	936.12	979.82	792.64	36.27	59.43	22.39	30.59	55.7	39.46	36.81	43.42	47.24	52.73	20.16	25.34	15.36	26.6	15.81	23.32	56.22	22.51	26.44	46.86	11.94	15.09	17.91	32.14	20.11	19.3	Symbols: MGT2 | magnesium transporter 2
AT1G16030	0	0	65	0	1883.7	0	0	0	0	5.19	3.02	0	0	0	2.08	0.36	2.26	0	0	0	0	19.65	8.33	0	0	5.74	0	3.67	2.72	0	0	0	0	0	6.41	Symbols: Hsp70b | heat shock protein 70B
AT1G16040	195.43	453	299	157	130	322	575	565	124	10.09	9.84	7.94	10.8	12.53	12.07	17.83	17.52	11	12.88	7.04	6.58	5.88	6.55	19.53	22.47	4.64	6.57	21	8.18	23.54	11.92	6.13	18.44	13.96	3.7	Symbols: | FUNCTIONS IN: molecular_function unknown; INVOLVED IN: GPI anchor biosynthetic process; LOCATED IN: integral to membrane, endoplasmic reticulum membrane; EXPRESSED IN: 24 plant structures; EXPRESSED DURING: 13 growth stages; CONTAINS InterPro DOMAIN/s: GPI biosynthesis protein Pig-F (InterPro:IPR009580); Has 280 Blast hits to 280 proteins in 133 species: Archae - 0; Bacteria - 0; Metaz…
AT1G16060	155	94	61	58.92	72	41.08	202	247	52.1	0	7.41	3.24	3.66	1.98	2	5.3	2.45	12.31	0.43	4.65	0.93	42.13	0	36.57	1.73	0	41.19	51.19	1.06	19.08	0.34	13.57	21.28	1.65	26.54	Symbols: ADAP | ARIA-interacting double AP2 domain protein
AT1G16080	2076.27	5396.15	2206.03	1363.81	1723.86	1476.73	971.03	975.99	2779.96	131.37	123.25	115.96	221.66	165.92	131.39	21.17	22.68	120.54	48.09	108.28	85.37	143.31	69.84	69.86	52.59	94.13	135.24	177.27	152.19	84.02	90.87	198.45	142.84	90.28	120.55	Symbols: | unknown protein; LOCATED IN: apoplast, chloroplast stroma, chloroplast, chloroplast envelope; EXPRESSED IN: 23 plant structures; EXPRESSED DURING: 14 growth stages; Has 81 Blast hits to 81 proteins in 28 species: Archae - 0; Bacteria - 2; Metazoa - 0; Fungi - 0; Plants - 62; Viruses - 0; Other Eukaryotes - 17 (source: NCBI BLink).
AT1G16090	0	0	0	2.46	0	44	0	0	0	0	0	13	0	0	2.24	2.97	2.58	0	0	0	2.17	0	0	0	17.33	6.95	12.31	0	0	0	0	0	0	0	0	Symbols: WAKL7 | wall associated kinase-like 7
AT1G16110	40.98	0	140.59	0	0	1284.88	145.48	607.17	0	14.04	4.39	0	0	0	47.09	1.74	2.05	19.78	2.23	0.52	3.36	0	40.06	19.52	17.36	6.92	0	0	0	0	0	0	0	0	0	Symbols: WAKL6 | wall associated kinase-like 6
AT1G16120	0	0	0	0	125	779.99	204.03	453	0	0	0	0	41.34	16.57	36.44	0.1	0	0	0	5.44	3.87	0	0	3.6	121.91	0	0	0	0	0	0	3.08	0	0	4.47	Symbols: WAKL1 | wall associated kinase-like 1
AT1G16130	176	594.28	11005.1	47.7	654.47	733.14	194.03	364.99	24	395.69	125.2	33.17	80.83	101.24	239.56	34.88	65.1	0	108.39	9.69	9.13	48.58	276.28	16.36	174.49	84.42	8.02	25.73	36.65	29.85	42.92	30.76	2.16	0	24.17	Symbols: WAKL2 | wall associated kinase-like 2
AT1G16150	0	0	42.7	13.01	67.95	34	46	29	0	17.13	1.91	1.57	0	0	3.29	5.45	6.93	0	0	4.11	1.76	8.39	7.68	15.64	3.21	0	6.87	14.05	3.1	0	0	0	0	0	5.97	Symbols: WAKL4 | wall associated kinase-like 4
AT1G16160	0	16	211.01	87	0	0	0	0	0	12.62	0	2.02	0	13.5	8.11	9.41	11.28	0	0	0	0	0.94	4.29	6.01	4.94	12.6	5.58	0	0	2.21	0.89	3.74	0	0	0	Symbols: WAKL5 | wall associated kinase-like 5
AT1G16170	269.27	131.49	604.56	38.01	252.99	0	0	0	187	0	0	3.91	25.71	0	18.19	15.71	10.41	32.5	13.49	0	0	70.06	48.23	39.56	47.27	76.02	7.02	0	0	27.3	55.25	36.15	51.95	66.87	18.04	Symbols: | unknown protein; FUNCTIONS IN: molecular_function unknown; INVOLVED IN: biological_process unknown; LOCATED IN: cellular_component unknown; EXPRESSED IN: 24 plant structures; EXPRESSED DURING: 15 growth stages; BEST Arabidopsis thaliana protein match is: unknown protein (TAIR:AT1G79660.1); Has 55 Blast hits to 55 proteins in 13 species: Archae - 0; Bacteria - 0; Metazoa - 0; Fungi - 0;…
AT1G16180	4914.69	4795	10336.2	3499.01	5652.43	6209	7461.01	6052.22	4174	149.51	99.26	131.04	144.98	516.13	585.12	802.28	857.91	51.7	221.69	52.35	51.27	48.39	138.27	65.48	196.23	64.35	52.39	40.25	88.74	50.77	60.39	49.83	71.77	112.88	54.53	Symbols: | Serinc-domain containing serine and sphingolipid biosynthesis protein
AT1G16210	372	740	945.4	449.66	1020.95	537	959.04	1054	569	24.13	24.75	16.27	20.23	21.24	20.17	31.5	30.54	61.77	73.01	23.05	20.42	41.07	65.7	64.83	56.2	27.94	37.75	24.4	16.78	47.31	50	22.2	22.5	24.33	35.36	Symbols: | unknown protein; CONTAINS InterPro DOMAIN/s: Protein of unknown function DUF1014 (InterPro:IPR010422); Has 16107 Blast hits to 8386 proteins in 1107 species: Archae - 26; Bacteria - 3370; Metazoa - 4013; Fungi - 1516; Plants - 526; Viruses - 120; Other Eukaryotes - 6536 (source: NCBI BLink).
AT1G16220	93	139.49	129	94	30	268.08	731.06	447.11	44	3.23	4.11	3.83	7.3	8.4	8.32	41.54	23.32	6.69	2.47	13.33	6.7	22.25	6.52	10.39	7.11	5.61	14.95	12.2	8.35	11.7	5.39	15.23	7.4	3.6	4.05	Symbols: | Protein phosphatase 2C family protein
AT1G16240	0	578.26	1176.25	367	897.04	410.99	694	531	214	73.69	43.97	15.85	69.96	28.59	43.13	71.05	70.33	0	0	22.76	32.46	22.44	52.06	2.88	11.05	19.27	23.56	48.9	76.26	48.96	49.27	45.48	17.29	35.13	44.74	Symbols: SYP51, ATSYP51 | syntaxin of plants 51
AT1G16260	1022.04	88.74	1282.49	10	166	42	68	32	0	23.83	44.1	88.58	58.29	51.27	186.69	7.71	8.25	0.16	74.37	2.79	1.6	14.33	92.12	20.91	227.49	56.37	9.88	23.24	6.61	11.28	13.62	5.91	0	0	15.79	Symbols: | Wall-associated kinase family protein
AT1G16270	1620.83	0	3730.7	546.92	2314.18	4138.97	4068.99	3347.8	705.23	41.18	25.37	22.19	66.62	70.25	102.83	111.77	105.26	69.31	92.24	22.9	21.63	218.24	158.07	13.29	18.55	38.26	78.32	80.82	54.76	0	0	76.35	31.11	19.51	65.46	Symbols: | Protein kinase superfamily protein with octicosapeptide/Phox/Bem1p domain
AT1G16280	379.99	279	776.15	367.3	390	438	786	797	280	8.6	8.65	10.04	14.18	9.16	6.42	18.18	17.08	9.45	8.83	6.24	4.18	18.12	20.84	41.89	16.34	14.33	23.66	7.53	6.78	7.48	4.27	10.43	19.69	8.31	20.94	Symbols: RH36, AtRH36, SWA3 | RNA helicase 36
AT1G16300	186.01	912.93	756.33	126	189.49	218	3549.95	1979.93	198.93	12.13	14.74	20.01	11.14	17.16	3.26	131.94	46.65	98.91	8.02	10.35	5.95	162.9	13.41	97.63	8.02	11.16	10.17	30.09	3.56	62.1	19.82	7.97	16.53	5.32	33.58	Symbols: GAPCP-2 | glyceraldehyde-3-phosphate dehydrogenase of plastid 2
AT1G16330	0	3672.86	40	5	23	0	188	170	4	1.59	0	1.2	1.68	15.28	5.17	30.21	17.3	0	0	3.56	0.25	42.94	0.59	14.93	0.92	0	6.59	56.09	8.07	30.12	118.67	14.66	8.09	0	10.83	Symbols: CYCB3;1 | cyclin b3;1
AT1G16430	126	176	192.16	109.01	52	183	320	284	117	8.93	6.11	20.28	12.63	11.18	21.15	27.96	22.37	16.27	11.08	9.59	5.63	43.18	35.96	16.93	19.93	20.65	6.83	8.96	13.07	42.59	24.04	20.34	19.43	7.24	15.56	Symbols: | Surfeit locus protein 5 subunit 22 of Mediator complex
AT1G16445	117	155	295.57	109	178.01	111	40	50	91	20.58	7.16	6.28	6.8	8.12	8.46	3.58	4.57	10.62	3.19	8.86	2.97	7.18	6.25	6.17	5.15	5.05	10.47	8.07	7.2	14.2	5.38	8.39	11.8	4.36	20.88	Symbols: | S-adenosyl-L-methionine-dependent methyltransferases superfamily protein
AT1G16470	3689.85	3238.96	7016.31	2293.5	3456.96	3905	7187.53	6650.44	2305	299.29	103.62	133.41	117.81	258.29	132.93	326.88	221.75	101.04	81.1	71.3	60.33	79.39	116.44	92.09	101.52	42.96	64.78	79.95	47.09	115.54	52.6	69.86	88.09	55.44	66.43	Symbols: PAB1 | proteasome subunit PAB1
AT1G16520	2665	4817.21	8426.14	2379.36	3283.07	3788.01	1402.37	989.68	5651.43	104.58	115.18	80.43	84.58	326.05	37.64	36.13	19.84	96.71	64.14	122.83	117.72	300.1	249.48	33.19	49.04	115.25	167.7	104.45	82.56	72.24	101.29	74.46	154.61	174.95	204.47	Symbols: | unknown protein; FUNCTIONS IN: molecular_function unknown; INVOLVED IN: biological_process unknown; LOCATED IN: plasma membrane; EXPRESSED IN: 22 plant structures; EXPRESSED DURING: 13 growth stages; BEST Arabidopsis thaliana protein match is: unknown protein (TAIR:AT1G56080.1); Has 243 Blast hits to 234 proteins in 69 species: Archae - 2; Bacteria - 2; Metazoa - 61; Fungi - 9; Plants …
AT1G16540	44	369.99	186	247.13	149	207.12	311.31	305.84	35	14.59	10.91	5.68	7.35	25.05	6.66	4.75	5.73	7.17	1.49	5.33	3.37	8.49	4.32	28.43	5.16	38.72	29.67	0	0	15.23	5.92	10.39	7.01	7.11	19.25	Symbols: SIR3, LOS5, ABA3, ATABA3, ACI2 | molybdenum cofactor sulfurase (LOS5) (ABA3)
AT1G16560	2211.27	2050.04	3024.61	770.05	1658.71	2506.41	3056.3	2742.3	2062.87	32.8	52.69	15.63	38.73	129.91	20.18	38.01	28.59	60.6	53.15	49.09	51.03	40.06	70.06	45.96	104.57	59.81	58.86	51.54	25.04	46.63	46.62	64.26	51.44	62.4	58.4	Symbols: | Per1-like family protein
AT1G16570	267	451	659	326	767.98	368	737	611	151	40.69	9.23	8.68	9.67	59.18	14.83	20.99	18.23	22.17	25.68	53.99	25.03	27.21	21.79	27.96	25.58	8.95	11.33	43.6	16.76	16.12	8.1	7.29	35.55	15.8	44.29	Symbols: | UDP-Glycosyltransferase superfamily protein
AT1G16590	365	308	342.01	170.99	293.24	596	376	374	197	9.73	13.55	23.21	19.4	13.28	17.49	8.24	8.46	18.54	10.02	7.92	12.01	9.13	16.15	3.52	3.62	23.81	15.87	13.81	12.03	6.86	5.22	17.5	13.67	11.11	5.61	Symbols: REV7, ATREV7 | DNA-binding HORMA family protein
AT1G16610	633.71	674.2	1673.97	368	792.01	888	2401	2036.2	586	23.7	24.33	15.28	27.98	37.77	21.28	66.03	53.4	19.39	13.62	23.75	12.29	70.11	21.87	110.7	32.38	39.33	20.95	59.41	18.81	42.97	30.54	33.18	58.43	20.42	39.05	Symbols: SR45 | arginine/serine-rich 45
AT1G16650	156.33	109	94	159.01	51	178	321	328	18	4.03	9.53	3.38	5.81	8.54	5.96	12.5	10.98	25.72	3.68	4.64	2.95	35.04	7.83	13.41	6.53	14.43	17.29	28.46	5.09	6.51	2.25	21.48	16.02	3.67	26.75	Symbols: | S-adenosyl-L-methionine-dependent methyltransferases superfamily protein
AT1G16670	999.9	559.27	1483.47	1106.41	1098.52	1372.27	1491.19	1647.75	742.81	165.84	116.76	21.69	21.88	68.06	33.35	66.86	46.68	53.75	32.54	34.79	95.69	49.82	85.31	89.39	82.19	40.44	105.48	67.99	130.11	49.21	26.11	50.15	28.6	45.87	50.36	Symbols: | Protein kinase superfamily protein
AT1G16680	447	300.3	279	998.84	387.19	589.19	1923.98	1818.91	87	20.48	13.77	11.32	32.01	18.35	20.32	47.63	46.05	29.66	16.56	10.64	5.13	12.44	8.63	33.9	12.43	8.87	22.67	32.86	10.13	16.29	5.91	12.59	9.2	5.94	21.69	Symbols: | Chaperone DnaJ-domain superfamily protein
AT1G16700	291	700	4056.31	0	0	0	0	0	0	64.04	50.93	92.52	87.45	188.85	76.63	89.99	77.29	103.38	29.85	0	0	110.11	165.62	79.91	64.3	0	0	88.71	29.93	198.27	92.74	175.82	0	0	0	Symbols: | Alpha-helical ferredoxin
AT1G16710	0	171.92	260.55	656.47	1220.98	807	1165.81	693.9	52	12.84	40.45	7.26	21.02	17.65	8.61	16.64	13.8	0	0	14.66	5.96	18.24	13.56	35.19	6.27	32.32	49.08	49.13	12.85	13.12	15.83	9	4.72	1.19	44.13	Symbols: HAC12 | histone acetyltransferase of the CBP family 12
AT1G16720	5878.96	3762.02	5904.02	2650	4628.04	5596.94	638	1585	7899.81	102.5	64.4	78.82	83.2	502.55	95.75	15.63	21.63	86.3	215.8	93.14	125.95	89.02	238.79	51.38	99.02	105.11	104.26	127.21	221.52	32.28	90.33	77.61	73.04	79.24	89.57	Symbols: HCF173 | high chlorophyll fluorescence phenotype 173
AT1G16740	886.76	555	1027.04	468.24	656	875.93	1194.01	1379.32	567	55.17	37.66	45.96	46.32	53.37	80.96	109.09	97.44	118.66	63.62	32.99	21.5	105.21	59.83	31.33	32.34	27.81	61.99	52.37	39.13	85.46	40.59	35.04	56.29	44.71	40.74	Symbols: | Ribosomal protein L20
AT1G16780	1140.08	1411.41	1961	764.06	1920.84	1805.01	3330.2	2569.71	699	22.09	36.94	11.43	12.21	24.69	14.19	32.91	31.65	38.45	63.65	47.01	25.99	19.5	13.99	20.58	19.3	68.67	43.91	48.93	32.93	21.07	14.63	78.43	49.83	34.78	49.4	Symbols: VHP2;2, AtVHP2;2 | Inorganic H pyrophosphatase family protein
AT1G16800	317	379.12	472	184	532.81	1219.04	2231.08	1809.29	54	15.74	26.89	8.96	12.49	25.85	15.28	33.74	35.57	13.79	7.84	17.37	5.88	23.67	16.7	66.6	7.77	35.34	37.66	71.14	20.01	31.28	17.69	34.8	4.41	2.03	48.29	Symbols: | P-loop containing nucleoside triphosphate hydrolases superfamily protein
AT1G16810	711	981	1525.02	1090	1337	1770	1706	1675.93	1392.01	87.49	58.46	37.6	60.39	0	38.14	72.7	51.34	61.21	54.9	47.37	58.38	36.59	84.99	79.33	73.22	76.93	74.3	74.45	51.77	48.41	34.19	78.18	82.64	102.42	72.97	Symbols: | unknown protein; CONTAINS InterPro DOMAIN/s: Protein of unknown function DUF1754, eukaryotic (InterPro:IPR013865); Has 35333 Blast hits to 34131 proteins in 2444 species: Archae - 798; Bacteria - 22429; Metazoa - 974; Fungi - 991; Plants - 531; Viruses - 0; Other Eukaryotes - 9610 (source: NCBI BLink).
AT1G16840	1085.92	1815.78	2510	681.94	1248.05	2548	1769	1668.83	1497.04	98.42	78.25	91.84	91.91	121.75	104.95	93.63	95.82	39.45	90.75	60.6	78.09	38.15	121.44	28.64	92.33	79.18	33.62	59.61	96.5	55.83	64.16	81.01	65.08	92.36	35.13	Symbols: | unknown protein; BEST Arabidopsis thaliana protein match is: unknown protein (TAIR:AT1G78890.1); Has 71 Blast hits to 71 proteins in 12 species: Archae - 0; Bacteria - 0; Metazoa - 0; Fungi - 0; Plants - 71; Viruses - 0; Other Eukaryotes - 0 (source: NCBI BLink).
AT1G16860	1375.33	634	2708.99	579.53	809.52	934.69	2243.84	1883.02	251.03	73.39	28.54	18.22	35.56	59.75	30.27	79.14	91.96	123.45	49.4	10.86	8.43	158.61	85.54	87.67	74.52	12.04	16.51	153.39	67.91	24.27	9.62	21.76	12.29	7.83	53.49	Symbols: | Ubiquitin-specific protease family C19-related protein
AT1G16870	605	751	626	358.58	563.02	658	1209.96	1180.32	265	12.47	8	10.72	16.81	38.36	11.72	27.18	20.47	37.78	26.89	14.56	8.07	32.18	9.06	19.88	12.38	14.01	13.43	10.72	11.43	23.14	9.66	14.16	21.95	7.82	36.61	Symbols: | mitochondrial 28S ribosomal protein S29-related
AT1G16880	17802	20352.1	22295.4	15563.9	18458.5	18767.8	2903.71	4330.06	25205.9	2181.2	333.8	667.17	785.06	2358.18	712.61	42.51	73.43	484.76	412.85	219.27	298.21	290.07	415.42	381.45	464.93	601.65	383.24	467.42	522.68	364.11	512.8	488.01	465.2	650.82	449.21	Symbols: | uridylyltransferase-related
AT1G16890	876.06	435	592.27	1223.05	676	1587.4	2139.02	2172	450	159.52	115.89	349.1	239.79	164.47	95.27	137.9	106.23	100.31	79.13	86.51	82.96	8.7	24.18	0	0	19.63	120.78	3.71	7.1	17.59	9.79	16.79	63.11	87.28	57.77	Symbols: UBC36 | ubiquitin-conjugating enzyme 36
AT1G16900	644	460	1143.03	387	649	583	1190	1012	398	13.49	13.66	10.48	17.2	35.19	14.35	35.68	29.55	32.4	23.82	16.42	12.53	12.83	13.23	16.6	25.76	8.62	8.93	56.24	28.73	27.94	13.75	39.81	27.33	21.04	43.92	Symbols: | Alg9-like mannosyltransferase family
AT1G16905	104	0	0	182	0	45	74	43	42.01	0	5.28	2.79	0	0	2.93	153.15	41.38	46.79	11.18	0.89	2.55	0	0	4.42	7.43	50.48	6.55	10.18	2.49	0	0	0	13.86	8.76	0	Symbols: | Curculin-like (mannose-binding) lectin family protein
AT1G16970	38	438	384	203	355	588.01	1386.01	1153.87	46	6.03	10.12	6.49	9.54	15.67	6.83	41.1	35.71	11.66	3.5	5.49	3.74	11.74	12.15	25.68	11.16	18	15.02	11.01	1.53	11.86	8.77	12.67	11	3.63	20.69	Symbols: KU70, ATKU70 | KU70 homolog
AT1G17020	3036.51	766	577.41	1051.71	990.74	3106.7	3695.74	1074.33	3889.25	163.34	305.43	73.98	77.26	125.2	34.13	7.8	1.12	52.35	212.1	19.81	46.83	72.49	58.24	35.08	274.8	32.26	68.06	37.03	424.15	1.62	13.93	29.56	74.06	129.48	15.91	Symbols: SRG1, ATSRG1 | senescence-related gene 1
AT1G17040	0	70	140	134	152	498	567	439.19	33	11.13	7.17	3.22	7.6	13.91	5.88	12.87	12.79	0	0	5.67	3.43	4.15	4.94	13.31	12.47	8.31	9.91	18.83	8.96	4.44	4.55	6.86	5.96	2.97	11.21	Symbols: SHA | SH2 domain protein A
AT1G17050	0	0	5924.17	4693.03	8070	0	0	0	0	150.51	0	70.28	0	139.47	72.62	2.11	7.46	0	0	0	0	30.66	142.42	56.39	116.27	363.47	209.7	55.51	112.2	0	0	8.78	0	0	110.64	Symbols: SPS2 | solanesyl diphosphate synthase 2
AT1G17060	0	673.56	309.69	92	668.65	38.24	25.91	5	0	0	6.08	4.27	37.77	61.71	8.73	31.83	26.49	0	0	2.45	1.31	5.63	69.17	0	0	9.89	22.67	0	0	92.58	100.7	0	0	0	72.87	Symbols: CYP72C1, SOB7 | cytochrome p450 72c1
AT1G17070	369	655.71	706.97	370	333	569.15	940.4	871	110.04	13.62	16.76	3.62	8.64	15.12	9.89	17.1	16.55	9.88	5.68	10.86	8.23	14.14	10.16	10.18	5	20.82	7.7	40.92	25.32	15.12	10.33	31.37	13.94	5.7	16.55	Symbols: | GC-rich sequence DNA-binding factor-like protein with Tuftelin interacting domain
AT1G17080	2607.02	1076.36	1475.64	829.21	1176.89	886.47	1060.91	847.93	1815.97	66.29	54.29	100.22	62.78	0	71.75	35.06	40.82	116.74	210.48	46.56	52.33	138.97	180	185.81	301.66	151.73	71.23	52.57	41.83	63.31	59.87	84.08	171.2	141.75	45.65	Symbols: | Ribosomal protein L18ae family
AT1G17100	9354.04	10605	10281	2315.03	5092.03	4555.55	626.07	1707.28	6460.61	314.77	148.46	174.22	21.72	766.44	409.28	47.76	96.28	903.27	1030.7	507.87	499.12	658.22	1159.67	520.88	1026.88	336.31	362.85	812.27	1116.26	662.23	620.28	1190.2	470.77	419.23	507.23	Symbols: | SOUL heme-binding family protein
AT1G17110	1489.21	1327.54	1020.29	1193.06	965.98	1314.93	1529.36	1275.06	1396	22.18	27.48	22.95	17.94	32.66	14.96	32.78	28.17	57.21	17.57	28.8	19.91	42.22	14.64	88.82	24.61	92.61	55.03	88.32	25.16	107.37	59.75	56.03	46.43	33.76	81.09	Symbols: UBP15 | ubiquitin-specific protease 15
AT1G17120	777	368	852	275.11	279	466.02	497	457	113	12.69	7.85	17.09	12.76	47.78	15.45	23.61	24.18	75.86	93.16	5.81	3.24	47.44	35.58	7.25	12.85	5.6	20.27	29.4	15.75	12.29	18.7	25.9	17.61	7.45	34.9	Symbols: CAT8 | cationic amino acid transporter 8
AT1G17130	654.61	676	1104	519	601	897.77	1180.01	1233.11	321.46	21.58	61.45	18.7	19.19	34.75	22.17	29.15	24.64	21.63	24.91	12.01	10.89	10.73	21.06	13.33	13.78	13.54	25.18	14.3	16.72	26.62	14	13.03	34.63	29.15	17.15	Symbols: | Family of unknown function (DUF572)
AT1G17140	226.01	214.38	425	81	619.46	184	346	2411.95	127	7.46	14.57	0	2.11	35.05	12.52	44.42	72.35	11.69	1.24	10.68	2.99	115.88	6.81	35.46	7.39	11.82	7.27	21.48	1.13	60.8	3.33	35.7	36.75	2.93	36.76	Symbols: ICR1, RIP1 | interactor of constitutive active rops 1
AT1G17160	946.93	549.88	1275.58	273	483	906	913.04	1121.96	517	13.38	14.16	11.39	20.18	48.92	24.41	18.96	20.32	43.09	22.25	18.12	12.5	39.59	15.79	39.05	23.59	20.21	26.05	35.51	18.33	15.25	12.64	16.77	24.55	13.89	40.44	Symbols: | pfkB-like carbohydrate kinase family protein
AT1G17180	4797.91	4363.65	0	1693.3	2	4176.1	874.68	1483.96	6625.9	205.94	91.65	152.31	139.3	202.53	20.78	0.12	2.95	322.02	365.87	187.02	202.04	0	0	0	0	345.77	242.17	82.87	205.05	364.78	253.27	0	494.27	430.91	5.91	Symbols: ATGSTU25, GSTU25 | glutathione S-transferase TAU 25
AT1G17200	904.9	367.96	416.58	392.03	388.07	626.85	34.28	488.18	1022	9	27.83	11.69	33.37	0	12.41	0.06	14.07	65.58	88.71	67.6	57.8	20.79	8.45	100.91	70.04	17.21	47.97	60.75	64.37	181.28	19.34	43.83	124.08	92.92	26.96	Symbols: | Uncharacterised protein family (UPF0497)
AT1G17210	1270.12	1610.99	1385.1	599.01	1009	1642.57	2320.72	2001.11	747.15	53.22	64.52	23.58	43.99	35.86	20.02	35.49	31.17	75.16	49.11	22.48	11.08	99.96	68.62	24.82	9.68	48.76	64.49	75.79	38.01	30.75	18.01	36.57	62.62	39.83	60.06	Symbols: ATILP1, ILP1 | IAP-like protein 1
AT1G17220	11949.9	10035.5	13066.1	15758.2	16010	9142.72	1042.39	2862.18	10304.3	656.2	122.07	63.29	118.11	753.13	92.28	7.78	20.36	101.61	79.31	137.93	96.05	115.31	114.07	155.65	70.41	186.67	246.16	241.28	142.94	59.74	90.11	158.5	97.31	67.01	161.1	Symbols: FUG1 | Translation initiation factor 2, small GTP-binding protein
AT1G17230	276	164	137	78	69	92	543.94	484	40	8.3	15.08	8.25	10.71	16.08	6.44	10.42	9.87	12.17	19.04	6.57	1.71	3.7	3.56	12.12	10.68	0	27.17	21.65	1.1	8.63	3.2	9.93	22.85	5.59	11.92	Symbols: | Leucine-rich receptor-like protein kinase family protein
AT1G17240	171	70	0	66	12	0	0	0	0	1.76	0	0	0	5.62	6.2	35.78	13.86	1.09	31.37	0	0	0	0	2.33	3.55	0	3.87	0	0	3.44	23.22	0	0	0	6.46	Symbols: AtRLP2, RLP2 | receptor like protein 2
AT1G17250	0	0	67	15	6	45	108	37	0	0	6.91	1.17	0	0	5.97	20.43	11.3	0	0	1.34	1.43	4.02	2.74	7.35	22.14	16.25	3.52	9.81	52.29	0	0	0	0	0	2.22	Symbols: AtRLP3, RLP3 | receptor like protein 3
AT1G17330	720.06	1220	2703.07	268	1022.8	712.82	437.62	636	181	69.4	44.84	9.31	73.93	39.93	15.6	38.25	34.71	45.13	45.62	23.67	20.99	51.85	115.04	7.64	16.83	29.33	11.03	59.49	33.39	50.28	34.24	31.66	70.58	53.02	17.92	Symbols: | Metal-dependent phosphohydrolase
AT1G17350	373	384	281.9	223	267.98	313	518	635	226	15.51	9.85	6.99	10.12	15.61	14.41	19.98	20.54	18.79	4.79	8.34	7.43	4.99	7.2	8.42	9.72	15.15	24.1	12	9.03	12.19	5.26	9.2	10.14	4.83	10.99	Symbols: | NADH:ubiquinone oxidoreductase intermediate-associated protein 30
AT1G17360	0	0	0	660.92	542.47	809.25	540.89	3020.3	213.46	8.6	17.81	0	2.03	12.82	3.38	1.45	8.41	0	0	18.13	6.87	0	0	6.48	0.28	16.87	22.78	25.73	0.4	0	0	15.49	11.17	3.44	19.65	Symbols: | BEST Arabidopsis thaliana protein match is: COP1-interacting protein-related (TAIR:AT1G72410.1); Has 9949 Blast hits to 7480 proteins in 576 species: Archae - 12; Bacteria - 1007; Metazoa - 3636; Fungi - 982; Plants - 444; Viruses - 50; Other Eukaryotes - 3818 (source: NCBI BLink).
AT1G17370	2655.37	1995.96	3103.79	2784.2	3628.41	2640.95	3868.1	3646.01	2668.19	104.28	153.38	126.4	106.63	85.35	209.93	325.09	334.55	212.14	144.35	42.09	30.52	77.64	58.21	91.67	64.01	70.81	162.95	186.48	145.61	76.25	51.22	101.96	68.29	42.35	61	Symbols: UBP1B | oligouridylate binding protein 1B
AT1G17420	530	66	1765.93	164	122	89.48	105	51	268	45.44	19.63	5.18	50.83	382.57	48.62	27.91	23.3	26.34	43.54	1.84	3.94	25.85	42.28	64.75	21.32	13.99	32.31	27.28	0	10.46	25.63	89.3	27.28	27.46	24.33	Symbols: LOX3 | lipoxygenase 3
AT1G17440	372	403	706.48	298.97	413	590	581	561	287	9.81	9.77	7.26	7.29	36.38	10.03	17	14.78	10.14	15.08	8.79	7.81	9.12	12.51	25.84	23.57	21.13	9.72	30.75	30.25	6.65	7.46	24.76	30.71	13.04	28.1	Symbols: EER4, TAF12B | Transcription initiation factor TFIID subunit A
AT1G17450	129	66	108	122	41	208	357	252	0	17.82	8.08	7.17	16.48	16.76	9.85	19.1	15.67	6.76	3.21	12.03	5.77	6.02	6.85	18.15	5.76	36.65	24.3	55.59	23.8	5.29	4.13	4.02	0	0	4.54	Symbols: | B-block binding subunit of TFIIIC
AT1G17455	0	1114.93	151	0	0	0	0	0	0	0	0	0	23.81	0	19.31	20.88	13.01	0	0	0	0	9.31	19.91	9.76	8.35	0	0	25.11	55.79	73.73	153.19	0	0	0	0	Symbols: ELF4-L4 | ELF4-like 4
AT1G17500	303.71	930.26	798.45	971.91	852.18	2192.97	2907.71	2487.86	514.99	59	39.91	23.51	37.85	61.76	36.67	74.05	72.63	24.8	8.89	23.15	21.47	17.92	16.05	93.84	46.1	53.76	26.94	55.43	16.13	29.62	23.28	40.18	27.83	15.65	37.78	Symbols: | ATPase E1-E2 type family protein / haloacid dehalogenase-like hydrolase family protein
AT1G17520	385.61	586	1017.4	515.18	991.03	971.71	1197.41	1487.69	569.13	32.57	30.33	38.35	27.8	20.82	35.89	57.35	61.12	42.52	19.53	29.29	27.5	32.61	26.33	26.7	22.81	25.57	20.19	54.42	22.23	36.81	23.61	20.12	21.77	22.94	33.76	Symbols: | Homeodomain-like/winged-helix DNA-binding family protein
AT1G17530	174.55	483	802	218	448	477	835	883	319	0	24.32	14.44	15.91	0	40.73	93.71	80.06	69.66	51.39	30.73	22.78	189.01	45.33	16.25	22.68	38.49	62.68	6.75	7.53	48.81	27.54	65.1	35.06	43.44	54.63	Symbols: ATTIM23-1, TIM23-1 | translocase of inner mitochondrial membrane 23
AT1G17550	239	1823.86	2123.81	695.64	925.01	1766.74	1152	939.01	1386.01	34.05	6.77	0	17.52	111.97	29.7	37.41	37.41	20.1	30.17	48.64	54.76	23.95	41.93	19.56	19.4	41.37	28.36	11.72	8.78	48.62	65.42	74.25	30.38	32.86	37.03	Symbols: HAB2 | homology to ABI2
AT1G17580	0	0	0	4.95	0	0	0	0	0	3.92	0	0	2.69	3.29	2.01	1.82	2.88	0	0	0	0	0	0	0	0	0	6.46	0	0	0	0	0	0	0	0	Symbols: MYA1, ATMYA1, XI-1 | myosin 1
AT1G17620	616.99	1011.76	713.34	340.99	727.91	1028.49	6337.84	4060.09	638.54	34.79	59.68	38.47	37.01	49.06	57.81	278.54	285.56	41.03	38.34	57.94	57.03	96.8	21.13	38.57	55.88	103.22	42.43	41.15	29.28	126.72	72.83	51.03	122.16	83.62	168.66	Symbols: | Late embryogenesis abundant (LEA) hydroxyproline-rich glycoprotein family
AT1G17640	314	521	849.98	497	358	800.93	1350.96	1136.37	357	42.93	19.48	24.85	31.59	38.75	16.41	35.31	30.53	13.5	14.89	15.32	9.76	33.34	28.16	19.89	12.2	20.91	30.19	71.28	41.63	24.87	15.27	18.28	17.93	9.17	17.05	Symbols: | RNA-binding (RRM/RBD/RNP motifs) family protein
AT1G17650	4673.29	1527	2304.33	1681.64	2688.01	1213	353	916.99	1626.03	90.19	48.47	66.56	69.26	278.71	101.57	11.11	21.57	186.24	21.78	62.11	39.95	89.67	26.8	142.11	64.4	37.85	76.45	145.75	34.94	74.88	32.02	117.79	72.01	40.5	76.74	Symbols: GLYR2, GR2 | glyoxylate reductase 2
AT1G17665	353	382.91	682.12	656.78	567	363.51	300.57	366.48	438	17.5	25.38	11.66	0	41.52	13.12	10.73	10.86	10.97	8.24	11.87	5.58	12.17	11.09	8.53	21.48	19.35	12.27	34.08	31.78	9.58	7.96	14.57	20.48	16.32	12.49	Symbols: | unknown protein; FUNCTIONS IN: molecular_function unknown; INVOLVED IN: biological_process unknown; LOCATED IN: endomembrane system; EXPRESSED IN: 15 plant structures; EXPRESSED DURING: 11 growth stages; Has 149 Blast hits to 146 proteins in 39 species: Archae - 0; Bacteria - 4; Metazoa - 21; Fungi - 5; Plants - 30; Viruses - 0; Other Eukaryotes - 89 (source: NCBI BLink).
AT1G17680	3403.05	598.44	252.81	112	1501.37	882.03	850.98	747.59	103	4.07	120.91	8.76	4.78	10.56	7.97	18.16	14.83	66.64	53	6.43	4.33	23.54	12.23	21.88	9.8	25.59	8.59	21.44	20.91	13.43	4.73	11.16	14.87	7.22	13.12	Symbols: | tetratricopeptide repeat (TPR)-containing protein
AT1G17690	557	869.25	615	74	659	899	1555.55	1447.23	49	14.39	16	4.36	39.27	23.42	7.65	16.64	18.37	39.98	25.18	10.83	5.02	27.94	20.56	19.79	9.19	19.51	8.82	19.52	19.01	11.4	10.24	15.18	6.27	12.11	15.36	Symbols: NOF1 | FUNCTIONS IN: molecular_function unknown; INVOLVED IN: biological_process unknown; LOCATED IN: nucleus; EXPRESSED IN: 24 plant structures; EXPRESSED DURING: 13 growth stages; CONTAINS InterPro DOMAIN/s: Digestive organ expansion factor, predicted (InterPro:IPR010678); Has 25006 Blast hits to 13379 proteins in 904 species: Archae - 102; Bacteria - 5571; Metazoa - 7448; Fungi - 3168…
AT1G17710	166	638.65	1078.99	24	402.53	469.44	891.37	548.88	648	37.37	25.91	4	18.94	6.63	15.88	50.22	12.12	40.87	25.57	94.11	145.49	95.07	152.74	11.97	7.74	11.35	10	54.28	1295.74	2.85	14.81	71.72	79.39	192.65	43.72	Symbols: | Pyridoxal phosphate phosphatase-related protein
AT1G17720	2658	2510.34	4249.17	3368.77	5260.97	3417.36	4269.66	3891.97	3066.11	208.47	183.96	81.79	132.24	198.3	194.67	342.84	325.64	183.08	104.87	80.63	93.8	154.31	143.36	178.69	113.17	173.63	160.02	172.02	104.32	159.66	111.73	151.91	193.16	170.7	114.29	Symbols: ATB BETA | Protein phosphatase 2A, regulatory subunit PR55
AT1G17730	3257	3703	4811.99	2531.99	2308.41	5359	5383.87	4972.01	4283.51	179.74	135.65	175.38	164.63	133.27	287	408.33	377.69	190.54	346.59	263.28	373.01	148.87	258.71	156.66	201.16	209.15	175.91	232.48	287.16	221.92	267.99	188.73	202.97	261.03	242.52	Symbols: VPS46.1, CHMP1B | vacuolar protein sorting 46.1
AT1G17745	902	2109.2	2987.92	16.91	991.17	186.5	4601.72	2418.08	319	50.48	11.6	24.03	3.65	150.44	13.05	126.74	85.46	36.5	20.71	30.62	17.23	286.38	81.54	27.36	22.75	26.16	20.33	43.24	31.69	73.06	26.17	56.94	24.04	14.31	145.02	Symbols: PGDH | D-3-phosphoglycerate dehydrogenase
AT1G17760	116	128	380	460.83	609	794.66	896.09	838.93	138	9.31	18.27	5.49	7.39	26.32	8.66	17.41	15.49	18.03	5.88	11.58	6.38	23.6	16.04	23.06	9.84	26.96	16.62	28.61	9.45	10.27	6.88	28.88	11.36	8.44	35.14	Symbols: CSTF77, ATCSTF77 | Tetratricopeptide repeat (TPR)-like superfamily protein
AT1G17820	815.09	718.33	1307	1144.13	612	981.97	1289.88	1273.04	144	12.14	17.27	8.56	14.26	31.89	11.73	18.43	18	9.61	16.72	26.19	23.43	16.51	14.75	41.13	39.46	24.78	29.16	36.03	30.96	8.21	14.24	20.64	16.57	11.38	17.43	Symbols: | Putative integral membrane protein conserved region (DUF2404)
AT1G17840	2241	1565	23993	2261.88	2955.65	2794.12	1144.01	2117	1583.79	566.67	99.65	78.81	206.99	553.87	94.78	15.11	138.84	30.19	73.32	77.44	61.63	147.43	294	89.5	63.56	171.7	89.03	91.54	96.18	75.5	85.38	39.28	82.69	73.42	142.4	Symbols: WBC11, ABCG11, DSO, COF1, ATWBC11 | white-brown complex homolog protein 11
AT1G17850	373.71	249	571.83	258.14	320	274	79	177	145	8.06	4.94	5.92	11.85	18.56	6.33	3.81	4.13	19.27	6.02	13.58	6.86	13.95	11.86	26.1	10.71	16.76	20	69.88	35.47	12.47	5.63	28.24	63.1	14.76	16.51	Symbols: | Rhodanese/Cell cycle control phosphatase superfamily protein
AT1G17860	9391.49	667.39	16246.9	538.61	443.51	43.63	167	129.02	2426.02	178.84	31.08	12.37	34.35	4.14	22.47	53.94	33.29	2250.41	23.84	10.04	6.31	1943.25	83.57	906.56	221.08	21.22	154.47	769.53	5.64	269.22	66.18	1772.93	2040.69	255.02	30.48	Symbols: | Kunitz family trypsin and protease inhibitor protein
AT1G17870	7	67	81	777.46	365	510	19	48	1173.97	8.18	9.03	28.53	8.07	57.41	40.11	0.07	3.56	1.78	33.33	11.79	22.77	0.64	36.67	0	6.28	33.07	33.38	9.74	38.82	0	1.73	32.53	24.97	56.44	50.96	Symbols: ATEGY3, EGY3 | ethylene-dependent gravitropism-deficient and yellow-green-like 3
AT1G17880	7027	1910	8902.08	5655.6	5914.7	5881.43	10391.9	14308.9	4372.75	601.54	197.1	192	365.71	419.75	561.23	962.55	701.88	621.59	170.02	510	278.6	617.88	372.55	487.01	255.65	420.63	569.23	352.71	134.05	156.57	49.2	204.21	322.13	251.35	566.91	Symbols: BTF3, ATBTF3 | basic transcription factor 3
AT1G17890	1544	1077.99	1270.51	1001	1254	1180.74	1915	2595	911	39.94	28.26	26.32	27.51	0	26.82	51.27	60.22	58.76	31.99	33.55	26.76	68.53	19.8	54.8	57	19.65	35.19	46.11	46.27	49.82	37.75	43.44	45.53	21.6	40.63	Symbols: GER2 | NAD(P)-binding Rossmann-fold superfamily protein
AT1G17910	0	0	0	399	0	18.99	0	0	0	0	0	20.96	0	0	6.26	8.93	3.9	0	0	2.39	0	0	0	0	0	0	8.27	0	0	0	0	0	0	0	0	Symbols: | Wall-associated kinase family protein
AT1G17930	0	533.31	771.71	269.04	67.01	858.13	937.98	845.84	0	10.69	11.22	0	8.59	0	265.07	16.68	37.48	0	0	7.4	5.5	7.38	11.17	0	0	11.02	10.1	15.7	4.64	12.55	6.87	6.98	0	0	11.31	Symbols: | Aminotransferase-like, plant mobile domain family protein
AT1G17940	0	104	89.07	0	0	0	0	0	0	0	0	3.95	4.37	0	26.95	31.93	37.61	0	0	0	0	4.39	15.3	0	0	4.55	0	32.51	17.57	10.67	7.2	9.91	0	0	0	Symbols: | Endosomal targeting BRO1-like domain-containing protein
AT1G17980	879.24	1616.3	2286.91	1633.87	1114.01	1561.46	2244.82	2390.04	956.65	77.05	68.6	25.47	75.65	81.57	17.99	37.08	39.64	25.01	15.43	11.05	9.49	63.81	44.83	48.28	24.62	63.54	58.69	60.36	20.74	17.02	15.89	25.92	71.45	57.53	12.35	Symbols: PAPS1 | poly(A) polymerase 1
AT1G18010	58	49	32	26	1	108	58	31	0	1.94	5.1	7.38	0	5.6	6.49	6.56	10.33	4.3	9.36	5.11	1.42	9.26	8.42	3.46	1.43	0	7.47	21.1	2.94	17.25	20.66	3.57	0	0	5.73	Symbols: | Major facilitator superfamily protein
AT1G18040	295.93	603.22	239.05	272	729.01	757.94	1315.47	1442.35	425	31.68	15.57	37.24	20.6	18.56	19.04	51.29	42.12	23.27	10.83	18.76	10.68	12.45	10.45	12.78	7.44	26	25.3	32.4	19.45	18.25	8.84	19.99	13.56	10.2	18.21	Symbols: CDKD1;3, AT;CDCKD;3, CAK2AT | cyclin-dependent kinase D1;3
AT1G18060	1553.04	1650	2469.93	1209.12	1355.01	1292.97	24	59	2685.8	61.43	25.86	90.2	44.89	101.19	78.39	1.79	8.72	162.33	242.48	15.41	40.8	250.49	162.15	125.76	113.16	174.31	139.75	161.88	257.51	121.08	133.7	149.23	77.66	92.18	110.28	Symbols: | unknown protein; INVOLVED IN: biological_process unknown; LOCATED IN: chloroplast; EXPRESSED IN: 22 plant structures; EXPRESSED DURING: 13 growth stages; Has 74 Blast hits to 74 proteins in 29 species: Archae - 0; Bacteria - 19; Metazoa - 0; Fungi - 0; Plants - 49; Viruses - 0; Other Eukaryotes - 6 (source: NCBI BLink).
AT1G18070	4085.63	3730.9	4819.64	3289.73	4823.24	3605	7016.75	8018.43	3294.13	231.76	167.04	160.47	116.72	183.32	243.77	463.46	442.34	70.76	49.22	62.48	42.12	59.36	50.98	72.77	46.19	53.58	79.63	173.06	97.93	54.88	41.97	48.12	108.81	93.89	81.28	Symbols: | Translation elongation factor EF1A/initiation factor IF2gamma family protein
AT1G18080	4323.21	7377.28	10090.1	3880.31	7591.69	3921.76	14334	15915	1364.62	184.09	105.9	72.48	162.21	319.65	129.37	409.09	337.2	294.72	178.81	323.54	116.15	348.65	171.72	813.79	379.05	84.96	310.66	344.75	90.91	342.27	153.24	260.95	53.26	13.98	444.11	Symbols: ATARCA, RACK1A_AT, RACK1A | Transducin/WD40 repeat-like superfamily protein
AT1G18150	1141.28	96	280.19	368	771.11	102.98	20	37.58	181	45.2	63.25	13.22	26.58	31.4	3.62	3.88	3.87	31.48	19.82	6.86	8.8	2.37	8.12	7.76	6.63	24.37	56.44	9.44	2.31	2.02	7.86	11.67	7.09	17.34	37.36	Symbols: ATMPK8 | Protein kinase superfamily protein
AT1G18160	114.21	252.59	883.62	673.04	571.01	86	136	59	101	63.87	33.34	53.11	42.6	63.68	83.32	106.14	101.3	5.64	3.39	2.07	1.66	44.43	53.73	55.63	56.63	25.57	14.39	78.43	42.07	29.62	22.28	20.91	10.72	9.45	13.54	Symbols: | Protein kinase superfamily protein
AT1G18170	5370.85	5796.96	12313.4	10052.5	13498.6	9249.9	336	3107.75	15708.4	136.9	408.23	229.12	291.25	1304.49	289.63	2.13	32.82	290.95	249.29	866.16	891.49	259.29	481.3	329.49	251.33	650.56	592.75	239.21	204.59	197.59	203.79	255.44	912.33	688.87	716.97	Symbols: | FKBP-like peptidyl-prolyl cis-trans isomerase family protein
AT1G18190	118	557	438.78	247	424.05	760	848	732	793	7.27	13.31	9.23	7.09	20.09	8.73	17.67	17.32	53.53	33.74	16.89	18.17	14.73	17.13	8.8	9.1	32.31	12.83	34.91	15.55	7.23	5.66	18.46	29.26	25.61	26.59	Symbols: GC2 | golgin candidate 2
AT1G18210	0	18	0	993.31	15	1055.85	1207.16	351	1013	100.75	3.78	18.56	8.28	63.21	4.94	5.29	1.37	0	0	44.28	156.36	0	0	0	0	39.02	86.11	20.89	36.07	2.3	23.58	7.69	114.3	166.76	18.9	Symbols: | Calcium-binding EF-hand family protein
AT1G18250	922	231.93	229	275.14	458	6167.67	582	2896.03	406	27.65	15.58	2.14	7.56	62.22	10.2	21.91	34.34	83.88	53.47	160.59	83.87	1587.24	24.27	782.36	33.16	39	85.45	133.57	21.15	603.41	28.74	91.9	250.72	98.15	154.01	Symbols: ATLP-1 | Pathogenesis-related thaumatin superfamily protein
AT1G18260	1279.11	1634	1935.87	433	987.93	735	1706.28	1370	756	25.74	17.83	21.61	20.91	66.3	24.26	45.15	41.47	15.67	39.78	10.87	5.35	29.52	44.18	56.11	151.01	18.74	15.8	28.24	22.85	18.37	30.54	17.68	24.43	16.27	13.98	Symbols: | HCP-like superfamily protein
AT1G18270	895.87	1954.09	1412.12	1169.91	385	2210.3	2959.04	2532.27	930.33	15.38	34.36	9.66	11.85	80.35	12.52	19.88	19.35	19.16	9.27	16.4	8.65	10.8	13.66	63.72	19.38	28.97	40.81	68.74	15.15	18.04	22.18	28.34	33.69	16.75	15.09	Symbols: | ketose-bisphosphate aldolase class-II family protein
AT1G18335	0	307	256.67	77.31	0	59	168.02	248	63	3.35	9.42	6.87	14.99	25.18	3.12	4.06	5.01	0	0	2.34	1.39	20.48	10.51	5.45	5.62	0	3.13	0	0	16.68	4.82	15.21	5.56	7.3	0	Symbols: | Acyl-CoA N-acyltransferases (NAT) superfamily protein
AT1G18340	335.11	174	280.96	204	489.09	1048.56	1255.04	1341.97	226.91	9.4	16.87	5.71	6.28	26.51	4.5	12.45	11.73	13.14	5.98	23.25	14.94	24.82	8.3	6.82	7.05	19.57	12.31	18.37	9.83	26.4	17.27	18.73	16	10.71	15.88	Symbols: | basal transcription factor complex subunit-related
AT1G18390	1494.41	113.73	1472.93	661.05	593.93	471.9	768.03	384	34.01	57.47	39.02	14.43	19.46	56.08	37.84	49.02	55.44	35.33	106.65	5.72	11.07	18.07	149.36	37.97	100.25	74.71	22.64	62.58	219.17	11.69	13.53	30.46	4.25	0	42.47	Symbols: | Protein kinase superfamily protein
AT1G18400	0	0	0	0	0	53	173	797	47	3.47	3.61	0	0	0	1.59	4.22	29.41	0	0	7.71	12.8	0	0	0	0	2.8	0	0	0	0	0	0	5.34	16.84	0	Symbols: BEE1 | BR enhanced expression 1
AT1G18410	0	0	23.53	0	0	0	0	0	0	3.62	0	0	4.42	0	4.04	8.87	7.03	0	0	0	0	0	0	4.74	0	0	0	0	0	0	0	6.94	0	0	0	Symbols: | P-loop containing nucleoside triphosphate hydrolases superfamily protein
AT1G18440	503.57	486	735.83	351	533	384	181.02	275	265	14.4	8.41	12.75	8.67	26.44	13.72	5.83	5.92	60.18	11.82	19.33	8.52	49.56	27.53	43.53	20.37	21.61	27.89	48.32	15.77	47.44	22.18	20.41	23.51	9.28	38.61	Symbols: | Peptidyl-tRNA hydrolase family protein
AT1G18450	800	870.02	1654	730.05	1308	1796	2500.94	2194	1308	23.63	58.45	19.77	33.15	39.3	23.18	41.71	33.94	28.86	13.05	24.23	12.91	55.41	36.61	25.23	16.02	20.11	43.55	56.93	22.96	42.4	12.66	18.98	32.79	20.72	26.95	Symbols: ATARP4, ARP4 | actin-related protein 4
AT1G18470	572.95	1514	1700.3	2212.31	975.4	2973.12	2028.42	1609.2	113	26.28	38.9	16.55	20.33	57.28	13.86	18.71	25.81	32.08	42.19	20.04	22.58	13.8	44.87	40.3	43.79	67.08	32.17	36.44	45.9	29.96	49.25	18.76	12.76	8.94	52	Symbols: | Transmembrane Fragile-X-F-associated protein
AT1G18480	114	62	239	62	130	648	1220.02	1329	148	18.95	12.59	6.44	2.59	0	27.4	39.22	34.51	3.53	7.55	36.72	13.98	34.45	32.18	17.08	18.55	10.39	6.86	20.32	11.79	5.65	2.97	0	21.37	17.4	11.3	Symbols: | Calcineurin-like metallo-phosphoesterase superfamily protein
AT1G18485	0	18	84	0	0	5	5	11	0	3.9	2.02	10.24	6.82	10.38	4.69	2.85	3.07	0	0	3.28	0	4.16	4.78	7.75	0.53	0	0	8.62	1.19	6.62	4.02	5.01	0	0	0	Symbols: | Pentatricopeptide repeat (PPR) superfamily protein
AT1G18490	544.34	356.75	558.12	518.9	460.78	736	246.98	287	646	28.28	15.95	14.67	13.77	35.41	44.88	23.69	36.63	74.58	99.02	11.28	13.76	34.91	20.79	11.78	11.43	39.02	26.69	33.46	29.36	23.33	11.53	18.18	16.29	18.98	56.62	Symbols: | Protein of unknown function (DUF1637)
AT1G18560	169	379.01	355.11	280	750	483.71	668.4	621.51	68	8.06	4.67	8.91	4.27	13.24	12.55	22.39	18.65	15.49	15.68	12.74	9.76	11.5	18.51	50.45	20.92	16.43	13.99	30.93	6.25	13.6	10.46	86.89	24.18	15.94	14.76	Symbols: | BED zinc finger ;hAT family dimerisation domain
AT1G18580	140.75	155.64	208	168.98	91	359	667.12	623.76	79	16.88	13.48	10.96	5.24	24.06	16.92	36.66	35.93	13.44	16.45	14.64	9.14	26.7	16.8	23.21	33.08	13.31	22.38	15.28	8.94	19.54	14.08	18.72	29.72	10.37	4.82	Symbols: GAUT11 | galacturonosyltransferase 11
AT1G18590	75854.5	46865.4	39339.2	17855.3	22261.1	57616.6	22308.4	40037	21169.7	526.01	1677.05	1465.39	2418.12	922.94	3800.44	1382.11	2507.4	3071.06	2251.46	439.11	318.24	6128.8	1182.92	1060.19	438.46	928.63	1445.35	3452.27	1804.06	2026.52	542.15	2308.68	1108.59	1191.98	404.8	Symbols: SOT17, ATSOT17, ATST5C | sulfotransferase 17
AT1G18600	167	290	348	245	0	288	517	593	100	8.28	10.1	9.65	8.51	37.09	6.45	13.09	8.84	10.9	5.64	5.2	3.23	5.83	6.09	4.68	7.15	6.93	11.22	13.76	5.74	14.74	5.11	4.62	6.89	2.45	0	Symbols: ATRBL12, RBL12 | RHOMBOID-like protein 12
AT1G18610	0	223	314.03	100	124	270	701.37	828.98	40	5.03	8.45	7.34	8.37	14.03	5.05	11.16	10.87	0	0	4.38	3.39	15.18	8.42	19.04	8.72	5.94	5.65	29.65	11.47	15.68	5.49	16.81	4	3.17	12.03	Symbols: | Galactose oxidase/kelch repeat superfamily protein
AT1G18620	0	4	133.88	347.41	92.02	61	75.73	497.9	7	8.54	9.33	4.84	7.8	12.97	5.54	2.86	1.57	0	0	5.33	4.02	27.7	17.07	2.42	1.69	0	36.15	0	0	4.45	0.73	31.8	2.19	0	19.3	Symbols: | unknown protein; FUNCTIONS IN: molecular_function unknown; INVOLVED IN: biological_process unknown; LOCATED IN: cellular_component unknown; EXPRESSED IN: 22 plant structures; EXPRESSED DURING: 13 growth stages; BEST Arabidopsis thaliana protein match is: unknown protein (TAIR:AT1G74160.1); Has 1906 Blast hits to 1265 proteins in 203 species: Archae - 0; Bacteria - 130; Metazoa - 671; F…
AT1G18640	446	638.14	1062.9	530.98	356	1120.21	1978.03	2157	670.61	30.11	22.36	20.2	25.24	115.63	5.9	54.38	36.73	19.95	10.67	19.15	15.41	22.75	7.5	37.11	29.65	17.43	23.58	19.53	8.25	38.16	16.78	20.24	21.68	11.6	39.34	Symbols: PSP | 3-phosphoserine phosphatase
AT1G18650	3820	3458.33	4217.95	2081.8	3787.27	3915.95	8799.33	9391.94	2982.53	99.94	80.97	116.33	136.34	174.88	64.61	232.57	244.71	430.87	104	190.61	115.78	627.26	78.5	577.88	168.97	97.25	308.05	363.95	126.24	829.3	106.83	353.14	424.19	140.34	415.03	Symbols: PDCB3 | plasmodesmata callose-binding protein 3
AT1G18660	1842.69	1654.02	2188.39	1574.01	2034.94	3548.03	994.51	1287.17	1321	47.07	39.35	37.94	25.83	87.14	42.77	48.91	23.71	48.29	20.26	67.52	74.98	46.76	68.93	28.83	27.24	50.3	53.81	73.14	53.15	41.21	54.39	30.05	38.2	30.14	48.96	Symbols: | zinc finger (C3HC4-type RING finger) family protein
AT1G18670	211	310	1344.11	359.93	229.99	346.81	6170.96	3374.04	79	10.81	25.57	12.77	15.59	24.92	4.85	59.15	35.92	23.75	9.93	19.27	9.35	57.32	41.84	47.74	13.23	20.75	16.74	67.9	3.97	24.35	9.85	29.42	14.83	10.23	42.39	Symbols: IBS1 | Protein kinase superfamily protein
AT1G18680	23	91.98	335.91	106	44	86	51	86	80.02	9.98	4.6	4.29	7.49	12.38	7.54	6.87	4.94	18.2	0	5.58	3.08	3.53	11.65	13.22	10.99	6.66	8.68	0	0	4.82	4.14	7.11	7.3	6.34	6.2	Symbols: | HNH endonuclease domain-containing protein
AT1G18700	939.96	584	1715.91	1165	2061.94	1793.41	2024.07	1972.97	424	28.42	18.55	13.42	10.39	35.86	24.77	50.82	36.57	25.02	34.45	9.04	6.53	36.39	30.3	13.89	22.24	60.33	11.92	22.4	23.82	7.43	6.15	14.67	11.29	5.66	20.41	Symbols: | DNAJ heat shock N-terminal domain-containing protein
AT1G18720	528	689.97	1460.8	202	0	767	1524.15	1081	811	63.46	68.91	61.78	29.22	31.35	54.8	124.92	89.96	11.37	24.36	11.71	12.8	11.44	55.47	13.97	32.81	30.67	14.58	8.52	22.24	15.83	19.63	14.02	19.85	45.33	0	Symbols: | Protein of unknown function (DUF962)
AT1G18730	4578.27	10906	15475.2	17173.1	19830.5	21453	10	924	30370.8	353.48	525.91	604.78	379.3	509.01	420.54	0.33	8.91	258.25	351.94	956.12	1567.57	309.92	700.33	198.35	153.07	1612.34	1108.03	276.41	434.04	241.7	343.16	217.76	1192.78	1757.34	787.02	Symbols: NDF6 | NDH dependent flow 6
AT1G18740	595	1663.25	1353.92	804.55	441.25	700	941	841	421	38.39	26.38	43.36	20.4	58.58	24.41	24.85	23.14	17.12	18.57	13.64	10.4	10.25	23.62	15.16	30.01	12.45	18.54	24.41	42.93	28.73	29.99	19.79	28	23.27	16.71	Symbols: | Protein of unknown function (DUF793)
AT1G18800	1523.14	2108.76	3381.56	1318.95	2551.92	1993.59	5960.56	6259.68	1074.09	83.9	67.34	52.83	59.65	51.26	96.01	302.17	266.15	154.26	39.89	67.92	23.31	172.73	87.63	124.03	88.13	39.04	81.92	106.64	49.66	136.46	58.51	77.29	81.77	56.98	46.39	Symbols: NRP2 | NAP1-related protein 2
AT1G18810	350	191	147.71	203	243	581	28	140.88	293	13.69	8.16	10.07	4.78	25.84	21	8.1	14.42	22.79	39.49	45.19	48.06	13.78	17.72	21.34	25.65	34.28	41.78	32.7	79.93	16.38	60.26	23.8	47.4	51.1	38.53	Symbols: | phytochrome kinase substrate-related
AT1G18850	483	419	569	707.82	459	419	1183	1476.97	157	10.71	12.47	8.23	13.5	23.42	11.95	36.26	31.46	48.74	16.83	24.47	11.09	22.57	45.94	54.49	34.56	14.9	26.71	49.27	10.52	55.19	23.22	12.5	23.6	11.61	38.64	Symbols: | unknown protein; FUNCTIONS IN: molecular_function unknown; INVOLVED IN: biological_process unknown; LOCATED IN: nucleolus; EXPRESSED IN: 22 plant structures; EXPRESSED DURING: 13 growth stages; Has 40 Blast hits to 40 proteins in 13 species: Archae - 0; Bacteria - 0; Metazoa - 0; Fungi - 0; Plants - 40; Viruses - 0; Other Eukaryotes - 0 (source: NCBI BLink).
AT1G18870	181.04	686.03	207	711.91	1943.25	402.33	186.39	363.01	505.38	13.47	13.11	11.24	14.58	26.83	8.08	0.81	6.6	8.29	3.13	15.73	4.58	1.77	3.79	7.69	5.43	9.78	33.23	52.03	15.94	10.43	9.72	10.4	24.03	9.44	24.7	Symbols: ICS2 | isochorismate synthase 2
AT1G18900	310	999	1383.81	119.36	376	575	705.15	729.03	106.01	11.03	8.99	8.68	9.25	13.07	14.17	17.05	13.42	43.1	31.27	10.8	4.51	23.33	19.04	33.27	27.41	0	11.13	16.66	8.52	25.05	20.77	10.45	29.22	15.85	20.83	Symbols: | Pentatricopeptide repeat (PPR) superfamily protein
AT1G18910	3142	68	0	2331.89	135	2419	6020.99	3922	2915.68	0	38.88	0	1.59	78.84	13.06	51.28	46.35	48.4	13.47	22.18	16.73	7.63	2.54	18.17	8.28	12.37	31.28	47.8	21.61	15.46	9.76	33.03	47.49	28.65	25.15	Symbols: | zinc ion binding;zinc ion binding
AT1G18950	569	736.13	1119.12	610.34	722.86	1048	1804.21	1577.01	231.34	20.91	49.32	14.6	16.64	24.68	26.16	48.93	54.55	42.93	55.42	15.5	10.29	37.15	30.39	22.3	16.19	31.19	37.13	97.74	54.59	18.6	10.44	58.93	29	17.04	51.59	Symbols: | DDT domain superfamily
AT1G19000	1140.02	860.95	0	301.32	0	334	268	268	2746	67.06	190.99	352.84	39.77	76.56	27.68	32.56	25.89	125.81	117.21	31.3	15.4	1.12	0	103.38	170.18	139.01	52.02	203.68	280.98	82.77	140.16	148.06	120.29	226.19	0	Symbols: | Homeodomain-like superfamily protein
AT1G19020	72	9	825.75	78	0	93	1096.26	221	0	60.92	22.8	2.19	0	9.52	3.55	80.83	16.58	11.48	56.91	40.13	40.88	11.4	117.11	0	0	46.3	10.89	0	0	7.1	7.37	73.19	0	0	0	Symbols: | unknown protein; BEST Arabidopsis thaliana protein match is: unknown protein (TAIR:AT3G48180.1); Has 88 Blast hits to 88 proteins in 15 species: Archae - 0; Bacteria - 0; Metazoa - 0; Fungi - 0; Plants - 88; Viruses - 0; Other Eukaryotes - 0 (source: NCBI BLink).
AT1G19100	585.39	689.3	1049.79	483	692.93	796	1354.46	1383.94	289	29.54	20.82	29.39	46.66	34.39	12.95	31.98	29.18	62.59	22.95	15.84	5.48	55.58	13.58	34.89	9.24	38.28	44.5	72.66	16.57	22.82	9.51	52.76	35.62	16.58	42.66	Symbols: | Histidine kinase-, DNA gyrase B-, and HSP90-like ATPase family protein
AT1G19110	2864.69	1592.05	3083.59	1059.65	3713.65	1948.05	1694.87	1569.9	1509.86	34.64	57.26	39.96	32.97	58.26	54.02	108.1	91.58	117.69	110.78	38.78	37.66	83.73	60.13	89.78	34.42	58.32	57.53	137.54	82.52	61.1	56.39	116.63	80.61	67.94	57.4	Symbols: | inter-alpha-trypsin inhibitor heavy chain-related
AT1G19130	324	191	441	102	444.04	589	1043	1333	369	13.52	21.62	16.24	16.96	62.88	21.98	121	92.23	106.68	27.82	43.5	33.66	150.67	18.33	74.36	18.89	20.13	20.65	83.08	17.61	82.93	21.76	92.12	56.72	39.19	82.88	Symbols: | CONTAINS InterPro DOMAIN/s: Protein of unknown function DUF985 (InterPro:IPR009327), RmlC-like jelly roll fold (InterPro:IPR014710); Has 1465 Blast hits to 1465 proteins in 584 species: Archae - 10; Bacteria - 1038; Metazoa - 19; Fungi - 43; Plants - 51; Viruses - 0; Other Eukaryotes - 304 (source: NCBI BLink).
AT1G19140	823.99	718.99	1254.48	597.83	509.01	794	942	1091	489.99	17.12	36.82	60.05	68.33	35.13	57.8	49.59	45.05	45.49	49.98	19.7	16.9	38.45	25.74	62.55	29.97	20.2	35.28	32.42	20.05	32.43	17.14	66.91	20.93	21.82	17.71	Symbols: | FUNCTIONS IN: molecular_function unknown; INVOLVED IN: ubiquinone biosynthetic process; LOCATED IN: mitochondrion; EXPRESSED IN: 24 plant structures; EXPRESSED DURING: 15 growth stages; CONTAINS InterPro DOMAIN/s: COQ9 (InterPro:IPR013718), Ubiquinone biosynthesis protein COQ9 (InterPro:IPR012762); Has 748 Blast hits to 748 proteins in 260 species: Archae - 0; Bacteria - 218; Metazoa -…
AT1G19150	2968.22	5701.18	10165	15101.7	16735.2	8790.01	42	883.58	21891.2	166.66	321.51	174.49	234.74	390.97	556.09	0.29	13.78	156.92	113.24	635.37	668.06	131.88	193.62	96.75	88.08	399.49	561.53	133.45	159.13	206.51	186.82	205.65	819.42	745.71	503.71	Symbols: LHCA6, LHCA2*1 | photosystem I light harvesting complex gene 6
AT1G19170	0	108.06	90.38	48	98	0	0	0	168	14.35	21.13	25.16	11.7	12	8.53	25.31	28.44	0	0	0	0	1.08	6.03	0	0	14.02	5.14	47.61	29.21	87.86	40.33	28.95	28.21	17.08	63.47	Symbols: | Pectin lyase-like superfamily protein
AT1G19180	1248.9	1079.09	2060.6	1064.48	1014	1426	8456.6	2714.9	897	175.1	83.97	73.17	65.64	65.65	60.26	354.6	194.95	183.15	95.27	88.02	93.59	214.66	77.64	31.06	58.78	49.79	112.56	65.54	51.06	240.17	98.56	112.27	91.12	80.3	110.57	Symbols: TIFY10A | jasmonate-zim-domain protein 1
AT1G19190	0	5	4	0	477	0	0	0	0	0	0	5.05	4.25	0	82.47	59.31	77.55	0	0	0	0	6.44	0.63	49.38	266.43	0	0	0	0	4.31	0	0	0	0	9.77	Symbols: | alpha/beta-Hydrolases superfamily protein
AT1G19220	143	1685.19	2832.9	306.24	572	2005.77	3596.6	2727.43	230.85	23.68	22.07	16.87	27.07	15.19	29.79	90.56	113.13	11.3	5.46	29.98	19.3	170.01	33.05	46.92	24.04	27.73	30.86	34.53	9.38	53.75	36.4	50.32	23.57	8.97	25.56	Symbols: ARF19, IAA22, ARF11 | auxin response factor 19
AT1G19250	6213.97	526.07	12600.8	659.67	3342.28	691.05	2591.46	1005.04	4033.89	472.61	294.39	72.93	38.38	40.4	72.93	586.95	150.23	106.11	249.16	28.02	23.28	37.31	195.79	17.74	63.95	46.71	63.11	97.01	105.29	47.98	10.81	56.28	27.93	57.28	36.5	Symbols: FMO1 | flavin-dependent monooxygenase 1
AT1G19260	0	120	31	6.03	53	188.99	253.01	179.88	28	9.71	17.21	2.81	4.22	7.84	5.48	12.29	11.09	0	0	3.12	1.45	5.66	2.65	15.95	11.32	8.03	13.35	4.83	0	15.7	16.8	32.09	10.99	4.86	2.93	Symbols: | TTF-type zinc finger protein with HAT dimerisation domain
AT1G19270	240	304	712.35	255	214	1004.82	1278.49	797.35	0	49.34	20.37	20.62	9.97	17.72	28.85	36.84	25.62	14.84	20.08	7.05	9.69	12.49	32.39	13.57	19.13	44.85	17.3	23.37	24.44	6.09	6.95	28.47	0	0	10.5	Symbols: DA1 | DA1
AT1G19290	16	10	4	0	41	56	56	43	0	7.93	5.11	4	6.46	10.8	4.92	6.03	7.31	4.9	0	3.95	1.86	0	0	0	0	0	0	28.83	1.66	12.75	8.73	0	0	0	16.51	Symbols: | Pentatricopeptide repeat (PPR) superfamily protein
AT1G19300	349.08	72.03	35.01	180.36	219.24	119.66	59.72	43.28	116.01	32.34	41.52	24.21	14.87	22.18	4.64	5.45	25.08	20.75	49	2.69	5.09	15.15	0.93	6.29	7.4	5.93	23.49	30.36	28.36	13.35	3.24	21.12	12.77	3.96	37.3	Symbols: GATL1, PARVUS, GLZ1, ATGATL1 | Nucleotide-diphospho-sugar transferases superfamily protein
AT1G19310	474	290.14	249	169	772.81	366.72	405	290	191	12.51	13.78	14.25	30.01	46.51	15.94	20.81	16.02	22.08	34.67	6	6.84	28.91	26.87	7.42	11.74	16.86	6.3	33.53	53.76	10.37	10.28	10.52	10.03	9.98	18.95	Symbols: | RING/U-box superfamily protein
AT1G19330	252.37	205.22	214.8	196.22	140.96	580.24	2103.78	3118.74	102	9.88	22.69	13.66	12.17	11.68	11.26	57.87	85.5	23.61	1.35	56.78	21.06	62.48	1.34	44.26	11.31	3.06	28.46	72.96	15.5	112.52	21.18	64.8	50.94	7.4	57.05	Symbols: | unknown protein; FUNCTIONS IN: molecular_function unknown; INVOLVED IN: biological_process unknown; LOCATED IN: cellular_component unknown; EXPRESSED IN: 22 plant structures; EXPRESSED DURING: 13 growth stages; BEST Arabidopsis thaliana protein match is: unknown protein (TAIR:AT1G75060.1).
AT1G19340	0	49	31	14	19	50	59	48	0	3.05	2.02	2.26	0	2.58	6.63	9.16	8.82	0	0	4.56	3.84	6.35	3.8	2.67	1.25	6.67	3.07	0	0	15.29	4.01	0	0	0	2.6	Symbols: | Methyltransferase MT-A70 family protein
AT1G19350	161.14	553.31	434.84	151.65	283.3	650	1863.34	2233.29	308.04	8.01	10.71	5.72	15.17	14.67	12.63	61.96	69.48	45.3	8.9	36.26	52.2	93	13.78	74.21	7.66	29.04	19.12	75.74	18.38	40.63	14.32	0	20.53	10.83	35	Symbols: BES1, BZR2 | Brassinosteroid signalling positive regulator (BZR1) family protein
AT1G19360	1172	874.96	2512.18	1115.97	1506.38	1230	3533.84	3006.45	354	47.67	50.64	34.93	47.52	66.81	29.25	107.86	77.24	28.69	35.42	16.66	12.74	23.84	26.49	19.52	21.28	21.46	21.67	25.23	12.48	44.4	18.14	30.87	24.76	18.15	27.44	Symbols: | Nucleotide-diphospho-sugar transferase family protein
AT1G19370	1254.45	660	854	0	278	1274	2134	2305	367	15.69	18.4	12.64	18.66	67.28	9.53	30.89	32.97	9.46	16.02	13.84	10.64	19.28	32.25	0	0	0	0	15.23	15.16	9.59	13.66	8.15	12.2	11.59	6.39	Symbols: | unknown protein; LOCATED IN: endoplasmic reticulum; EXPRESSED IN: 22 plant structures; EXPRESSED DURING: 13 growth stages; BEST Arabidopsis thaliana protein match is: unknown protein (TAIR:AT1G75140.1); Has 45 Blast hits to 43 proteins in 15 species: Archae - 0; Bacteria - 0; Metazoa - 0; Fungi - 0; Plants - 44; Viruses - 0; Other Eukaryotes - 1 (source: NCBI BLink).
AT1G19390	0	0	0	0	102.59	0	0	0	0	16.33	1.7	3.96	0	0	1.66	4.24	3.36	0	0	0	0	0	0	0	0	18.48	0	16.96	1.24	0	0	0	0	0	6.8	Symbols: | Wall-associated kinase family protein
AT1G19400	1416.13	1030.92	2634.88	2337.63	2534.93	3805.15	2968.25	3130.87	2070.78	46.36	77.69	36.14	66.72	47.2	21.96	23.68	28.89	39.58	63.32	54.97	106.21	49.8	146.41	35.89	58.24	94.6	19.26	99.66	227.21	32.26	46.17	60.23	44.15	143.26	56.42	Symbols: | Erythronate-4-phosphate dehydrogenase family protein
AT1G19430	246.45	343	446.52	492	581.03	482	1031.98	1149	382	9.2	9.94	6.07	5.6	38.39	6.27	13.33	13.24	57.24	18.5	5.49	4.28	19.84	9.58	12.47	9.06	19.71	9.53	39.38	20.53	8.39	4.19	14.15	12.51	4.85	43.95	Symbols: | S-adenosyl-L-methionine-dependent methyltransferases superfamily protein
AT1G19440	783	953.9	1464.54	735.44	918.99	1404.77	2657.62	2401.15	1211.01	83.43	53.41	79.14	41.03	115.13	37.74	108.17	73.72	97.83	65.47	44.4	40.76	187.83	162.94	29.08	48.21	41.22	59.63	74.64	56.37	50.71	43.44	24.95	30.35	37.32	89.59	Symbols: KCS4 | 3-ketoacyl-CoA synthase 4
AT1G19480	702	648	735.41	179	539	959.12	785.69	641.98	346	17.48	12.9	15.75	14.79	29.89	11.86	13.23	12.35	9.24	22.56	19.59	17.35	31.91	23.45	11.49	10.84	28.38	27.61	31.12	21.09	16.66	13.75	34.78	32.99	18.35	23.46	Symbols: | DNA glycosylase superfamily protein
AT1G19485	218	309.64	252.44	423.99	438.94	753.43	937.51	788.62	141	38.09	13.17	15.24	20.01	37.24	9.79	18.99	21.01	7.37	8.34	15.87	9.66	33.56	17.63	41.41	20.41	23.38	17.99	21.93	7.02	12.79	9.21	20.28	8.28	4.84	32.06	Symbols: | Transducin/WD40 repeat-like superfamily protein
AT1G19520	832	843	1002.99	508	2660.41	835	1691	1504	274	21.28	8.06	7.16	7.76	26.51	9.87	23.1	17.9	17.52	8.36	10.24	3.67	54.66	26.94	25.47	12.63	19.5	25.22	12.92	6.41	17.12	11.45	18.47	16.38	9.01	38.99	Symbols: NFD5 | pentatricopeptide (PPR) repeat-containing protein
AT1G19580	2838.21	3191.57	4692.82	2198.01	2518.21	2727.43	3157.71	3701.59	2417.92	99.9	112.39	190.35	108.55	274.83	181.88	230.52	182.69	121.95	74.73	96.43	54.26	109.22	96.47	125.2	97.77	76.62	91.74	101.32	43.88	121.92	66.48	85.64	166.41	143.32	117.38	Symbols: GAMMA CA1 | gamma carbonic anhydrase 1
AT1G19600	980	1054.01	1855.16	803.82	798	1226.36	4268.05	1944	1751	68.8	33.13	27.81	28.19	112.39	27.5	90.67	37.9	51.81	24.96	31.46	16.59	61.24	39.78	139.72	83.09	43.33	58.95	55.23	35.42	46.26	28.4	42.3	50.3	38.62	35.09	Symbols: | pfkB-like carbohydrate kinase family protein
AT1G19640	354	113	1	8359.4	904	2567.99	41	629.3	5485.07	1.86	200.22	0	3.84	95.48	6.55	0.21	15.2	16.81	10.22	57.72	97.28	176.95	1.05	0	0	0	62.15	13.96	0.37	11.78	21.81	0	106.28	137.8	28.9	Symbols: JMT | jasmonic acid carboxyl methyltransferase
AT1G19650	418.96	6	602.01	303.79	595.98	0	0	0	0	0	2.3	0	29.92	55.61	13.07	95.42	84.15	26.24	5.68	0	0	40.69	8.76	41.66	23.76	6.03	34.4	42.23	9.64	5.24	2.15	56.25	0	0	50.9	Symbols: | Sec14p-like phosphatidylinositol transfer family protein
AT1G19660	9731.62	9446.28	13606.7	7978.25	8647.24	17016.3	3460.23	5328.56	8924.36	939.59	332.57	630.3	491.73	754.36	410.73	176.08	270.42	210.52	612.17	87.61	128.29	61.43	281.2	63.98	149.12	173.56	108.37	91.06	182.05	78.12	191.11	19.51	139.92	278.61	69.13	Symbols: | Wound-responsive family protein
AT1G19690	103	197	99	310.71	190.99	292	139	150	322	33.51	8.71	8.9	4.84	25.29	7.55	8.44	7.17	13.75	11.12	8.67	8.87	9.94	5.42	16.61	9.88	8.32	10.65	14.61	7.65	10.88	6.34	13.14	11.15	8.29	9.44	Symbols: | NAD(P)-binding Rossmann-fold superfamily protein
AT1G19710	211.96	0	0	0	0	0	0	0	20	13.2	0	0	0	15.56	2.06	0.07	0.22	5.06	4.35	0	0	0	0	25.56	16.27	0	0	0	0	0	0	11	4.69	1.18	0	Symbols: | UDP-Glycosyltransferase superfamily protein
AT1G19715	442.77	2639.88	2008.58	0	0	150	2370.66	794.97	239	40.99	5.36	14.61	30.02	60.52	30.85	176.06	413.9	29.77	7.03	28.5	11.66	3.94	11.88	0	0	0	0	17.1	9.65	1296.65	11.06	14.4	1168.78	17.72	0	Symbols: | Mannose-binding lectin superfamily protein
AT1G19780	0	154	182	0	0	0	0	0	0	6.97	3.66	11.63	6.53	0	5.74	13.3	7.99	0	0	0	0	3.96	8.48	3.6	0.53	0	0	0	0	6.55	9.38	0	0	0	0	Symbols: ATCNGC8, CNGC8 | cyclic nucleotide gated channel 8
AT1G19800	512.77	787.88	570.45	2113.75	1164.29	1581	870.1	1379	605.87	78.84	86.27	60.03	61.35	50	42.94	39.9	41.66	46.04	30.03	33.7	23.3	43.92	40.7	19.22	15.42	34.21	75.32	29.09	22.75	29.22	31.16	34.45	13.65	16.57	58.99	Symbols: TGD1 | trigalactosyldiacylglycerol 1
AT1G19835	304.19	895	813.82	1469.59	171	698.36	2167.06	1923.74	1024.01	28.76	3.87	20.98	41.45	29.97	32.63	117.86	130.93	48.23	2.93	12.76	5.21	54.41	15.66	48.13	26.41	27.24	116.5	179.36	11.29	25.62	8.15	21.4	81.93	26.85	44.82	Symbols: | Plant protein of unknown function (DUF869)
AT1G19850	55	134	369.41	33	58.04	65	1754.91	884.01	20	7.96	2.14	1.07	2.34	4.93	11.76	67.75	40.5	22.75	1.84	12.19	4.05	66.05	5.97	29.27	3.5	0	10.8	82.67	3.93	30.9	2.16	37.06	31.88	3.51	64.41	Symbols: MP, ARF5, IAA24 | Transcriptional factor B3 family protein / auxin-responsive factor AUX/IAA-related
AT1G19860	85	437.51	370.26	218	122	230	358	343	102	15.68	14.08	10.33	19.89	6.99	7.31	11.97	10.67	11.05	13.06	8.19	9.08	32.41	23.34	31	22.72	11.77	11.75	20.25	10.98	23.9	18.07	11.53	10.67	8.34	7.19	Symbols: | Zinc finger C-x8-C-x5-C-x3-H type family protein
AT1G19870	1376.96	1797.99	1899.96	1385.3	1888.02	1738.9	7953.47	7492.97	1408.16	44.17	40.96	27.77	34.29	107.57	37.59	244.67	232.31	91.64	30.1	34.36	19.04	119.36	38.46	119.16	63.43	107.33	131.76	81.56	23.26	58.55	19.76	54.23	108.43	48.89	93.6	Symbols: iqd32 | IQ-domain 32
AT1G19880	293	387	396	404.01	668	452	2884.88	1957	259	8.85	14.02	8.18	8.9	36.98	13.59	57.05	36.55	30.76	4.2	14.9	6.09	39.04	9.24	76.69	7.84	20.27	73.83	100	17.27	21.5	4.92	12.66	19.39	4.12	29.35	Symbols: | Regulator of chromosome condensation (RCC1) family protein
AT1G19900	0	0	25	0	88.98	148	264.3	289.52	5.19	0	0	1.51	6.93	5.42	2.38	1.35	0.44	0	0	10.77	2.12	190.66	7.61	0	0	0	22.12	0	0	0	0	46.1	7.75	0	42.09	Symbols: | glyoxal oxidase-related protein
AT1G19910	12454.9	14588.6	15004.2	10628.2	16557.2	8487.77	5791.1	9720.76	1422.33	679.14	403.65	295.47	455.3	1354.97	853.9	639.56	697.08	568.83	647.9	143.14	157.7	1073.91	2047.73	637.27	1088.09	543.51	495.17	463.74	725.91	1079.61	975.98	491.41	56.91	86.03	365.85	Symbols: AVA-P2, AVA-2PE, ATVHA-C2 | ATPase, F0/V0 complex, subunit C protein
AT1G19920	6994.36	7226.85	6418.22	5987	3680.37	1772	1724.04	2118.15	3924.73	238.18	222.36	168.62	539	264.97	95.93	100.48	87.03	330.88	43.56	107.41	67.96	433.97	132.76	311.96	135.36	68.46	232.11	370.88	85.88	387.2	77.06	201.88	693.4	410.47	180.76	Symbols: APS2, ASA1 | Pseudouridine synthase/archaeosine transglycosylase-like family protein
AT1G19940	2551.01	1089.79	1672.95	1348.52	2456.98	1854.87	4296.41	6353.38	1665.66	21.75	30.16	16.04	44.24	36.59	15.01	78.18	97.87	81.49	10.88	109.67	85.64	81.42	7.43	62.41	21.23	16.91	53.52	79.88	15.86	59.84	21.97	82.22	71.4	36.28	89.48	Symbols: AtGH9B5, GH9B5 | glycosyl hydrolase 9B5
AT1G19980	123	27	30	23	103.03	140	195.61	235.99	21	4.65	3.71	2.31	8.06	4.1	5.21	14.09	11.26	22.85	18.15	3.16	1.18	0	2.78	15.96	3.78	0	3.18	9.91	1.76	11.7	1.11	4.28	10.02	8.27	3.98	Symbols: | cytomatrix protein-related
AT1G19990	1297	1160.1	1343.08	836.01	705.93	1523.06	1417.63	1522.39	1055.6	33.95	33.76	34.02	27.81	34.94	29.78	42.35	36.46	100	39.25	26.54	18.17	67.19	41.24	39.34	34.45	39.84	38.89	73.11	51.88	67.28	34.06	41.71	55.96	36.93	36.99	Symbols: | unknown protein; FUNCTIONS IN: molecular_function unknown; INVOLVED IN: biological_process unknown; LOCATED IN: cellular_component unknown; EXPRESSED IN: cultured cell; BEST Arabidopsis thaliana protein match is: unknown protein (TAIR:AT5G11600.1); Has 11256 Blast hits to 7192 proteins in 541 species: Archae - 6; Bacteria - 629; Metazoa - 4714; Fungi - 936; Plants - 545; Viruses - 34; …
AT1G20010	930.12	2106.41	496	269.39	0	567.08	2818.17	3014.15	148.08	33.97	53.45	64.88	175.11	238.76	90.24	320.71	550.45	139.21	119.9	33.02	23.83	168.44	36.07	0	0	67.54	31.57	198.65	167.97	257.67	116.27	78.13	50.31	32.7	0	Symbols: TUB5 | tubulin beta-5 chain
AT1G20020	0	73627.1	6240.84	61892.4	72017.8	52817.3	625.62	9151.85	19268.7	1461.21	1500.06	1010.62	1210.58	3892.91	1001.51	11.16	97.52	0	0	1523.86	1802.83	564.51	1274.59	1041.98	1160.06	1521.96	1754.39	2438.69	2283.75	1515.7	3329.83	2425.93	986.64	1513.51	937.79	Symbols: ATLFNR2 | ferredoxin-NADP(+)-oxidoreductase 2
AT1G20030	91	646.8	528	68	475.55	97.43	97.18	94.94	474.95	16.89	19.91	33.12	110.82	3.99	13.38	36.4	33.98	28.6	14.56	1.67	4.13	33.08	6.37	44.31	92.58	44.96	37.87	11.18	6.17	67.87	50.51	4.23	25.9	26.46	23.63	Symbols: | Pathogenesis-related thaumatin superfamily protein
AT1G20050	245	270	607	226	186.8	258.6	675.17	506.38	142	22.62	9.49	7.79	14.58	40.71	15.3	33.08	19.15	62.83	16.12	8.92	4.65	15.07	7.98	22.4	14.11	5.37	19.22	32.36	6.31	36.18	9.72	4.56	26.21	4	7.84	Symbols: HYD1 | C-8,7 sterol isomerase
AT1G20060	0	0	0	0	0	2	68	140	0	0	0	1.1	0	0	12.25	8.28	9.59	0	0	2.23	0.34	0	0	5.23	0.6	0	0	0	0	0	0	0	0	0	0	Symbols: | ATP binding microtubule motor family protein
AT1G20080	14925.4	8515.82	14119	7676.31	9183.95	14180.9	11903.4	19381	8658.91	188.66	123.64	241.53	239.7	639.25	162.68	191.52	322.2	319.41	253.08	150.06	107.51	278.51	190.98	205.01	136.63	196.59	152.67	158.46	143.43	277.93	222.28	234.58	185.31	81.56	113.26	Symbols: SYTB, ATSYTB, NTMC2TYPE1.2, NTMC2T1.2, SYT2 | Calcium-dependent lipid-binding (CaLB domain) family protein
AT1G20110	3111.43	2189.7	3957.3	2047.31	2893.56	4635.49	7398.56	5626.08	1969.27	53.27	64.63	47.19	41.74	70.83	60.7	129.42	121.35	57.87	98.91	49.17	47.7	45.72	79.22	34.41	44.78	51.46	51.51	111.39	96.61	52.36	48.55	43.23	65.77	69.76	41.51	Symbols: | RING/FYVE/PHD zinc finger superfamily protein
AT1G20160	10	67.99	17.41	7.02	41	18	21	30.99	0	6.13	0	2.44	3.69	0	6.29	3.54	6.01	3.28	0.99	1.46	0.39	14.7	3.15	31.4	17.31	3.32	4.26	7.78	3.27	13.58	8.04	8.88	0	0	7.62	Symbols: ATSBT5.2 | Subtilisin-like serine endopeptidase family protein
AT1G20190	0	0	0	6	110	82.87	19.29	2643.82	47	0	2.93	0	0	0	2.25	1	9.04	0	0	17.98	16.85	0	0	10.3	0	0	14.69	7.96	0	20.33	0.32	3.32	44.65	5.86	88.86	Symbols: ATEXPA11, EXP11, ATEXP11, ATHEXP ALPHA 1.14, EXPA11 | expansin 11
AT1G20200	2222.99	1801.99	3836.01	1564.37	2730.98	2702.08	5808.75	4684.49	1517.99	154.83	88.65	85.62	137.67	100.33	168.5	469.46	329.31	47.71	50.27	35.83	25.05	56.87	33.21	48.63	53.29	35.13	122.35	122.8	71.29	38.14	26.89	42.28	67.94	33.51	51.05	Symbols: EMB2719, HAP15 | PAM domain (PCI/PINT associated module) protein
AT1G20220	3719.69	1957.04	4339.46	1896.99	2768.46	1848.56	4842.5	4096.79	1552.4	54.65	31.95	64.41	152.7	140.58	226.94	422.44	283.34	236.17	89.38	91.3	41.59	233.53	116.02	243.08	100.31	95.31	142.73	114.47	48.25	156.94	69.8	89.52	135.73	62.24	164.88	Symbols: | Alba DNA/RNA-binding protein
AT1G20225	848.48	231.04	267.06	52	236.79	34	59.02	131.19	182	13.93	7.81	9.03	10.5	10.26	45.02	52.95	54.16	70.43	154.97	15.9	10.51	32.8	4.76	18.16	35.58	15.79	9.23	12.27	39.24	24.09	14.42	22.03	15.59	12.42	23.09	Symbols: | Thioredoxin superfamily protein
AT1G20260	9136.14	8998.54	2261.46	8439.88	12807.5	3302.18	3365.49	3376.86	2270.25	215.03	397.74	502.96	218.58	1116.01	615.77	601.68	705.85	200.85	137.2	35.1	21.78	25.3	37.03	4.84	14.08	121.89	213.57	82.23	50.01	140.75	100.9	97.81	79.19	90.88	177.94	Symbols: | ATPase, V1 complex, subunit B protein
AT1G20270	276	396	500	153	264	403	532	516.94	136	29.03	9.57	10.13	7.56	22.25	16.3	24.06	20.99	14.08	8.8	5.94	3.87	12.76	12.11	7.88	11.76	7.82	14.36	12.72	6.31	9.42	7.04	6.01	27.74	23.97	5.98	Symbols: | 2-oxoglutarate (2OG) and Fe(II)-dependent oxygenase superfamily protein
AT1G20300	64	179	196	28	151	202	383	326	30	6.48	4.31	5.95	10.57	11.38	4.5	8.53	7.36	3.52	5.43	7.74	6.18	16.1	10.6	5.99	4.72	12.22	9.12	27.66	4.14	13.36	9.32	13.34	9.35	2.28	4.55	Symbols: | Pentatricopeptide repeat (PPR) superfamily protein
AT1G20330	10203.5	6024.64	14680.1	4015.75	6046.19	8866.33	7752.26	16927.7	3767.56	204.79	135.45	177.85	162.1	607.9	272.9	232.44	566.18	242.65	375.04	92.39	69.89	260.01	279.86	433.11	499.65	90.06	105.65	146.81	119.25	357.59	234.96	87.8	90.33	62.39	93.95	Symbols: SMT2, CVP1, FRL1 | sterol methyltransferase 2
AT1G20340	0	47.64	0	0	67411.4	0	0	0	0	641.19	2631.02	2024.2	3637.34	0	0	0	0	0	0	4.31	0	0	0	0	0	0	0	0	0	4	0	0	30.74	1.96	3266.27	Symbols: DRT112, PETE2 | Cupredoxin superfamily protein
AT1G20370	359.02	26	208.81	70	198.05	217.62	384.65	409.73	156.8	7.3	8.06	5.55	6.71	13.94	6.29	11.57	10.2	13.79	9.4	9.57	3.78	9.35	12.69	11.22	7.48	7.67	6.54	23.76	14.02	6.36	4.51	4.49	11.83	3.21	15.04	Symbols: | Pseudouridine synthase family protein
AT1G20410	136	407.01	334.95	226.01	409.51	315	585.07	678	136	6.6	5.25	3.02	7.32	7.96	6.23	12.66	10.42	16.42	5.84	10.94	4.86	55.36	4.66	23.41	8.01	2.09	5.77	19.84	5.93	8.93	8.1	11.81	13.8	5.44	24.09	Symbols: | Pseudouridine synthase family protein
AT1G20430	92	122	147	70.27	108	174	316	304	105	12.85	9.26	9.89	9.08	23.44	10.25	14.01	13.38	4.59	5.52	18.67	12.06	36.14	15.45	17.46	22.32	8.35	10.73	16.28	12	118.73	67.32	19.87	21.56	20.64	18.92	Symbols: | unknown protein; Has 29 Blast hits to 29 proteins in 10 species: Archae - 0; Bacteria - 0; Metazoa - 0; Fungi - 0; Plants - 29; Viruses - 0; Other Eukaryotes - 0 (source: NCBI BLink).
AT1G20460	102	256.58	511.78	171.51	300	585	801	665	236.37	27.19	24.95	29.69	23.41	24.18	19.37	36.17	24.41	24.39	21.2	19.3	21.47	12.96	44.7	28.19	29.44	25.19	15.87	11.95	4.9	48.2	29.06	20.76	19.98	17.72	26.57	Symbols: | unknown protein; BEST Arabidopsis thaliana protein match is: unknown protein (TAIR:AT1G76185.1); Has 37 Blast hits to 37 proteins in 11 species: Archae - 0; Bacteria - 0; Metazoa - 0; Fungi - 0; Plants - 37; Viruses - 0; Other Eukaryotes - 0 (source: NCBI BLink).
AT1G20510	1725.15	1081	2524.63	887.95	831	2361	1011	1520.78	806.96	67.75	97	15.09	18.72	76.28	60.09	28.77	78.69	46.71	69.96	39.9	36.76	31	113.39	15.32	32.83	107.79	10.54	92.86	97.96	17.54	43.25	21.94	39.72	30.37	34.25	Symbols: OPCL1 | OPC-8:0 CoA ligase1
AT1G20540	320	607	809.56	325	263	469.06	1212	1539	203	16.88	11.98	11.7	15.07	49.29	12.55	25.43	26.39	15.5	3.12	8.21	4.51	14.42	8.36	8.65	8.03	9.29	7.5	8.68	2.14	14.41	8.24	9.56	6.87	4.16	6.32	Symbols: | Transducin/WD40 repeat-like superfamily protein
AT1G20560	772	1879.12	2678.55	119	845	532	163	581	538	69.73	18.84	74.46	32.91	20.98	37.09	10.93	11.85	59.05	85.63	11.31	10.88	44.33	92.08	34.03	52.57	40.09	37.81	51.57	48.1	19.97	46.4	33.34	48.87	35.63	30.55	Symbols: AAE1 | acyl activating enzyme 1
AT1G20570	29	14	100	272	0	0	0	0	45	0	0	0	0	9.33	0.86	0.65	0.33	14.61	1.76	0	0	2.35	5.78	0	0	0	10.21	13.43	8.01	9.79	11.37	10.59	3.11	1.37	0	Symbols: | Spc97 / Spc98 family of spindle pole body (SBP) component
AT1G20575	464	467	546	126	358	658	839	597	367	17.41	23.51	14.07	28.09	38.53	36.22	76.09	62.41	37.8	36.11	14.22	15.14	11.46	16.51	53.16	40.05	23.3	13.68	16.6	23.35	20.35	15.13	10.33	8.49	11.44	16.88	Symbols: | Nucleotide-diphospho-sugar transferases superfamily protein
AT1G20580	1050	560	1059.98	665	705	1006.7	1867	2128.34	441	68.27	25.5	22.28	17.2	0	59.97	142.58	125.62	142.79	65.22	95.23	57.76	196.19	99.15	174.37	167.44	31.05	84.97	77.23	43.25	93.48	34.07	115.11	57.63	40.23	81.3	Symbols: | Small nuclear ribonucleoprotein family protein
AT1G20610	0	4	0	3	0	6	373.1	322.46	3	0	1.66	0	0	0	1.58	11.47	5.89	0	0	3.02	0.92	0	0	87.76	14.28	0	4.85	28.16	0	13.12	0.57	17.9	3.09	0	0	Symbols: CYCB2;3 | Cyclin B2;3
AT1G20630	6337.12	0	16168	63095	11984.5	9228.99	1740.8	5207.07	0	8651.64	107.97	312.22	7140.35	358.26	6705.56	1157.6	5884.02	54.1	5689.79	26.43	115.62	1.62	1520.37	494.51	2873.61	0	408.31	0	0	0	0	7.29	0	0	19.04	Symbols: CAT1 | catalase 1
AT1G20640	0	0	0	253.42	0	1991.5	1053.74	541.87	0	9.46	2.86	0	14.67	2.43	7.97	23.63	13.39	0	0	5.55	7.6	0	0	2.56	7.97	38.02	11.8	3.65	1.62	0	0	14.22	0	0	0	Symbols: | Plant regulator RWP-RK family protein
AT1G20650	523	344	418.9	372.22	435.01	571.54	973.41	933.58	307.95	14.16	23.5	11.14	36.72	16.9	14.87	19.88	30.17	64.38	10.12	42.74	26.33	55.71	7.28	44.71	13.84	22.36	43.48	107.95	14.81	32.89	8.46	37	39.16	12.02	27.53	Symbols: | Protein kinase superfamily protein
AT1G20670	1113	1051.33	1295.05	1629.07	837.66	1365.92	1831.08	1425.99	417	32.85	38.76	18.62	20.79	39.33	22.36	44.79	38.4	39.52	34.35	20.12	12.64	47.33	21.09	34.41	20.73	25.39	21.11	95.83	46.81	50.81	25.53	38.11	11.56	7.03	27.38	Symbols: | DNA-binding bromodomain-containing protein
AT1G20696	8805.36	5708.39	8299.34	8061.37	6467.53	8948.34	17874.9	18400.6	6239.76	238.76	329.66	250.19	124.53	486.19	209.98	488.92	512.29	348.32	276.72	157.39	105.53	419.73	149.3	385.73	266.35	113	199.17	263.28	135.87	746.98	244.11	267.44	426.72	256.97	143.56	Symbols: HMGB3, NFD3, NFD03 | high mobility group B3
AT1G20750	0	4	0	0	0	0	0	0	0	1.38	1.22	0	0	0	2.49	4.71	6.81	0	0	0	0	0	0	0	0	0	0	0	0	3.59	0	0	0	0	0	Symbols: | RAD3-like DNA-binding helicase protein
AT1G20760	1961.55	1726.53	2791.71	1680.04	2809.71	1876.64	4328.08	3345	872.16	57.6	74.7	22.95	70.83	88.69	45.1	124.6	137.88	13.52	18.18	12.8	7.37	35.89	35.37	49.77	33.6	25.16	31.21	63.86	38.4	19.67	20.22	26.61	79.11	50.53	43.66	Symbols: | Calcium-binding EF hand family protein
AT1G20770	967	746.68	820.66	625.6	1154.37	1168.98	1031	1468.02	1010	10.41	33.34	47.17	47.71	18.08	26.36	31.58	24.61	50.54	10.45	32.95	29.97	16.76	18.35	31.51	26.94	23.93	38.7	21.97	16.59	42.05	19.59	33.51	44.42	32.72	37.07	Symbols: | unknown protein; Has 59 Blast hits to 59 proteins in 24 species: Archae - 0; Bacteria - 0; Metazoa - 26; Fungi - 4; Plants - 29; Viruses - 0; Other Eukaryotes - 0 (source: NCBI BLink).
AT1G20780	1064.7	655	3108.21	493.83	790.01	2168.97	2190.39	2104.49	248.1	26.88	49.22	43.71	37.94	50.5	41.75	47.17	50.77	34.6	94.96	32.44	35.74	49.18	116.21	29.11	51.95	60.37	45.83	24.67	28.29	17.38	20.74	25.08	22.97	16.7	51.49	Symbols: PUB44, ATPUB44, SAUL1 | senescence-associated E3 ubiquitin ligase 1
AT1G20810	1873.6	1916.85	1624.28	1246.55	1517.18	2113	72	433	2329.98	81.65	65.07	91.96	76	144.63	179.86	2.39	13.01	211.35	104.41	64.22	57.17	208.38	46.14	198.5	131.95	177.38	122.4	175.99	111.63	205.39	111.32	199.24	101.85	83.63	99.07	Symbols: | FKBP-like peptidyl-prolyl cis-trans isomerase family protein
AT1G20823	0	24	0	0	20	0	0	0	73.37	0	17.15	1.82	0	0	12.08	26.45	33.5	0	0	0	0	0	0	8.67	21.49	2.58	0	0	0	10.05	2.18	0	23.95	14.22	9.02	Symbols: | RING/U-box superfamily protein
AT1G20830	1366.03	2507.08	2269.42	2095.81	2220.34	1609	445	794.01	2245.24	40.64	46.41	65.73	81.05	104.08	16.05	6.62	8.04	105.05	41.4	43.52	49.54	48.48	39.36	45.36	32.39	41.76	73.66	52.24	46.48	81.97	51.06	48.73	67.85	66.54	34.52	Symbols: MCD1 | multiple chloroplast division site 1
AT1G20870	100	157	0	209	36	115	181.75	271.39	57	3.72	11.89	4.63	3.85	12.24	18.91	29.71	30.5	10.57	3.52	3.61	1.53	0	0	3.43	4.6	4.58	19.95	9.77	4.11	11.18	3.78	6.72	13.1	4.42	4.8	Symbols: | HSP20-like chaperones superfamily protein
AT1G20890	76	92	0	0	15	88	131	130.59	0	0	0	3.51	5.05	0	3.83	8.08	6.72	11.74	3.97	3.43	1.51	0	0	15.5	9.29	0	0	8.74	3.22	3.95	3.05	7.04	0	0	4.45	Symbols: | unknown protein; FUNCTIONS IN: molecular_function unknown; INVOLVED IN: biological_process unknown; LOCATED IN: endomembrane system; EXPRESSED IN: 24 plant structures; EXPRESSED DURING: 14 growth stages; BEST Arabidopsis thaliana protein match is: unknown protein (TAIR:AT1G76480.2); Has 33 Blast hits to 33 proteins in 11 species: Archae - 0; Bacteria - 0; Metazoa - 2; Fungi - 0; Plants…
AT1G20920	360	520.66	697	604.73	796.99	1050	1236	1155.54	193	15.87	17.84	6.48	12.45	39.79	11.85	23.71	25.45	21.82	24.19	33.67	24.24	51.04	38.28	37.45	26.34	37.85	75.96	64.82	18.42	9.09	7.53	43.54	45.3	16.88	47.36	Symbols: | P-loop containing nucleoside triphosphate hydrolases superfamily protein
AT1G20930	306	69.66	144	55.23	86.39	54	2465.99	3670.51	63	6.69	9.71	0	9.27	6.73	7.21	87.03	40.86	20.51	0.91	10.56	0.8	52.88	1.68	109.34	7.19	6.24	27.82	57.06	1.69	144.37	8.79	18.01	64.35	3.19	25.3	Symbols: CDKB2;2 | cyclin-dependent kinase B2;2
AT1G20950	1551.32	1964.69	2554.91	1781.29	1607.94	2286.39	13517.3	11216.3	1068.87	75.33	73.79	61.18	111.65	83.42	90.64	330.76	240	85.98	84.92	42.07	28.24	94.73	14.45	20.93	19.77	27.76	74.07	109.15	34.37	35.34	19.62	49.01	105.74	52.75	49.95	Symbols: | Phosphofructokinase family protein
AT1G20960	2162.35	2137.04	2815.65	2573.5	5471.03	3373.77	6807.41	5034.67	1258.78	15.01	17.88	15.39	14.87	174.61	15.67	46.5	52.33	43.82	21.12	32.08	11.83	41.09	35.79	68.82	13.46	66.95	21.54	152.01	26.58	25.12	24.34	49.23	29.61	9.87	46.9	Symbols: emb1507 | U5 small nuclear ribonucleoprotein helicase, putative
AT1G20970	164.69	604.06	532	130.96	520.94	341.95	1787.45	1780.75	31	12.24	23.01	10.06	12.32	16.3	11.75	45.76	85.63	18.68	9.78	5.61	4.96	28.69	5.28	53.22	35.72	23.89	20.58	37.97	8.15	33.71	13.86	29.84	6.36	0.29	31.99	Symbols: | FUNCTIONS IN: molecular_function unknown; INVOLVED IN: biological_process unknown; LOCATED IN: plasma membrane, vacuole; EXPRESSED IN: guard cell, cultured cell; BEST Arabidopsis thaliana protein match is: proton pump interactor 1 (TAIR:AT4G27500.1); Has 30201 Blast hits to 17322 proteins in 780 species: Archae - 12; Bacteria - 1396; Metazoa - 17338; Fungi - 3422; Plants - 5037; Viruse…
AT1G20980	2885.66	2202.17	3368.7	2326.68	2267.53	3606.31	4250.78	3902.59	681	167.07	82.25	55.35	85.09	248.1	126.09	210.31	226.15	60.38	45.15	28.6	17.17	54.64	42.25	141.92	51.5	87.61	21.39	141.91	82.78	20.68	17.63	73.04	43.13	28.35	59.42	Symbols: SPL14, FBR6, SPL1R2, ATSPL14 | squamosa promoter binding protein-like 14
AT1G21000	237	752.02	1188.37	121	284.01	1188.97	515	204	300.86	30.22	21.17	31.93	10.37	19.48	59.56	52.82	21.27	1.89	54.95	13.73	28.36	9.39	84.98	5.4	41.37	49.14	13.37	24.66	320.52	10.35	64.67	12.57	15.76	60.59	17.36	Symbols: | PLATZ transcription factor family protein
AT1G21050	0	16	0	0	1	3	25.04	11	0	0	0	0	2.13	0	2.3	8.78	1.53	0	0	0.76	0.81	0	0	0	0	0	0	0	0	10.13	0	10.77	5.5	2.43	9.15	Symbols: | Protein of unknown function, DUF617
AT1G21060	42	290	176.19	79	37.99	220.96	1647.44	1877.14	44	1.48	2.93	7.31	4.81	5.57	4.33	28.74	27.18	6.09	0	7.72	5.22	21.22	6.43	12.49	7.68	0	8.76	42.15	10.35	19.86	9.32	9.23	10.81	3.63	7.61	Symbols: | Protein of unknown function, DUF547
AT1G21065	3669.13	8612.09	6090.85	4075.11	6425.7	5558.1	1101	1778.07	12845.8	305.58	220.75	200.2	135.78	395.73	90.61	48.6	52.3	181.56	395.34	391.53	547.74	126.32	202.75	434	807.59	406.38	358.55	148.33	454.12	231.13	709.56	292.23	771.33	1214.57	598.39	Symbols: | unknown protein; INVOLVED IN: biological_process unknown; LOCATED IN: chloroplast; EXPRESSED IN: 22 plant structures; EXPRESSED DURING: 13 growth stages; CONTAINS InterPro DOMAIN/s: Uncharacterised protein family UPF0047 (InterPro:IPR001602); Has 3800 Blast hits to 3784 proteins in 1137 species: Archae - 215; Bacteria - 2154; Metazoa - 42; Fungi - 99; Plants - 99; Viruses - 0; Other Eu…
AT1G21070	2411.95	2641.82	1710.09	1679.66	2840	2319.53	5524.06	6099.64	1785.4	107.8	72.21	70.05	56.15	141.63	58.44	100.9	89.16	66.12	68.61	54.38	48.76	88.5	56.89	73.33	62.72	79.57	108.48	93.71	59.27	90.63	86.46	54.08	178.72	216.21	68.74	Symbols: | Nucleotide-sugar transporter family protein
AT1G21080	2281.7	1737.16	2369.74	2080.91	1900.01	3404.83	3524.46	3669.31	939.3	86.4	146.65	28.13	8.61	61.55	76.57	90.15	104.15	49.43	56.25	33.61	37.05	40.06	45.81	20.37	37.93	28.53	34.97	57.1	54.82	33.15	32.22	29.75	45.21	46.94	15.36	Symbols: | DNAJ heat shock N-terminal domain-containing protein
AT1G21090	46	52	61.98	8.15	36	36	1122	1258.39	25	0	0	0	2.13	2.5	3.55	45.91	42.62	22.06	0.6	9.71	1.87	32.54	0.17	21.18	0.35	0	7.39	31	0	14.92	1.26	27.32	18.45	1.48	19.57	Symbols: | Cupredoxin superfamily protein
AT1G21140	31	45	36	30	0	0	0	0	0	4.15	0	3.23	0	0	10.79	7.89	8.68	0.42	15.26	0	0	18.84	6.19	3.93	19.19	0	4.62	0	0	0.94	9.21	0	0	0	0	Symbols: | Vacuolar iron transporter (VIT) family protein
AT1G21170	434.13	0	181.05	866.19	0	184	225	187	94	2.25	0	8.06	14.23	41.19	20.77	28.25	24.09	51.52	44.41	23.92	12.74	8.46	43.86	0	0	23.95	22.24	26.35	6.19	0	0	13.15	9.65	7.68	0	Symbols: SEC5B | Exocyst complex component SEC5
AT1G21200	603.03	538	594.91	380.01	500.03	415	403	314	278	36.95	25.72	17.55	31.15	30.43	28.96	49.84	52.49	15.57	29.93	4.39	3.81	30.26	31.78	23.48	23.39	29.07	21.54	18.51	16.05	24.2	21.44	18.23	17.51	16.01	20.19	Symbols: | sequence-specific DNA binding transcription factors
AT1G21210	0	0	0	0	0	0	0	0	0	27.22	3.17	0	0	0	22.3	3.64	3.53	0	0	0	0	0	0	0	0	0	0	12.97	2.84	0	0	4.02	0	0	0	Symbols: WAK4 | wall associated kinase 4
AT1G21230	5594.46	991.27	1398.54	1179.97	15	118.07	3.75	6.19	0	588.57	100.86	81.05	1.96	313.41	28.11	13.85	25.28	23.54	64.73	1.01	0.59	3.92	16.26	4.22	121.11	28.09	12.25	10.44	3.85	1.29	7.97	32.63	0	0	12.11	Symbols: WAK5 | wall associated kinase 5
AT1G21245	0	0	0	0	1734.94	0	0	0	123.07	40.72	37.75	10.62	2.08	43.58	23.58	4.36	6.89	0	0	0	0	0	0	0.63	34.68	18.68	0	17.44	17.66	0	0	0	13.28	8.97	2.67	Symbols: | Protein kinase superfamily protein
AT1G21270	4309.77	56	6238.73	0	6229.43	6582.93	8.25	25.82	128.03	699.03	164.61	22.73	16.48	179.63	193.85	20.02	47.66	20.64	114.18	7.14	14.63	37.38	150.6	55.57	139.82	32.28	0	0	0	2.77	5.36	14.72	7.49	5.88	39.91	Symbols: WAK2 | wall-associated kinase 2
AT1G21280	1310.27	87	1752.89	1271.26	625.64	2233.96	2283.76	1925.5	247	43.74	188.38	25.46	63.89	24.44	91.14	177.1	209.78	22.45	2.21	83.38	53.59	75.86	35.98	79.12	33.16	109.94	77.38	181.72	40.65	4.64	3.34	102.55	3.34	10.71	74.56	Symbols: | CONTAINS InterPro DOMAIN/s: Retrotransposon gag protein (InterPro:IPR005162); Has 707 Blast hits to 705 proteins in 25 species: Archae - 0; Bacteria - 0; Metazoa - 4; Fungi - 0; Plants - 703; Viruses - 0; Other Eukaryotes - 0 (source: NCBI BLink).
AT1G21320	560.5	267.56	1368.18	690.95	415.73	672.81	808.14	871.99	515	36.83	14.3	23.76	26.79	29.79	23.55	46.22	41.55	38.36	35.73	26.41	12.89	43.7	46.03	42.04	34.8	18.39	35.76	6.21	5.76	20.53	13.23	63.18	36.4	31.4	31.49	Symbols: | nucleotide binding;nucleic acid binding
AT1G21350	1344.98	1525.06	1522.93	937.03	2645.34	2401.05	538	1292	1370.02	57.45	20.75	58.14	82.79	92.57	46.39	4.92	10.82	111.21	35.43	102.82	109.04	102.99	44.58	151.35	69.89	54.19	106.19	125.78	68.69	99.03	58.68	118.99	92.55	59.77	164.94	Symbols: | Thioredoxin superfamily protein
AT1G21370	111	245.86	340	224	219	239	698	678	191.2	11.9	11.3	14.75	21.61	25.86	8.33	17.05	16.31	44.49	15.95	6.47	4.95	11.96	8.91	18.49	25.46	8.11	20.15	19.07	21.61	14.51	11.96	19.4	23.79	9.86	4.89	Symbols: | unknown protein; CONTAINS InterPro DOMAIN/s: Protein of unknown function DUF218 (InterPro:IPR003848); Has 35333 Blast hits to 34131 proteins in 2444 species: Archae - 798; Bacteria - 22429; Metazoa - 974; Fungi - 991; Plants - 531; Viruses - 0; Other Eukaryotes - 9610 (source: NCBI BLink).
AT1G21380	1617	1523.58	3770.29	1214.74	1568	2099	2693	2073.99	1302	36.1	39.02	28.55	29.57	93.42	42.76	79.44	66.32	28.79	67.01	24.13	20.87	103.85	112.74	48.55	71.18	4.7	44.25	45.57	48.06	31.26	43.44	54.25	21.95	27.14	38.45	Symbols: | Target of Myb protein 1
AT1G21400	1204.4	3041.01	60.95	125	0	3558.41	26.77	384.77	1227	44.16	14.23	0	70.63	81.53	36.29	3.73	9.54	5.41	37.48	31.82	54.13	23.13	32.66	14.25	19	17.9	10.96	39.39	62.84	13.68	10.96	14.29	16.74	17.59	0	Symbols: | Thiamin diphosphate-binding fold (THDP-binding) superfamily protein
AT1G21410	0	30	48.95	0	83	14	17	13	0	0	0	4.22	4.37	6.23	14.55	4.15	2.77	0	0	0.99	1.06	1.32	14.07	2.46	6.25	0	0	0	0	1.67	5.53	7.93	0	0	8.48	Symbols: SKP2A | F-box/RNI-like superfamily protein
AT1G21450	458	776.04	867	411	783.88	1070.01	2221.07	1305.99	408	17.06	19.86	10.33	12.59	46.54	15.3	56.06	28.58	10.01	14.76	13.89	18.22	15.6	16.51	29.58	25.78	14.59	8.24	11.32	14.98	15.8	27.15	9.96	44.01	41.62	61.67	Symbols: SCL1 | SCARECROW-like 1
AT1G21460	234.7	17	11	23	12.08	234.77	21	291.75	52.68	0	0	0	16.42	2.79	13.34	0.18	2.12	65.43	3.72	30.96	2.74	15.21	0	43.11	0	0	34.22	66.4	1.89	20.9	5.06	39.77	30.86	1.01	21.31	Symbols: SWEET1, AtSWEET1 | Nodulin MtN3 family protein
AT1G21480	556	308	677.05	200.08	322.99	275	461.02	571	257	18.91	7.59	9.28	7.4	12.88	9.85	13.82	14.97	13.8	20.3	7.61	7.11	14.02	13.56	52.72	53.88	27.67	14.42	29.51	33.44	8.07	8.91	13.86	38.42	20.53	12.92	Symbols: | Exostosin family protein
AT1G21500	2229.07	1794.31	1322.87	0	0	0	0	0	3747	160.1	0	133.04	0	160.35	144.81	0.13	6.19	419.8	180.64	0	0	213.92	27.39	543	306.19	0	0	352.69	342.83	433.55	359.45	305.58	558.97	552.86	0	Symbols: | unknown protein; Has 29 Blast hits to 29 proteins in 12 species: Archae - 0; Bacteria - 0; Metazoa - 0; Fungi - 2; Plants - 27; Viruses - 0; Other Eukaryotes - 0 (source: NCBI BLink).
AT1G21560	116	252	374	389.93	99	332	301	406.03	44	0	7.71	16.93	13.88	11.34	8.06	8.76	8.08	10.99	5.21	4.77	3.17	5.51	13.52	3.57	14.31	5.11	6.79	0	0	14.99	14.8	8.79	12.12	9.57	14.09	Symbols: | unknown protein; FUNCTIONS IN: molecular_function unknown; INVOLVED IN: biological_process unknown; LOCATED IN: cellular_component unknown; EXPRESSED IN: 22 plant structures; EXPRESSED DURING: 13 growth stages; BEST Arabidopsis thaliana protein match is: unknown protein (TAIR:AT4G01170.1).
AT1G21580	98	226	259	630.99	347.73	388	623	395	224	13.83	18.29	3	16.41	13.18	6.02	12.66	11.82	13.47	7.19	13.5	4.36	54.37	19.08	44.63	4.24	27.47	44.08	58.79	9.99	21.96	17.04	36.33	37.29	8.77	54.86	Symbols: | Zinc finger C-x8-C-x5-C-x3-H type family protein
AT1G21590	306	220	0	0	0	0	0	0	0	0	0	5.95	0	24.61	7.03	17.99	17.38	16.65	5.42	0	0	0	0	0	0	4.47	0	9.62	6.84	11.85	11.41	0	0	0	0	Symbols: | Protein kinase protein with adenine nucleotide alpha hydrolases-like domain
AT1G21600	978.99	3331.78	3771.77	608	817	1506	208	806	403	31.28	20.24	13.89	48.19	73.45	24.51	5.26	11.59	61.94	25.19	59.75	28.59	94.5	51.98	47.96	5.34	22.67	58.74	39.92	12.77	111.13	71.73	28.95	40.56	10.97	50.53	Symbols: PTAC6 | plastid transcriptionally active 6
AT1G21630	1989.47	1954.04	3391.18	1892.59	1837.52	1913.86	3882.57	3061	1750.65	62.28	55.09	32.61	76.85	96.27	96.89	218.43	242.72	52.67	59.9	30.95	24.17	117.54	80.39	74.4	87.38	57.9	44.96	142.11	107.41	25.65	31.13	52.55	52.01	32.33	51.93	Symbols: | Calcium-binding EF hand family protein
AT1G21640	2540.79	3729.43	5856.08	19143.5	22456.9	11648.8	1022.95	3145.17	19754.3	255.01	232.33	112.15	312.05	571.46	142.97	27.96	57.67	36.74	124.79	87.99	117.84	55.14	331.38	49.93	70.96	357.82	114.73	77.88	176.89	13.62	59.24	44.29	74.35	99.73	152.16	Symbols: NADK2 | NAD kinase 2
AT1G21650	36	184.65	339	385	703.5	332	427.96	468.23	372	12.21	15.19	8.6	13.95	33.74	8.2	19.41	16.52	4.52	0	16.34	9.08	36.36	9.31	34.89	5.43	20.17	17.95	27.38	9.4	38.56	10.72	34.05	16.84	6.62	64.85	Symbols: SECA2 | Preprotein translocase SecA family protein
AT1G21651	627	790.01	1033.03	237	38	336	533.99	385	84	9.76	16.45	11.92	30.88	15.56	9.57	17.5	17.69	18.72	19.59	5.97	3.57	12.86	10.99	15.47	11.18	5.74	25.15	12.96	11.96	34.05	23.03	8.22	11.5	8.44	5.5	Symbols: | zinc ion binding
AT1G21680	3190.9	7903.87	4022.2	948	3384.79	4653.79	1281.54	2039.64	5651.08	72.48	68.53	103.46	58.94	289.85	93.85	19.27	24.94	26.19	208.82	44.79	53.39	42.43	127.72	37.86	92.17	233.98	39.32	53.54	180.28	9.65	59.52	61.72	60.07	109.67	52.39	Symbols: | DPP6 N-terminal domain-like protein
AT1G21690	178	370.01	429.98	241	264	156.76	375	459.01	460	7.09	18.12	10.76	8.02	27.26	8.81	20.15	16.67	13.2	2.62	16.61	8.34	30.49	8.26	12.15	15.22	8.26	8.49	31.37	12.43	17.52	9.05	21.99	17.95	11.29	57.35	Symbols: EMB1968 | ATPase family associated with various cellular activities (AAA)
AT1G21700	801.01	710.01	754.25	443	713	1018	1796	1375.84	398	10.96	9.04	7.16	8.16	38.26	19.52	34.73	33.06	19.93	18.92	9.01	6.26	25.35	31.55	19.31	12.21	23.24	52.3	50.84	31.93	21.27	15.32	19.63	23.55	15.02	12.55	Symbols: ATSWI3C, CHB4, SWI3C | SWITCH/sucrose nonfermenting 3C
AT1G21710	788	602.05	1068	286	202	660.38	623.5	731	197.01	7.5	9.86	17.61	24.21	11.15	14.88	16.41	18.64	59.92	59.28	9.54	9.38	33.26	18.57	23.07	27.08	18.29	24.25	52.64	45.74	12.34	13.54	26.38	6.96	8.7	19.12	Symbols: OGG1, ATOGG1 | 8-oxoguanine-DNA glycosylase 1
AT1G21720	2242	10633	7698.64	1515.85	2588.05	3221.85	5702.37	5328.91	2343	132.97	84.36	568.84	150.38	110.54	113.73	249.69	160.43	107.9	55.68	94.76	59.95	94.01	83.55	66.81	63.14	55.34	68.35	63.26	36.45	418.77	310.38	62.99	103.41	98.33	58.39	Symbols: PBC1 | proteasome beta subunit C1
AT1G21730	0	0	11	0	8	0	26	43	0	0	0	0	8.44	0	1.47	9.15	9.19	0	0	2.59	0.92	6.34	0	17.22	3.68	0	0	2.69	0	0	0	2.49	0	0	3.95	Symbols: | P-loop containing nucleoside triphosphate hydrolases superfamily protein
AT1G21740	26	7	0	27	12	29	97	90	21	3.72	9.36	0.97	1.49	20.99	2.71	7.66	5.87	4.33	0.56	1.89	0.55	0	0	16.81	2.42	12.14	5.32	7.26	0	4.61	1.84	8.1	6.26	2.76	5.26	Symbols: | Protein of unknown function (DUF630 and DUF632)
AT1G21750	9139.68	5013.75	11097.9	6520.04	12096.9	4222.5	11459.8	11976.9	3796	214.54	199.19	84.88	143.14	190.58	178.93	363.8	308.32	169.31	136.83	51.14	29.32	312.3	134.28	0	0	53.62	64.78	96.27	54.25	132.33	61.23	90.31	72.56	34.34	120.77	Symbols: ATPDIL1-1, PDIL1-1 | PDI-like 1-1
AT1G21760	938	882	1231	504.01	918	1762.04	1010.98	1138.99	887	34.16	31.45	25.2	21.92	29.24	44.75	40.45	40.55	22.34	28.52	20.1	34.77	17.28	53.26	9.14	13.46	44.24	16.54	22.42	42.63	21.23	30.43	17.32	16.92	33.05	14.87	Symbols: ATFBP7, FBP7 | F-box protein 7
AT1G21770	886	0	1186.06	479	1136.99	1073	998	898	0	27.1	0	56.73	63.57	0	80.21	83.89	64.24	39.76	36.74	31.47	45.74	22.13	45.33	15.27	59.3	0	20.52	0	0	0	0	25.35	0	0	16.01	Symbols: | Acyl-CoA N-acyltransferases (NAT) superfamily protein
AT1G21780	979.01	992	1211.99	633.8	1254.32	1667.62	1162.51	1020.15	1306.57	21.29	79.1	39.39	64.76	15.88	57.48	112.9	115.75	20.74	45.71	9.32	12.85	33.66	31.92	18.95	60.92	62.9	8.28	24.85	70.36	36.72	60.31	22.76	26.42	34.93	18.36	Symbols: | BTB/POZ domain-containing protein
AT1G21790	561.02	136	241	149	405	565.13	77	270.41	695	10.96	18.03	10.99	10.61	21.58	11.31	4.44	6.72	25.18	20.42	20.67	20.43	17.16	23.16	19.97	21.51	28.66	28.59	30.25	40.3	17.35	8.43	44.75	25.66	25.06	33.8	Symbols: | TRAM, LAG1 and CLN8 (TLC) lipid-sensing domain containing protein
AT1G21830	209	64.13	623	81	180	201	197.02	431	103	5.94	11.47	9.89	9.83	25.88	8.48	8.78	17.93	12.57	9.49	8.57	8.44	10.42	4.95	20.86	20.47	5.57	8.57	14.42	3.36	6.73	3.96	14.92	7.21	4.44	4.97	Symbols: | unknown protein; CONTAINS InterPro DOMAIN/s: Protein of unknown function DUF740 (InterPro:IPR008004); BEST Arabidopsis thaliana protein match is: unknown protein (TAIR:AT1G44608.1); Has 49 Blast hits to 49 proteins in 12 species: Archae - 0; Bacteria - 0; Metazoa - 0; Fungi - 0; Plants - 49; Viruses - 0; Other Eukaryotes - 0 (source: NCBI BLink).
AT1G21840	493	86	124	104	302	244	247	239	52	5.2	5.1	6.61	9.16	9.9	5.98	9.86	7.23	13.63	7.36	5.14	4.17	8.36	6.08	9.43	4.99	18.84	34.48	10.58	8.93	6.48	1.89	5.22	6.39	5	11.75	Symbols: UREF | urease accessory protein F
AT1G21870	15	0	0	0	289	1510	2664.01	3101.54	0	40.52	0	0	0	29.04	22.68	48.38	44.63	10.05	3.89	22.86	11.44	0	0	0	0	37.67	0	72.32	59.95	0	0	12.95	0	0	50.39	Symbols: GONST5 | golgi nucleotide sugar transporter 5
AT1G21880	602.04	794	1280.7	333	406	305	1391.92	2014	359	11.53	15.48	8.5	17.05	5.62	18.63	75.39	91.82	85.17	18.99	32.41	9.63	290.3	8.35	68.73	28.73	10.61	41.94	79.17	31.04	186.09	27.94	45.34	55.87	7.42	67.28	Symbols: LYM1 | lysm domain GPI-anchored protein 1 precursor
AT1G21890	194	17	0	157	0	337	102	257.09	0	28.59	11.32	11.7	8.18	39.34	31.41	25.02	77.91	1.42	31.5	1.98	5.48	0	0	0	9.01	6.41	7.74	0	0	0	7.44	0	0	0	0	Symbols: | nodulin MtN21 /EamA-like transporter family protein
AT1G21930	234	190.16	230.93	290	439.99	342	417	391.25	282	10.59	15.61	9.69	14.89	10.53	13.73	38.28	33.71	32.57	13.04	19.44	13.62	13.94	13.91	10.79	13.2	14.95	17.56	21.56	11.24	19.54	9.08	30.23	27.17	25.37	16.63	Symbols: | unknown protein; BEST Arabidopsis thaliana protein match is: unknown protein (TAIR:AT3G42150.3); Has 43 Blast hits to 43 proteins in 13 species: Archae - 0; Bacteria - 0; Metazoa - 0; Fungi - 0; Plants - 43; Viruses - 0; Other Eukaryotes - 0 (source: NCBI BLink).
AT1G21980	528.01	855.19	559.78	712.99	733.68	880.26	1794.49	1961.77	301.01	24.17	18.24	10.16	8.48	46.99	8.47	25.02	30.86	31.49	12.47	14.25	8.23	33.54	14.79	13.26	5.51	24.38	47.81	47.16	26.06	23.97	17.03	33.85	21.69	12.25	51.09	Symbols: ATPIP5K1, ATPIPK1, PIP5K1 | phosphatidylinositol-4-phosphate 5-kinase 1
AT1G22020	2304.91	1519.66	2444.6	637	4350.63	478.52	315	127.94	2439.11	19.96	61.33	16.87	12.57	148.04	157.52	159.19	134.48	65.33	56.46	46.66	30.63	46.37	117.06	28.1	60.11	170.12	21.49	126.35	44.3	51.98	80.58	97.26	60.27	202.22	119.95	Symbols: SHM6 | serine hydroxymethyltransferase 6
AT1G22030	44	89	15	0	44	144.53	379.62	144.92	0	3.83	3.38	2.71	7.53	4.63	4.83	15.51	10.01	8.04	3.21	7.27	6.43	3.99	6.34	9.65	7.09	0	0	0	0	7.34	6.22	15.17	0	0	4.45	Symbols: | CONTAINS InterPro DOMAIN/s: Protein BYPASS related (InterPro:IPR008511); BEST Arabidopsis thaliana protein match is: unknown protein (TAIR:AT1G77855.1); Has 99 Blast hits to 99 proteins in 17 species: Archae - 0; Bacteria - 0; Metazoa - 3; Fungi - 0; Plants - 96; Viruses - 0; Other Eukaryotes - 0 (source: NCBI BLink).
AT1G22040	586	770	1313.11	252	620	1240	854	675	290	12.06	19.93	19.05	14.99	47.46	26.62	27.03	29.21	7.84	26.68	8.64	11.37	4.54	23.47	9.44	22.31	24.65	12.62	25.43	38.63	6.85	9.89	17.73	8.74	13.8	14.12	Symbols: | Galactose oxidase/kelch repeat superfamily protein
AT1G22050	440	348	675.45	112.98	416	688	903	845	761.35	33.26	34.83	50.21	26.97	31.82	31.54	55.47	47.72	15.03	19.92	12.37	14.3	12.05	30.12	33.14	38.2	25.27	7.68	65.15	29.7	23.1	19.07	17.79	50.69	70.13	10.14	Symbols: MUB6 | membrane-anchored ubiquitin-fold protein 6 precursor
AT1G22060	796.78	420.07	841	692.39	1665.66	1159.29	4102.53	3394.75	561.21	45.49	39.87	32.16	42.18	88	50.64	80.01	104.96	152.75	44.81	49.27	21.84	76.84	27.92	61.12	12.88	98.92	87.23	66.06	12.14	87.8	32.74	73.31	92.74	34.1	183.76	Symbols: | LOCATED IN: vacuole; EXPRESSED IN: 23 plant structures; EXPRESSED DURING: 13 growth stages; BEST Arabidopsis thaliana protein match is: FBD, F-box and Leucine Rich Repeat domains containing protein (TAIR:AT1G22000.1); Has 84739 Blast hits to 38714 proteins in 2257 species: Archae - 1436; Bacteria - 11314; Metazoa - 40747; Fungi - 7706; Plants - 4675; Viruses - 308; Other Eukaryotes - 1…
AT1G22100	541.98	950.38	908.01	941.99	529.99	2428.08	1444.04	1717	856.1	31.26	34.27	33.71	17.48	80.03	73.8	41.42	62.95	9.79	32.38	18.86	22.89	15.6	31.11	16.79	40.68	32.69	40.87	14.13	14.03	18.43	16.03	29.95	18.46	24.74	22.28	Symbols: | Inositol-pentakisphosphate 2-kinase family protein
AT1G22130	0	0	35.36	0	15	79	122	110	0	2.53	0	1.83	6.82	3.59	2.59	3.61	3.05	0	0	2.53	0.8	2.45	1.54	6.63	0.68	0	0	0	0	0	0	0	0	0	5.57	Symbols: AGL104 | AGAMOUS-like 104
AT1G22140	280	333	79.57	293	487	440	502	656	558.95	29.24	34.48	26.6	24.3	0	48.63	45.13	42.25	37.57	28.21	338.2	301.13	25.64	34.82	203.29	59.65	75.27	129.04	36.91	24.32	95.42	122.07	89.72	451.27	409.37	241.63	Symbols: | unknown protein; Has 25 Blast hits to 25 proteins in 9 species: Archae - 0; Bacteria - 0; Metazoa - 0; Fungi - 0; Plants - 25; Viruses - 0; Other Eukaryotes - 0 (source: NCBI BLink).
AT1G22150	334	207	151.24	34	0	175	1733.93	123	0	24.36	8.35	29.41	8.25	29.95	157.13	194.71	47.17	44.48	1.1	7.13	2.95	2.03	20.49	18.49	57.14	9.39	3.72	41.69	0	5.92	2.66	32.1	0	0	0	Symbols: SULTR1;3 | sulfate transporter 1;3
AT1G22170	541	338.02	315.02	108	191	523	2931.04	2012.48	166.91	18.82	19.72	5.17	12.13	12.39	15.89	109.63	83.61	70.27	7.5	20	14.39	96.83	25.27	48.07	14.89	21.53	14.22	50.15	5.03	32.22	7.68	40.34	13.45	7.15	27.03	Symbols: | Phosphoglycerate mutase family protein
AT1G22190	0	0	1054.92	0	0	0	0	0	554	0	0	0	0	75.36	0	1.81	1.47	0	0	0	0	133.24	152.37	0	0	0	0	0	0	0	0	78.07	67.32	103.11	0	Symbols: | Integrase-type DNA-binding superfamily protein
AT1G22220	0	0	5	0	24	0	0	0	0	5.68	0	0	0	3.29	2.89	3.53	4.28	0	0	0	0	8.95	13.35	21.43	18.5	0	0	3.44	0	0	0	5.32	0	0	8.39	Symbols: | F-box family protein
AT1G22280	25	45.53	101	88	57	70	171	57	0	13.49	17.19	12.07	8.51	0	11.43	30.62	24.49	4.23	14.01	1.55	10.35	7.54	7.44	0	0	12.52	21.74	15.55	19.48	3.78	7.88	8.45	0	0	4.44	Symbols: PAPP2C | phytochrome-associated protein phosphatase type 2C
AT1G22310	64	239	319.79	94.02	121.36	141.26	331.03	245	3	7.77	10.69	8.29	12.74	10.9	9.59	26.83	26.27	11.21	6.46	8.76	3.78	36.25	17.27	28.7	6.71	17.46	16.26	40.19	12.73	26.94	10.71	11.02	9.08	1.61	21.56	Symbols: MBD8, ATMBD8 | methyl-CPG-binding domain 8
AT1G22340	396	118.41	97.99	297.64	145.11	265.75	412.39	243.19	0	85.04	0	1.57	6.42	10.5	5.59	0.61	0.67	69.23	61.03	10.43	9.74	1.22	9.66	0	0	2.24	11.57	0	0	9.59	3.69	3.29	0	0	15.8	Symbols: AtUGT85A7, UGT85A7 | UDP-glucosyl transferase 85A7
AT1G22360	12637.2	9620.41	8485.81	1474.57	2045.37	719.19	1289.58	1401.2	3402.79	145.05	76.85	291.66	177.9	136.95	731.35	239.11	66.72	606.08	954.5	39.75	35.41	443.7	403.28	11.18	22.05	290.4	89.39	148.96	307.34	192.55	348.72	356.88	102.37	148.95	142.83	Symbols: AtUGT85A2, UGT85A2 | UDP-glucosyl transferase 85A2
AT1G22370	563.01	16	244.92	43.65	772.82	291.85	369.91	74.67	383.93	17.74	20.52	306.29	318.92	46.03	95.09	81.44	61.07	38.92	62	10.54	11.36	55.45	31.44	0	0	4.65	8.49	29.29	81.51	0.33	4.5	26.48	25.13	28.84	44.3	Symbols: AtUGT85A5, UGT85A5 | UDP-glucosyl transferase 85A5
AT1G22380	358.83	4109.23	3411.14	1765.09	2035.42	1671.43	2408.64	1747.34	2061.27	269.94	169.34	420.42	92.08	54.2	199.45	85.09	25.09	17.93	18.33	61.57	55.92	105.96	355.6	105.38	106.4	81.28	100.24	129.72	312.27	62.68	104.11	82.43	96.07	149.08	67.3	Symbols: AtUGT85A3, UGT85A3 | UDP-glucosyl transferase 85A3
AT1G22400	989.15	964	4810.58	2706.99	2446.73	1911.2	1022.71	1508.84	3093.49	72.87	126.36	36.42	21.45	47.03	86.93	264.94	62.01	82.54	152.47	46.31	54.33	145.49	226.2	80.98	58.6	136.52	77.42	154.76	291.31	113.21	194.62	19.38	68.57	99.58	70.65	Symbols: UGT85A1, ATUGT85A1 | UDP-Glycosyltransferase superfamily protein
AT1G22410	10878.3	11995.8	8032.71	3157.65	3353.82	5032.91	15495.3	9648.6	2049.3	257.96	186.3	365.48	220.73	277.15	352.33	2104.41	1393.35	675.37	116.72	271.35	139.54	2061.63	195.74	598.51	294.56	28.51	228.68	925.17	151.66	582.31	273.58	776.77	195.4	73.24	349.53	Symbols: | Class-II DAHP synthetase family protein
AT1G22430	0	789.04	1864.1	0	0	0	0	0	0	7.96	3.42	1.61	3.62	9.8	51.64	10.44	15.36	0	0	0	0	13.45	89.98	8.28	42.96	2.7	0	13.54	73.78	2.79	23.2	0	0	0	0	Symbols: | GroES-like zinc-binding dehydrogenase family protein
AT1G22450	2581.53	4001.02	5482.85	2344.11	2791.35	3214.91	6602.43	7922.1	3133.8	325.91	168.29	349.3	372.43	281.15	172.68	372.63	254.55	297.08	104.57	237.15	175.96	363.45	163.93	254.82	236.82	131.96	251.74	202.56	77.16	528.79	213.83	352.36	312.2	202.41	260.81	Symbols: COX6B, ATCOX6B2 | cytochrome C oxidase 6B
AT1G22460	206	249	286.22	149.46	310	434.03	709	692.98	109	13.66	21.17	12.06	12.81	28.98	18.62	60.95	43.26	17.94	3.64	7.19	3.15	20.45	17.38	6.42	10.2	10.93	5.19	19.72	4.82	11.38	9.29	18.76	29.17	3.84	12.26	Symbols: | O-fucosyltransferase family protein
AT1G22510	0	33	74.7	0	0	20	74	33	56	10.5	19.59	0	0	12.14	7.5	9.44	10.71	0	0	4.95	2.26	5.69	16.03	0	0	0	0	0	0	4.42	1.77	0	19.66	17.43	0	Symbols: | RING/U-box protein with domain of unknown function (DUF 1232)
AT1G22530	0	0	0	0	26	0	0	0	0	0	0	5.73	0	0	31.78	131.21	77.17	0	0	0	0	0	0	140.24	77.54	0	0	0	0	0	0	0	0	0	5.79	Symbols: PATL2 | PATELLIN 2
AT1G22540	1334	1037.49	1754.84	1373.05	2442	1397.63	3249.34	3360.24	302.01	35.05	37.03	31.24	36.27	58.33	39.04	165.06	149.27	20.81	20.49	10.39	5.55	24.84	23.36	15.88	14.4	16.01	33.72	44.91	69.79	106.65	37.82	34.86	28.9	9.7	60.9	Symbols: | Major facilitator superfamily protein
AT1G22610	1182.01	1089	3142.24	975	907.24	1579.07	2110	2369	831.88	58.17	47.85	44.15	83.29	57.22	56.73	93.13	147.84	72.13	47.18	84.99	53.4	149.73	111.26	80.54	65.12	42.38	35.79	99.12	84.4	34.04	24.68	132.87	71.91	26.03	93.07	Symbols: | C2 calcium/lipid-binding plant phosphoribosyltransferase family protein
AT1G22620	799	600.98	1245.56	888	1652	1785.08	2901.56	2249.85	771	21.3	16.77	16.49	15.68	22.02	13.68	30.9	28.69	37.59	41.06	18.02	16.49	14.88	19.26	21.73	23.56	14.15	25.77	31.23	23.34	17.24	13.05	11.55	39.8	32.38	28.56	Symbols: ATSAC1 | Phosphoinositide phosphatase family protein
AT1G22630	1380.97	2429.48	1211.01	2489.99	0	667.65	2	4	582.34	74.79	78.77	0	0	117.39	113.65	0.43	1.01	805.39	597.74	61.24	219.99	203.04	579.65	72.06	261.94	665.28	570.92	286.77	676.01	287.23	498.01	328.82	84.11	263.12	0	Symbols: | unknown protein; LOCATED IN: chloroplast; EXPRESSED IN: 21 plant structures; EXPRESSED DURING: 13 growth stages; Has 87 Blast hits to 86 proteins in 34 species: Archae - 0; Bacteria - 13; Metazoa - 27; Fungi - 0; Plants - 40; Viruses - 0; Other Eukaryotes - 7 (source: NCBI BLink).
AT1G22660	619.42	305.06	469.99	428.97	354.03	524.16	440	321	232.84	20.15	26.28	21.1	34.21	40.73	34.53	39.32	41.57	24.5	10.55	11.72	9.58	31.71	24.36	49.89	34.52	34.69	9.17	27.41	18.59	21.04	14.46	17.21	24.71	20.66	8.96	Symbols: | Polynucleotide adenylyltransferase family protein
AT1G22680	613	246	621.2	0	83	165	368	597	39	1.99	10.21	16.35	14.82	0	1.92	23.21	13.78	68.49	38.33	7.5	8.35	43.58	23.2	51.84	55.07	0	0	43.15	49.77	35.02	9.63	32.66	9.48	1.93	20.66	Symbols: | unknown protein; FUNCTIONS IN: molecular_function unknown; INVOLVED IN: biological_process unknown; LOCATED IN: chloroplast; CONTAINS InterPro DOMAIN/s: Protein of unknown function DUF688 (InterPro:IPR007789); BEST Arabidopsis thaliana protein match is: unknown protein (TAIR:AT1G71970.1); Has 44 Blast hits to 44 proteins in 8 species: Archae - 0; Bacteria - 0; Metazoa - 0; Fungi - 0; P…
AT1G22700	2404.78	2168.76	3234.54	2290.56	3190.94	2448.89	627.01	1329.13	1929.88	51.3	39.14	58.58	75.58	96.4	43.79	10.87	15.29	117.5	50.46	64.86	49.62	84.3	58.32	58.86	33.18	52.51	84.8	57.59	41.85	86.22	47.58	74.62	71.32	43.4	88.98	Symbols: | Tetratricopeptide repeat (TPR)-like superfamily protein
AT1G22710	5148.79	8762.37	20026.4	4034.11	11536.7	11000.9	4572.75	3607.02	6841.62	711.5	189.67	374.89	231.96	786.21	208.35	193.43	162.73	112.6	565.54	88.56	80.57	471.15	1917.02	105.49	453.88	120.89	168.61	72.51	109.07	75.72	212.67	456.85	111.98	147.75	118.11	Symbols: SUC2, SUT1, ATSUC2 | sucrose-proton symporter 2
AT1G22730	262	692	590	253	474	962	523.99	459	106	11.24	7.81	4.43	7.4	53.11	18.04	10.21	9.89	17.89	38.8	31.47	36.21	28.51	43.16	30.57	26.4	25.13	57.38	37.18	43.68	24.11	63.31	52.06	11.84	14.47	29.34	Symbols: | MA3 domain-containing protein
AT1G22740	0	0	0	0	0	0	0	0	0	25.23	0	0	0	0	42.04	38.98	36.11	0	0	0	0	0	0	0	0	0	0	28.66	13.87	0	0	0	0	0	0	Symbols: RAB7, ATRABG3B, RAB75, RABG3B | RAB GTPase homolog G3B
AT1G22750	1291.54	2302.11	856.77	1489.42	2777.24	3390.29	106.95	1229.57	17.68	111.35	93.8	65.3	123.23	143.55	154.82	67.24	158.8	97.93	186.08	96.14	116.02	45.24	242.08	182.42	200.49	246.44	86.21	163.26	344.3	83.33	85.98	77.77	20.78	1.67	153.72	Symbols: | unknown protein; CONTAINS InterPro DOMAIN/s: Protein of unknown function DUF1475 (InterPro:IPR009943); Has 186 Blast hits to 155 proteins in 21 species: Archae - 0; Bacteria - 8; Metazoa - 3; Fungi - 0; Plants - 65; Viruses - 0; Other Eukaryotes - 110 (source: NCBI BLink).
AT1G22770	11303.7	7445.5	15948.6	19069	16863.4	20805.4	11423.7	13430.8	5050.68	267.59	401.87	196.08	188.6	942.62	259.33	271.46	499.38	205.94	258.99	140.84	113.41	101.74	182.61	138	119.96	260.49	138.86	198.41	257.1	70.75	123.78	82.15	119.08	83.89	226.12	Symbols: GI, FB | gigantea protein (GI)
AT1G22790	388.9	154	208	297.74	122	719	910.08	1089.22	108.84	8.32	7.71	17.84	14.76	0	14.06	26.32	41.54	21.98	8.54	15.57	18.16	10.87	15.3	10.81	4.76	4.43	21.02	8.08	4.52	23.73	6.77	16.57	24.01	5.12	8.22	Symbols: | unknown protein; FUNCTIONS IN: molecular_function unknown; INVOLVED IN: biological_process unknown; LOCATED IN: plasma membrane; EXPRESSED IN: 22 plant structures; EXPRESSED DURING: 13 growth stages; BEST Arabidopsis thaliana protein match is: unknown protein (TAIR:AT1G34010.1); Has 35333 Blast hits to 34131 proteins in 2444 species: Archae - 798; Bacteria - 22429; Metazoa - 974; Fungi…
AT1G22800	75	89	186	32.43	70	142	246	241	12	9.44	5.86	9.43	4.59	8.09	4.51	6.8	5.27	8.72	2.62	10.21	7.22	16.84	6.98	108.03	17.1	0	6.67	0.9	1.91	11.88	2.2	10.28	4.99	1.09	15.03	Symbols: | S-adenosyl-L-methionine-dependent methyltransferases superfamily protein
AT1G22840	2670.25	2379.03	4212.89	1542	2634.73	1785.98	3972.96	4736.12	2136	166.91	103.86	128.07	176.57	192.54	135.26	277.05	185.69	442.84	139.3	318.49	229.08	416.85	272.59	217.87	281.53	129.39	166.69	235	128.02	429.97	312.59	336.57	282.73	235.5	384.56	Symbols: CYTC-1, ATCYTC-A | CYTOCHROME C-1
AT1G22850	2042.82	3526.99	2922.02	2478.8	2282	2958.03	451	913	4850	91.67	76.35	78.46	71.62	226.28	60.02	9.64	13.64	70.85	90.88	68.56	82.09	103.09	153.14	98.97	103.79	146.43	118.6	104.28	169.01	61.7	96.74	88.71	97.84	107.61	79.84	Symbols: | SNARE associated Golgi protein family
AT1G22860	519.97	311	529.69	860.88	412.75	494	922	839.99	130	18.81	29.6	6.86	18.98	32.01	8.32	15.45	14.62	43.09	23.13	18.85	12.87	47.19	23.23	69.58	32.1	45.65	49.99	54.38	23.95	24.39	14.67	49.2	17.27	9.1	46.31	Symbols: | Vacuolar sorting protein 39
AT1G22910	168	193.98	331	166	157.01	160	1132.84	1050.5	143.98	12.45	4.76	9.13	9.15	32.7	7.97	52.99	51.09	10.11	3.73	18.09	11.37	17.02	3.65	42.34	20.06	9.59	16.31	20.75	11.82	19.58	6.53	14.49	26.61	11.33	26.41	Symbols: | RNA-binding (RRM/RBD/RNP motifs) family protein
AT1G22920	622	654.63	1259.6	531.96	632	820	1581.63	1614.68	777.98	11.47	19.54	18.87	18.74	23.05	16.25	35.78	31.5	24.17	32.69	19.06	13.96	45.25	27.67	28.04	26.71	24.02	24.92	12.44	10.56	42.96	28.8	19.69	21.87	20.35	28.38	Symbols: CSN5A, JAB1, AJH1 | COP9 signalosome 5A
AT1G22930	429.76	188	2154.01	348	678.69	1166.62	5153.12	2082.12	1909	35.23	19.12	21.3	11.8	29.69	41.77	154.08	97.13	34.61	17.52	9.9	8.68	9.51	55.57	62.51	26.4	38.34	24.81	43.33	73.58	14.6	13.38	22.03	28.75	29.7	84.9	Symbols: | T-complex protein 11
AT1G22940	2505.42	1240.09	2417.99	1186	1906.4	1585.36	2359.87	1630.08	1543.04	47.16	23.43	37	19.72	257.7	67.94	121.88	122.18	41.12	45.07	19.21	18.22	17.04	26.69	34.23	32.36	35.6	27.48	32.13	31.53	21.02	13.18	22.24	19.82	23.72	17.89	Symbols: TH1, TH-1, THIE | thiamin biosynthesis protein, putative
AT1G22960	75	133	102	71	95.38	155	232	203	0	5.64	8.84	5.18	3	10.87	4.15	8.28	6.86	6.37	5.14	11.02	7.47	12.24	15.56	24.7	11.38	15.24	14.26	22.09	10.31	17.32	15	3.14	0	0	11.69	Symbols: | Pentatricopeptide repeat (PPR) superfamily protein
AT1G22990	307.15	295	109.07	80	0	212.14	555.88	263.29	251	0	20.49	35.01	2.78	26.67	19.86	27.89	51.98	21.64	11.39	28.07	8.62	2.22	3.04	0	0	4.5	30.16	0	0	20.94	14.65	23.75	274.92	64.53	0	Symbols: HIPP22 | Heavy metal transport/detoxification superfamily protein
AT1G23000	53	241	58.31	91.32	110.47	106	128	384	74.51	2.94	7.29	0	3.71	2.13	4.32	7.04	22.54	7.64	0	28.03	6.71	25.55	1.03	23.75	0	1.53	24.37	16.53	0	17.75	0.68	23.36	18.02	1.3	32.86	Symbols: | Heavy metal transport/detoxification superfamily protein
AT1G23010	631	821.24	1475.06	305	515	667	815	987	160	47.4	19.64	17.42	14.97	72.17	23.95	24.12	31.4	70.2	94.05	16.31	11.15	28.85	19.85	12.44	27.71	32.7	35.36	81.85	61.51	8.09	17.23	28.63	6.23	3.77	59.05	Symbols: LPR1 | Cupredoxin superfamily protein
AT1G23020	162	0	304	0	12	5	3	13	20	24.26	4.66	0	0	28.23	21.88	15.88	14.08	7.28	1.25	1.68	1.54	7.52	19.29	5.29	10.86	0	0	49.07	32.34	0	0	0	6.39	9.53	9.46	Symbols: FRO3 | ferric reduction oxidase 3
AT1G23050	81.14	51	0	23.01	18	0	0	0	0	0	1.78	0	1.82	6.02	71.5	149.22	127.62	18.36	18.41	0	0	0	0	0	0	10.77	10.12	30.89	19.78	9.67	5.76	13.26	0	0	13.68	Symbols: | hydroxyproline-rich glycoprotein family protein
AT1G23080	82.18	3144.71	5100.56	6791.82	6	123.52	141.03	224.67	2	34.97	4.61	0	130.7	77.6	27.01	20.6	68.94	5.45	2.7	27.86	11.19	107.21	52.44	104.44	46.72	49.26	112.79	31.23	8.62	72.61	56.69	38.1	4.55	1.14	4.06	Symbols: PIN7 | Auxin efflux carrier family protein
AT1G23090	466.01	2063.48	4550.61	3004.73	1989.02	1140	1870	4409.16	1497.9	266.56	50.72	52.49	146.93	98.9	151.05	45.46	49.44	46.5	9.74	61.45	45.53	147.82	23.22	60.77	42.54	13.69	98.11	133.18	22.99	143.97	168.07	84.9	73.56	24.45	78.58	Symbols: AST91, SULTR3;3 | sulfate transporter 91
AT1G23100	0	0	1966.4	0	754.03	1089.74	2752.01	2757.79	599	103	27.22	37.14	100.34	59.06	30.76	122.62	78.01	0	0	116.16	58.26	70.75	24.01	576.35	222.19	75.57	0	93.39	7.96	0	0	0	80.76	67.56	34.85	Symbols: | GroES-like family protein
AT1G23180	582	478	1002	480.74	451	554	149	337	171	22.07	14.56	7.65	8.37	40.34	6.79	4.12	5.99	22.62	12.79	15.17	4.83	44.2	19.08	38.1	11.47	20.19	34.34	105.17	60.09	9.79	4.03	44.22	25.87	14.08	13.99	Symbols: | ARM repeat superfamily protein
AT1G23190	717.11	980	0	795	1913	440	803	976	456	178.2	306.86	59.15	273.76	505.71	197.64	248.18	269.34	26.84	32.14	74.64	69.36	0	0	0	0	105.36	48.79	183.32	260.74	50.92	57.84	30.03	56.03	45.63	62.35	Symbols: PGM3 | Phosphoglucomutase/phosphomannomutase family protein
AT1G23200	388	1047.05	2745.95	53	66.07	1071.81	328.75	411.33	164	22.06	30.45	11.89	6.97	35.76	36.59	13.18	18.9	4.66	25.63	3.03	8.49	12.41	193.13	3.55	136.12	29.28	9.29	9.3	53.37	3.11	34.41	36.24	6.26	8.97	5.6	Symbols: | Plant invertase/pectin methylesterase inhibitor superfamily
AT1G23210	71	0	0	0	28	25	73	65	3	2.74	0	1.75	2.65	0	3.94	5.45	6	14.42	1.93	7	0.59	0	0	15.9	0	3.91	0	19.71	0.86	0	0	0	11.87	1.85	6.19	Symbols: AtGH9B6, GH9B6 | glycosyl hydrolase 9B6
AT1G23220	65	79	475.99	30	201	181	289	611	142	2.2	9.72	0.92	8.96	3.73	8.88	14.23	25.44	26.83	0.99	14.17	8.19	30.43	8.48	14.66	10.63	14.32	10.52	21.51	0	29.42	0.83	8.9	41.7	7.79	24.23	Symbols: | Dynein light chain type 1 family protein
AT1G23230	272	768	1029	836	1166	1235	1912.02	1385.4	245	34.95	15.95	9.73	22.43	31.53	23.31	54.58	68.95	28.79	27.19	22.28	10.34	28.88	27.63	31.16	8.9	39.16	23.9	67.25	26.05	12.08	7.98	39.63	19.66	5.4	49.73	Symbols: | FUNCTIONS IN: molecular_function unknown; INVOLVED IN: response to salt stress; EXPRESSED IN: 24 plant structures; EXPRESSED DURING: 15 growth stages; CONTAINS InterPro DOMAIN/s: Mediator complex subunit Med23 (InterPro:IPR021629).
AT1G23280	311.95	401.95	369	202	530.31	343	690.02	746.7	862.18	18.92	14.47	18.13	11.44	33.06	9.48	34.75	33.83	45.06	19.68	40.02	11.02	88.09	21.94	122.91	61.08	10.45	23.4	9.26	7.88	67.83	28.74	10.01	33.1	44.51	41.9	Symbols: | MAK16 protein-related
AT1G23290	0	401	4954.46	0	0	0	0	0	253.44	190.34	31.57	22.35	25.15	146.53	111.27	338.34	230.57	0	0	0	0	196.48	54.59	9.87	7.84	7.06	0	20.37	5.71	92.59	39.64	36.53	48.67	11.01	0	Symbols: RPL27A, RPL27AB | Ribosomal protein L18e/L15 superfamily protein
AT1G23340	644.99	439.04	509.67	104	313	592.3	1099.25	821.17	265	7.37	13.02	4.22	8.11	34.14	5.61	13.29	14.99	31.87	27.81	13.34	8.95	26.94	10.68	22.39	22.22	6.71	14.07	18.9	25.73	22.39	13.16	22.96	15.44	20.94	28.3	Symbols: | Protein of Unknown Function (DUF239)
AT1G23360	1041	734.09	1071.95	745	7951.03	6146.34	177.33	1946.03	7308.91	16.07	185.6	30.81	47.65	29.93	207.57	8.16	44.1	65.53	8.38	172.25	200.15	135.85	56.54	95.95	38.16	149.86	59.73	97.68	29.59	70.51	21.82	57.1	215.51	258.24	174.38	Symbols: MENG | S-adenosyl-L-methionine-dependent methyltransferases superfamily protein
AT1G23400	416	666	1464.94	1003	841	2357.64	339.03	473.03	1047	55.65	15.11	29.77	55.44	101.62	22.53	6.25	13.19	12.37	23.87	36.04	30.28	20.35	16.47	48.01	31.31	19.8	69.54	49.41	50.6	25.43	26	22.61	18.17	12.61	18.21	Symbols: CAF2, ATCAF2 | RNA-binding CRS1 / YhbY (CRM) domain-containing protein
AT1G23440	608.95	402	1777.98	521	970	1109	2882.11	1493.03	1226	48.54	45.9	23.37	19.11	32.11	51.6	113.97	74.06	33.58	49.77	20.62	30.69	17.47	41.06	24.89	49.71	51.57	17.05	25.49	31.93	35.49	21.01	18.22	46.02	73.83	20.05	Symbols: | Peptidase C15, pyroglutamyl peptidase I-like
AT1G23460	482	312	516.48	198	279	501	822.1	770.09	343	11.51	9.21	10.54	9.86	43.05	11.65	19.37	16.62	20.62	1.92	16.52	7.21	15.89	2.75	16.04	13.18	3.51	8.25	62.23	9.14	15.52	6.63	22.19	17.03	12.3	9.45	Symbols: | Pectin lyase-like superfamily protein
AT1G23480	0	0	0	16	0	26	92	63	15	0	0	0	2.24	4.14	5.25	26.72	74.5	0	0	6.6	7.69	0	0	0	0	14.26	6.25	22.76	2.18	0	0	0	8.76	1.13	0	Symbols: ATCSLA03, CSLA03, ATCSLA3, CSLA3 | cellulose synthase-like A3
AT1G23530	353	69	105	60	82	106	2119.74	5759.76	106	3.67	5.6	4.61	6.04	5.97	17.24	34.11	41.06	56.26	2.22	12.46	4.92	15.67	0.52	16.61	4.05	0	10.09	36.67	6.92	14.18	2.29	15.13	15.91	5.11	21.65	Symbols: | unknown protein; BEST Arabidopsis thaliana protein match is: unknown protein (TAIR:AT1G70470.1); Has 38 Blast hits to 38 proteins in 12 species: Archae - 0; Bacteria - 0; Metazoa - 0; Fungi - 0; Plants - 37; Viruses - 0; Other Eukaryotes - 1 (source: NCBI BLink).
AT1G23550	36	21	33	0	0	33	39	19	0	0	0	7.87	1.81	9.1	2.04	6.12	2.01	5.65	6.37	5.82	2.17	6.66	1.89	9.3	6.11	7.41	0	0	0	11.35	1.82	3.23	0	0	0	Symbols: SRO2 | similar to RCD one 2
AT1G23710	0	148	179.02	23	106	0	0	0	212.15	2.54	66.76	12.05	3.49	2.81	49.42	32.33	51.27	0	0	0	0	6.94	21.23	4.68	11.79	6.73	3.78	13.28	102.18	23.95	14.79	6.55	14.09	7.4	14.39	Symbols: | Protein of unknown function (DUF1645)
AT1G23740	12124.6	18468.8	22606.2	5860.11	3483.38	12253.7	442	3591.07	11693.9	1004.57	104.29	275.4	480.58	1244.32	657.19	41.5	365.61	398.54	677.15	356.07	391.8	361.48	367.8	902.81	776.26	186.59	288.76	604.79	546.26	359.53	637.98	538.46	234.44	279.24	191.78	Symbols: | Oxidoreductase, zinc-binding dehydrogenase family protein
AT1G23750	1650.99	1267.4	1586.3	951.99	1759.03	3229.28	4966.2	5679.17	1584.83	109.67	98.95	110.08	82.25	29.59	145.97	196.25	169.68	108.69	53.49	90.34	80.39	58.08	99.14	124.68	112	35.14	75.36	105.25	62.03	58.05	32.82	75.59	112.88	81.76	74.55	Symbols: | Nucleic acid-binding, OB-fold-like protein
AT1G23760	274	203.1	125.01	27	25.34	147	193	198	14	2.67	0	0	3.76	0	4.46	10.2	4.51	15.24	0.86	28.64	5.95	169.78	10.26	24.04	7.63	0	26.55	28.92	5.32	47.28	2.19	75.97	18	0.27	0.46	Symbols: JP630, PG3 | BURP domain-containing protein
AT1G23780	707.06	804	1061.18	789	2362.02	1615	1347.9	1268.03	1121	15.91	28.16	28.77	13.15	48.44	20.36	29.16	26.01	13.87	32.15	21.19	16.83	13.33	25.33	6.35	6.57	16.84	17.72	51.31	51.64	14.55	15.56	39.26	18.76	18.74	35.64	Symbols: | F-box family protein
AT1G23790	154.42	10	88	16.23	17	39.01	148.32	235.99	2	0	0	0	3.2	0	4.23	25.9	13.45	20.12	1.21	8.84	3.14	46.51	0	25.44	0.98	4.54	9.04	21.11	0.63	16.6	0.44	10.32	7.45	0.16	16.28	Symbols: | Plant protein of unknown function (DUF936)
AT1G23800	0	0	6524.04	907	0	530	8230.02	5274.03	122	167.91	42.92	118.01	13.3	57.07	157.06	103.91	121.22	0	0	3.66	4.67	3.3	70.36	1.05	10.44	45.4	12.99	13.25	90.54	0	0	3.85	12.23	11.65	0	Symbols: ALDH2B7, ALDH2B | aldehyde dehydrogenase 2B7
AT1G23820	3375.77	4964.71	311.21	1461.28	3388.34	4108.14	3678.25	5170.58	2245.21	164.32	125.81	161.98	254.48	238.17	177.73	219.94	210.34	129.82	102.78	110.24	67.04	10.85	4.28	24.88	9.46	12.54	41.85	70.16	47.69	70.31	72.02	72.6	142.02	146.59	164.08	Symbols: SPDS1 | spermidine synthase 1
AT1G23890	778	878	1017.08	159	1044.98	846.08	2766.19	1501.01	376	18.26	3.82	24.58	12.87	30.2	32.56	73.2	67.26	16.28	23.8	7.39	5.57	53.03	41.57	20.88	35.68	14.94	44.49	24.96	23.18	24.59	16.86	31.51	26.75	13.48	55.53	Symbols: | NHL domain-containing protein
AT1G23965	692.48	265.7	0	430.44	759.63	256	11	180	303	7.33	30.11	22.28	36.49	28.85	14.95	1.27	6.72	455.23	38.08	138.49	100.61	0	0	40.59	39.55	40.06	43.73	335.59	104.44	197.29	126.62	99.45	279.94	256.17	87.22	Symbols: | unknown protein; FUNCTIONS IN: molecular_function unknown; INVOLVED IN: biological_process unknown; LOCATED IN: cellular_component unknown; BEST Arabidopsis thaliana protein match is: unknown protein (TAIR:AT1G70270.1); Has 30 Blast hits to 30 proteins in 8 species: Archae - 0; Bacteria - 0; Metazoa - 0; Fungi - 0; Plants - 30; Viruses - 0; Other Eukaryotes - 0 (source: NCBI BLink).
AT1G23980	30	86.54	0	0	0	85	272.79	223	24	2.39	4.78	0	0	13.47	2.33	9.86	7.15	6.1	0	7.39	4.76	0	0	0	0	0	0	0	0	5.09	4.37	8.36	9.28	3.46	0	Symbols: | RING/U-box superfamily protein
AT1G24020	20160	10976	109379	14018.4	45548.3	13709.8	57310.4	33410.7	4693.01	5254.33	1530.26	324.06	434.79	597.98	1307.85	12736.9	4514.01	1539.07	549.54	1953.99	888.88	1062.98	3437.3	10.3	888.78	249.6	608.61	1367.07	128.29	1119.05	143.42	891.43	2451.47	28.97	462.65	Symbols: MLP423 | MLP-like protein 423
AT1G24030	237	167	183	76	107	186.91	1735.16	1253	207	10.33	7.83	5.47	10.47	19.8	12.78	46.76	40.14	19.13	0.72	8.84	5.98	17.79	3.89	10.73	1.67	0	7.85	68.21	27.84	20.76	6.55	31.9	15.12	4.63	11.15	Symbols: | Protein kinase superfamily protein
AT1G24050	1046	1080	1850.35	619.8	1025	1322.1	2352	2706.97	861	59.9	40.61	47.51	61.31	83.7	42.15	101.14	67.44	76.94	60.88	108.54	63.16	105.63	77.59	119.42	64.01	61.55	78.41	55.3	53.55	240.38	98.57	73.02	80.2	54.67	157.45	Symbols: | RNA-processing, Lsm domain
AT1G24090	553.13	622.22	1502.66	536	848.02	1241.01	1334.94	1361.26	783.86	81.6	40.54	28.4	36.84	28.94	34.91	55.42	47.05	38.21	28.75	17.48	13.7	47.7	58.61	22.5	12.84	26.5	25.85	29.15	29.72	25.29	14.84	42.92	28.77	27.02	55.54	Symbols: | RNase H family protein
AT1G24095	22	148	36.01	0	0	193	82	76	77.02	12.56	7.96	6.82	5.68	4.54	5.82	5.44	3.84	14.37	12.98	4.86	7.29	2.57	6.78	1.74	9.77	0	0	0	0	3.45	4.06	2.83	3.98	5.64	0	Symbols: | Putative thiol-disulphide oxidoreductase DCC
AT1G24120	1234.11	1458.2	2696.08	1345.56	1397	1798.53	2618.93	2429.01	1181	37.98	35.22	25.87	18.79	88.09	41.16	55.1	58.26	27.14	20.85	16.57	13.97	24.48	40.37	17.85	22.1	33.47	23.72	35.85	27.33	18	17.68	30.49	19.82	22.09	41.75	Symbols: ARL1 | ARG1-like 1
AT1G24130	2387.05	603.26	1569.51	1143.89	657.57	5103.46	1296.94	1180.07	871	77.29	115.34	58	46.9	129.35	101.5	37.92	77.08	62.67	433.48	33.86	35.89	94.75	151.67	20.07	101.48	85.98	51.46	110.03	1011.36	31.4	58.43	18.14	34.03	72.54	72.96	Symbols: | Transducin/WD40 repeat-like superfamily protein
AT1G24140	299.82	0	123	0	0	202	162.06	214	30	14.78	1.82	4.2	2.11	293.04	10.1	16.75	15.55	7.26	15.85	3.35	5	5.12	6.51	0.17	21.94	0	0	0	0	0	0	0	2.33	1.57	0	Symbols: | Matrixin family protein
AT1G24160	117	379	632.6	0	758.1	1071.22	704.97	1349.25	43	16.12	10.24	12.98	12.82	15.63	18.23	15.55	16.99	16.47	14.85	7.04	7.24	6.65	5.15	10.04	2.29	0	0	33.99	13.84	12.3	8.65	7.82	7.25	3.83	10.69	Symbols: | unknown protein; FUNCTIONS IN: molecular_function unknown; INVOLVED IN: biological_process unknown; LOCATED IN: cellular_component unknown; EXPRESSED IN: guard cell; BEST Arabidopsis thaliana protein match is: unknown protein (TAIR:AT1G70100.3).
AT1G24180	90.11	185	0	19	36	83	168	126.93	0	96.74	13.46	0	123.28	0	6.39	16.48	12.67	22.26	7.86	5.31	5.69	0	0	0	0	80.73	3.45	0	0	11.98	4.64	10.78	0	0	10.26	Symbols: IAR4 | Thiamin diphosphate-binding fold (THDP-binding) superfamily protein
AT1G24190	178	77.98	150.15	318.53	553.29	713.19	801.18	841.58	159	7.46	22.73	5.65	11.93	20.09	14.42	25.38	26.98	25.61	7.8	13.4	8.53	18.14	8.77	9.9	0.72	31.6	27.44	33.07	10.39	14.97	9.62	13.43	10.74	4.16	19.46	Symbols: SNL3 | SIN3-like 3
AT1G24260	621	3	438	159.99	57	481	2	115.19	183	6.29	9.84	9.16	2.67	6.23	54.04	1.56	5.84	37.17	6.33	10.42	7.24	7.23	3.79	67.87	12.18	8.5	18.08	43.36	24.2	4.81	1.48	0	39.7	44.51	7.58	Symbols: SEP3 | K-box region and MADS-box transcription factor family protein
AT1G24267	1744.96	1170.89	1398.91	1106.48	1243.02	1322	1489	1678.02	856	44.1	44.98	41.26	43.81	68.13	28.3	45.44	41.12	57.69	33.52	16.97	15.17	29.88	31.99	12.34	15.58	54.66	38.33	29.39	32.2	27.31	25.26	42.57	43.85	50.48	40.99	Symbols: | Protein of unknown function (DUF1664)
AT1G24270	100	0	111	23	0	43	195	145	62	0	4.35	7.78	5.72	0	5.41	11.81	12.22	43	11.07	11.16	6.36	25.23	4.01	0	0	11.12	15.87	31.21	15.82	0	0	23.61	15.62	16.71	0	Symbols: | unknown protein; BEST Arabidopsis thaliana protein match is: unknown protein (TAIR:AT5G13090.1); Has 84 Blast hits to 83 proteins in 13 species: Archae - 0; Bacteria - 0; Metazoa - 0; Fungi - 0; Plants - 84; Viruses - 0; Other Eukaryotes - 0 (source: NCBI BLink).
AT1G24300	599.67	1009.87	441.14	887.67	1359.07	1180.77	1968.11	1454.24	29	46.13	39.38	15.05	33.08	51.69	15.6	25.55	27.68	20.29	13.01	27.56	15.35	13.59	20.69	54.82	14.89	47.49	42.63	53.73	15.85	23.46	26.22	24.24	6.25	3.16	33.75	Symbols: | GYF domain-containing protein
AT1G24310	422	465	989	387	560	920	964	1234.06	247.01	12.66	14.35	9.11	14.22	24.46	8.88	22.92	21.38	19.29	14.93	30.96	19.87	30.05	13.33	43.41	34.24	33.54	39.01	17.32	16.22	20.39	9.29	41.14	36.08	15.46	21.47	Symbols: | unknown protein; FUNCTIONS IN: molecular_function unknown; INVOLVED IN: biological_process unknown; LOCATED IN: nucleolus; EXPRESSED IN: 20 plant structures; EXPRESSED DURING: 13 growth stages; Has 2922 Blast hits to 2454 proteins in 263 species: Archae - 0; Bacteria - 57; Metazoa - 1043; Fungi - 654; Plants - 388; Viruses - 11; Other Eukaryotes - 769 (source: NCBI BLink).
AT1G24330	4012.76	551.44	801.09	359.09	134	1385	862	894	695.02	17.55	87.65	8.19	22.44	33.95	13.37	12.47	22.9	46.44	103.59	32.71	40.11	50.27	19.45	0	0	36.68	18.16	3.54	0.98	11.39	14.55	36.13	36.91	28.82	18.09	Symbols: | ARM repeat superfamily protein
AT1G24340	73	224.99	216	129	232	607	405	488	57.95	2.55	8.57	2.56	5.47	17.04	15.62	19.37	23.88	18.42	20.07	7.79	4.2	3.51	14.02	28.39	46.86	12.83	20.76	15.24	15.88	14.51	27.96	26.93	8.18	7.81	21.5	Symbols: EMB260, EMB2421 | FAD/NAD(P)-binding oxidoreductase family protein
AT1G24350	0	38	110	7	46	4	20.53	15	32	0	0	1.78	0	0	2.53	3.64	2.84	0	0	2.37	0.63	6.72	5.21	2.92	0.75	0	4.58	13.9	3.42	4.24	2.17	0	6.04	4.87	6.23	Symbols: | Acid phosphatase/vanadium-dependent haloperoxidase-related protein
AT1G24360	2557.01	2112.12	4127.15	2923.53	4101.81	1826.96	3111.24	3937.33	2497.67	105.76	134.22	47.55	97.34	88.23	83.88	153.13	110.67	120.77	35.06	189.21	108.37	126.99	109.82	256.84	132.36	47.27	359.76	90.4	31.75	124.54	41.84	106.64	144.4	55.84	257.44	Symbols: | NAD(P)-binding Rossmann-fold superfamily protein
AT1G24420	81	0	153.05	0	31	199	509.63	188.8	0	0	0	0	0	10	0.97	5.04	0.45	0	4.28	9.87	10.62	3.77	13.62	0	0	0	0	17.98	43.56	0	0	0	0	0	19.69	Symbols: | HXXXD-type acyl-transferase family protein
AT1G24430	0	284	444	0	127	378	275.87	261	421.08	25.31	27.05	0	0	74.52	6.56	0.32	6.63	0	0	23.3	17.53	13.16	12.72	0	0	26.89	0	3.77	0.84	54.75	29.08	7.8	49.93	61.45	18.01	Symbols: | HXXXD-type acyl-transferase family protein
AT1G24440	358	321.02	1156.41	504.33	758.29	373.53	528.46	340.38	532	22.98	16.01	43.06	8.83	19.37	32.62	84.59	38.62	6.94	16.16	8.6	15.98	8.31	33.5	9.87	15.38	4.68	11.23	6.75	1.48	11.82	9.44	16.76	15.77	35.73	15.3	Symbols: | RING/U-box superfamily protein
AT1G24450	770.37	799.03	1661.51	523.65	1003.03	1370	6050.49	3708	970	9.67	62.93	38.88	29.62	24.76	63.14	350.29	387.93	31.78	54.45	58.83	46	102.93	60.78	25.24	40.57	65.75	37.1	33.92	33.13	79.74	45.4	47.77	112.87	70.65	72.86	Symbols: NFD2 | Ribonuclease III family protein
AT1G24460	611.35	564	1229	901.99	955.06	1809.66	2029.09	1624.62	223	42.43	25.87	10.67	37.39	59.4	19.82	32.91	34.3	28.15	32.21	14.14	11.73	23.09	50.18	46.74	33.33	26.01	32.47	44.48	34.51	29.47	22.39	36.92	8.3	5.23	21.7	Symbols: | unknown protein; FUNCTIONS IN: molecular_function unknown; INVOLVED IN: biological_process unknown; LOCATED IN: cellular_component unknown; EXPRESSED IN: 22 plant structures; EXPRESSED DURING: 14 growth stages; BEST Arabidopsis thaliana protein match is: unknown protein (TAIR:AT4G31570.1).
AT1G24470	255	121	0	14	0	242	0	22	0	3.29	0	2.7	0	18.27	5.02	0.03	0.19	6.03	4.68	5.95	9.93	0	0	12.69	2.23	0	2.54	8.41	0	4.42	0.6	0	0	0	0	Symbols: KCR2, ATKCR2 | beta-ketoacyl reductase 2
AT1G24490	1135	1322	1298.33	2432.92	1608.48	2142.23	732	1171.73	1111	28.66	36.16	21.06	24.52	33.97	28.2	14.96	17.21	85.72	57.85	33.03	18.65	44.96	71.32	71.54	38.03	70.86	66.23	58.6	40.88	36.81	43.08	40.67	20.35	18.64	27.7	Symbols: ALB4, ARTEMIS | OxaA/YidC-like membrane insertion protein
AT1G24510	3566.04	2539	5133.01	3250.58	6096.15	3182	12846	13962.4	2752	63.47	72.99	36.64	58.65	211.66	46.08	210.8	186.53	81.57	43.77	57.02	28.66	129.49	41.84	123.98	70.9	28.1	52.42	320.64	149.83	87.41	33.97	54.41	57.86	38.52	53.16	Symbols: | TCP-1/cpn60 chaperonin family protein
AT1G24560	507.36	803.98	785.44	533.36	802	1305	1941	1453.73	465.76	31.15	29.77	22.5	27.37	56.2	40.39	90.7	88.06	31.19	26.21	9.6	7.78	18.05	42.38	37.02	30.16	31.84	46.1	77.36	25.96	11.01	9.58	31.27	18.44	13.26	32.84	Symbols: | unknown protein; BEST Arabidopsis thaliana protein match is: unknown protein (TAIR:AT3G49055.1); Has 71940 Blast hits to 38124 proteins in 2481 species: Archae - 1358; Bacteria - 12126; Metazoa - 32861; Fungi - 6786; Plants - 4024; Viruses - 195; Other Eukaryotes - 14590 (source: NCBI BLink).
AT1G24570	36.43	0	0	0	0	0	0	0	0	0	1.51	0.5	0	0	0.49	3.08	0.68	6.56	21.33	0	0	0	0	0	0	0	0	0	0	0	0	3.85	0	0	0	Symbols: | Protein of unknown function (DUF707)
AT1G24610	451.01	238	388.95	395.98	597.97	561	325	469.88	139	9.7	8.63	5.24	10.65	16.38	11.14	6.62	10.75	16.73	7.99	8.62	6	18.54	6.35	42.72	26.59	14.55	39.34	86.59	68.45	19.14	11.25	15.61	19.7	12.22	29.03	Symbols: | Rubisco methyltransferase family protein
AT1G24620	0	9	4068.13	0	37	12	75.99	35.09	0	21.72	38.63	37.6	8	3.98	5.24	10.56	15.09	0	0	2.05	1.64	10.8	87	0	7.33	14.05	0	0	0	4.55	3.8	4.4	0	0	7.51	Symbols: | EF hand calcium-binding protein family
AT1G24625	0	62	78	53	8	128.38	839	1430	0	5.41	3.91	32.3	7.52	30.32	9.24	15.51	50.57	0	0	4.32	5.75	9.21	9.98	40.88	56.78	0	6.09	59.09	79.01	16.49	16.31	0	0	0	5.09	Symbols: ZFP7 | zinc finger protein 7
AT1G24706	909	639	977.09	998.19	1811.65	1370	2072	1413.94	565	18.81	10.98	12.37	6.86	38.27	16.79	35.92	35.21	44.73	16.12	27.86	18.05	44.86	34.28	93.09	33.56	71.95	68.84	85.08	29.29	23.89	20.14	48.8	28.84	15.9	95.75	Symbols: THO2 | THO2
AT1G24764	1908.4	1027.79	2364.11	1265.37	1373.6	3561.88	2837.45	3883.63	891.99	41.88	28.05	56.38	42.16	41.13	22.77	24.54	35.91	66.05	15.57	82.46	45.55	67.29	21.01	129.61	34.36	20.95	70.21	88.6	33.43	71.56	25.37	103.68	75.88	11.87	84.87	Symbols: ATMAP70-2, MAP70-2 | microtubule-associated proteins 70-2
AT1G24793	0	0	51	0	7	0	0	0	0	7.05	0	0	18.05	4.11	2.94	4.3	6.34	0	0	0	0	11.89	26.75	3.34	10.21	5.07	0	5.88	0	0	0	0	0	0	6.24	Symbols: | UDP-3-O-acyl N-acetylglycosamine deacetylase family protein
AT1G25145	17	290.01	0	0	0	0	0	0	0	4.56	2.06	2.92	0	2.66	6.46	12.8	12.38	19.91	9	0	0	0	0	0	0	5.59	0	0	0	23.65	12.16	0	0	0	0	Symbols: | UDP-3-O-acyl N-acetylglycosamine deacetylase family protein
AT1G25220	506.04	372	786.59	517.99	7462.18	701	1166	1120.01	343	19.38	102.73	33.57	143.43	193.73	126.65	91.74	87.6	39.75	14.86	17.47	11.07	31.18	14.89	80.06	37.51	18.26	23.02	44.89	18.31	20.22	8.44	21.01	47.71	21.05	319.94	Symbols: ASB1 | anthranilate synthase beta subunit 1
AT1G25240	85	0	708.22	0	33	207.12	58	19	0	19.31	14.3	9.47	3.12	5.7	5.51	0.93	0.28	0.39	20.54	1.24	5.88	3.27	26.3	0	13.44	7.15	0	0	0	0	0	0	0	0	4.42	Symbols: | ENTH/VHS/GAT family protein
AT1G25260	1113.92	886.99	1372.51	780	1019.76	593.99	1728	2055	542.86	40.27	25.34	22.01	29.5	50.75	22.31	60.55	54.52	110.1	23.87	28.63	8.48	50.06	26.89	35.66	18.55	30.03	64.05	66.21	21.48	64.8	24.42	20.74	51.08	44.64	33.05	Symbols: | Ribosomal protein L10 family protein
AT1G25280	1749.08	2394.22	2679.98	1229.27	608.85	2420.76	4991.94	2988.55	1057.52	76.27	53.15	58.99	71.39	135.42	147.58	319.98	240.78	97.51	139.22	37.8	26.18	91.89	94.27	91.86	89.02	42.87	77.34	124.54	98.76	86.37	60.34	63.03	66.55	50.33	46.83	Symbols: AtTLP10, TLP10 | tubby like protein 10
AT1G25290	387	375.89	474	223	408.95	596	207.05	322.19	318.99	15.7	10.68	10.22	13.04	22.55	15.09	4.34	5.41	76.57	67.55	11.81	11.66	22.95	16.15	49.75	25.5	21.74	50.66	27.5	19.19	14.87	19.57	36	15.47	15.11	18.83	Symbols: RBL10 | RHOMBOID-like protein 10
AT1G25350	1975.05	2062.71	3832.14	1436.1	2280.05	2273.54	4311.14	4261.92	1260.96	100.48	24.96	57.11	75.58	118.66	165.99	290.72	254.14	28.23	13.52	23.33	11.08	42.19	42.47	73.08	62.7	37.92	79.4	58.72	31.07	35.14	30.05	67.35	57.99	35.05	52.74	Symbols: OVA9 | glutamine-tRNA ligase, putative / glutaminyl-tRNA synthetase, putative / GlnRS, putative
AT1G25360	0	13	0	0	0	21	15	15	0	0	1.39	0.95	3.3	0	1.19	1.03	1.09	0	0	3.25	1.74	0	0	0	0	0	0	0	0	3.69	2.33	0	0	0	0	Symbols: | Pentatricopeptide repeat (PPR) superfamily protein
AT1G25370	6.99	225	210.81	19	115.35	101	126	96	208.41	14.56	13.44	6.25	20.07	7.36	16.77	25.71	21.52	16.1	18.52	28.04	27.47	17.59	29.65	2.51	10.26	36.83	14.1	26.19	18.75	18.83	15.3	11.73	53.93	39.66	21.58	Symbols: | Protein of unknown function (DUF1639)
AT1G25375	388	403	850.98	475.99	954.52	362.66	343.27	357.04	442	19.62	16.3	10.22	7.5	50.45	11.33	29.49	21.2	23.62	8.62	7.73	5.86	15.42	12.99	9.13	10.5	23.71	48.19	21.42	5.12	24.13	8.62	14.65	34.79	19.32	40.82	Symbols: | Metallo-hydrolase/oxidoreductase superfamily protein
AT1G25380	269	187	458.32	266	237	800.88	595.68	704.29	391	31.76	21.62	8.03	6.73	32.54	22.54	40.86	40.87	10.15	11.77	11.47	10.65	35.34	32.32	26.69	22.79	27.26	63.98	43.49	31.8	19.95	8.03	30.78	24.91	19.08	41	Symbols: ATNDT2, NDT2 | NAD+ transporter 2
AT1G25390	3879.32	1788.43	6984.67	1594.83	1086.3	2978.14	629.13	536.21	16	106.44	74.14	62.82	17.15	212.2	81.1	65.69	46.21	32.6	169.64	11.56	14.17	35.8	216	10.18	103.6	77.68	22.3	27.54	138.07	27.15	32.02	19.63	17.59	2.22	14.94	Symbols: | Protein kinase superfamily protein
AT1G25400	158	284.03	363.99	207.32	306.42	284.59	231.71	184.43	1119	25.3	28.4	6.97	3.98	25.68	35.16	56.3	22.21	37.21	42.75	38.7	49.17	34.15	37.1	14.2	18.16	49.95	47.83	67.77	80.53	14.33	26	81.2	73.86	53.23	35.37	Symbols: | unknown protein; FUNCTIONS IN: molecular_function unknown; INVOLVED IN: biological_process unknown; LOCATED IN: cellular_component unknown; EXPRESSED IN: 20 plant structures; EXPRESSED DURING: 10 growth stages; BEST Arabidopsis thaliana protein match is: unknown protein (TAIR:AT1G68440.1).
AT1G25420	477	259.16	744	162.13	184	433.49	591.43	566.34	162	14.46	10.71	13.08	16.41	39.75	13.55	26.15	20.51	27.19	24.36	3.95	4.47	33.13	24.03	42.35	22.2	37.09	6.33	16.24	9.69	8.76	6.86	32.51	11.44	6.12	8.73	Symbols: | Regulator of Vps4 activity in the MVB pathway protein
AT1G25440	13486.7	9651.87	5843.36	8538.33	8674.63	5868.4	45.41	628.88	18017.2	272.26	418.16	240.01	345.42	365.43	357.7	4.77	27.57	379.2	622.27	408.96	511.6	269.77	434.84	205.07	238.63	933.57	543.33	606.36	888.82	197.46	334.3	382.62	926.58	1131.19	399.32	Symbols: | B-box type zinc finger protein with CCT domain
AT1G25450	335	90	120.02	414	492.28	40	135	332	992.7	0	54.86	0	7.68	61.4	39.15	3.18	73.27	116	102.93	10.37	11.56	36.61	29.09	14.51	0.92	0	20.99	40.95	74.07	34.45	3.12	14.32	54.83	33.68	41.25	Symbols: KCS5, CER60 | 3-ketoacyl-CoA synthase 5
AT1G25500	40	29	157	0	0	176	775.09	555	39	4.43	4.04	4.13	3.56	7.24	10.54	65.29	63.31	5.48	5.49	12.94	7.57	4.19	4.14	14.24	12.43	11.88	0	0	0	14.13	11.33	21.8	19.7	4.24	0	Symbols: | Plasma-membrane choline transporter family protein
AT1G25510	278	336.36	374	92	726.89	81	2150	2205	61.01	11.9	0	10.47	42.24	15.29	88.57	120.43	242.99	33.88	1.94	23.45	1.98	26.52	5.38	36.01	22.85	0	18.06	42.72	1.74	52.87	8.2	60.87	15.77	0.37	103.08	Symbols: | Eukaryotic aspartyl protease family protein
AT1G25520	1977	1991.2	3385.66	2195.37	3846.77	2727.78	3137.66	3045.97	2737.9	123.31	70.44	63.16	47.78	139.19	60.15	71.63	61.64	31.78	86.18	48.82	49.84	26.8	122.33	21.46	70.48	94.6	28.1	52.3	93.79	36.07	49.43	24.91	60.53	93.92	57.33	Symbols: | Uncharacterized protein family (UPF0016)
AT1G25530	0	85	531	32	27	524	1749	2343.07	0	5.63	8.41	18.65	32.2	46.16	40.42	128.31	540.37	0	0	4.35	3.49	4.34	7.7	4.96	7.7	5.46	10.63	0	0	3.58	7.9	5.89	0	0	6.59	Symbols: | Transmembrane amino acid transporter family protein
AT1G25540	1074	935.81	1145.74	556	891.57	900	1137	944.16	578	37.06	24.96	17.27	48.27	81.6	47.27	87.27	81.31	70.88	73.18	8.2	6.27	65.49	50.01	16.13	12.01	13.94	20.57	97.81	57.91	27.16	31.94	20.11	21.43	16.79	68.88	Symbols: PFT1 | phytochrome and flowering time regulatory protein (PFT1)
AT1G25560	2557.87	811.99	2361.48	1736.52	1896.23	6900.77	2700.21	1895.63	1177.99	155.33	166.07	56.27	40.64	97.41	7.73	107.23	96.28	22.32	75.33	31.16	33.91	69.18	208.06	6.27	12.35	15.25	21.9	0	0	35.18	17.78	12.45	35.5	32.56	23.09	Symbols: TEM1, EDF1 | AP2/B3 transcription factor family protein
AT1G25570	1109.02	748.49	1418.61	643.92	1421.81	491.99	1375.01	1208.23	356.14	76.25	57	32.72	26.04	58.81	23.14	81.57	42.91	43.06	45.24	38.49	24.7	44.74	33.83	21.39	25.78	28.4	69.58	117.31	117.77	52.57	42.41	24.02	20.94	12.7	72.75	Symbols: | Di-glucose binding protein with Leucine-rich repeat domain
AT1G25580	647	1250.09	2050.86	797.96	682.52	1339.14	2542.49	2795.02	892.05	74.64	27.46	34.25	34.47	75.42	23.32	67.71	57.06	30.21	16.01	16.76	14.89	34.2	29.49	40.74	28.45	56.51	20.4	31.32	25.74	41.17	31.11	22.28	19.37	19.93	34.67	Symbols: SOG1, ANAC008 | NAC (No Apical Meristem) domain transcriptional regulator superfamily protein
AT1G25682	1205.35	1110	1471.83	765.27	814	1191	1106	1023	875	41.01	25.01	32.4	38.66	84.01	43.46	48.07	46.12	43.92	64.15	15.53	21.58	48.07	42.21	34.09	35.15	40.68	27.81	34.01	41.8	28.63	37.16	33.66	30.89	38.82	30.47	Symbols: | Family of unknown function (DUF572)
AT1G26090	559	252	170.85	379	231	508	237	366	291.01	10.01	8.48	4.57	8.51	58.56	8.81	5.19	7.18	45.57	7.23	9.56	8.12	99.31	30.67	12.76	6.9	32.25	60.02	115.8	21.84	20.41	9.34	26.23	40.2	11.92	45.62	Symbols: | P-loop containing nucleoside triphosphate hydrolases superfamily protein
AT1G26100	228	619.01	132	529.99	187.81	232.92	815.43	552.44	260.02	3.23	13.85	23.57	17.03	9.36	6.12	45.96	33.57	13.85	1.68	7.54	7.66	20.1	7.19	18.57	9.28	13.7	15.99	18.38	6.17	54.39	18.55	31.23	12.59	19.31	6.09	Symbols: | Cytochrome b561/ferric reductase transmembrane protein family
AT1G26110	2160.52	2755.86	3311.47	1907.82	2302.07	2874.35	4351.74	3911.77	1775.09	142.6	130.11	66.73	57.04	243.99	96.13	158.3	153.8	155.73	118.71	96.75	55.97	209.37	191.55	180.65	138.33	69.51	221.59	140.22	106.64	91.75	59.26	192.25	33.5	19.95	52.72	Symbols: DCP5 | decapping 5
AT1G26120	446	643.98	640.32	0	625.34	464.4	634.87	803.17	221.52	16.06	0	4.34	20.2	13.35	15.49	11.22	9.79	104.56	17.28	22.98	12.34	13.72	13.46	15.59	15.91	0	0	74.93	15.33	16.15	9.37	38.73	12.68	6.85	12.04	Symbols: ICME-LIKE1 | alpha/beta-Hydrolases superfamily protein
AT1G26130	94.39	0	0	0	64.02	0	0	0	0	0	14.2	0	0	12.92	3.38	27.97	8.36	7.65	10.92	0	0	0	0	0	1.46	0	0	23.51	0	0	0	0	0	0	7.19	Symbols: | ATPase E1-E2 type family protein / haloacid dehalogenase-like hydrolase family protein
AT1G26160	496	216.94	415.63	555.9	383	487	684	775.02	437	30.39	18.56	12.16	14.3	35.77	38.06	46.5	37.04	38.45	17.96	22.13	14.2	69.54	32.75	23.26	16.96	19.12	37.85	57.94	17.57	26.9	9.5	56.54	75.31	49.67	36.44	Symbols: | Metal-dependent phosphohydrolase
AT1G26170	480.21	433	579.64	268.01	493	317	1872.46	1631	239	7.46	8.63	3.89	5.47	18.33	7.75	29.59	32.34	37.19	9.19	7.14	4.97	24.41	12.65	32.19	14.11	20.4	13.13	32.25	8.8	6.95	3.91	12.96	16.32	8.91	29.4	Symbols: | ARM repeat superfamily protein
AT1G26180	324	609.25	537.58	264.17	433.78	832.48	374	658.97	669	59.57	15.56	22.65	35.16	66.51	17.35	5.33	6.7	115.57	35.8	30	22.54	13.54	16.68	31.76	28.67	22.76	45	54.32	40.62	17.71	14.96	28.51	59.38	24.94	51.65	Symbols: | unknown protein; CONTAINS InterPro DOMAIN/s: Protein of unknown function DUF2232, membrane (InterPro:IPR018710); Has 285 Blast hits to 285 proteins in 90 species: Archae - 0; Bacteria - 140; Metazoa - 0; Fungi - 0; Plants - 40; Viruses - 0; Other Eukaryotes - 105 (source: NCBI BLink).
AT1G26190	294.77	264.88	362.32	86.44	188.81	129	375	418.65	0	17.87	31.03	9.75	25.67	66.97	8.03	22.83	19.03	30.43	15.13	5.33	1.96	10.98	12.4	15.26	19.84	1.33	16.1	22.06	4.91	29.42	13.98	25.77	0	0	7.1	Symbols: | Phosphoribulokinase / Uridine kinase family
AT1G26220	472	754.79	432	271.47	281.79	553.06	11	108	1077.57	29.22	29.76	39.95	42.15	48.26	21.11	0.8	1.04	56.18	44.16	67.9	67.56	78.97	58.67	29.21	34.12	89.02	58.67	165.14	199.39	114.99	184.45	133.4	100.88	65.24	44.72	Symbols: | Acyl-CoA N-acyltransferases (NAT) superfamily protein
AT1G26230	1034.93	961.14	2273.76	2241.65	1631.97	900.2	98.14	406.77	538.03	22.53	41.68	17.54	39.57	61.65	8.78	0.38	3.88	36.99	5.46	13.79	2.22	40.56	18.49	34.73	4.78	21.34	62.35	26.47	0.33	36.93	11.81	10.11	35.01	6.87	51.2	Symbols: | TCP-1/cpn60 chaperonin family protein
AT1G26270	680.64	1452.01	2471.1	455	527.18	362.82	1725.12	1254.19	25	36.01	64.27	22.09	34.36	50.05	46.03	94.59	97.9	41.82	142.67	7.44	13.21	43.65	55.19	10.67	8.4	34.07	42.87	83.32	75.11	37.75	32.88	0	30	15.85	19.31	Symbols: | Phosphatidylinositol 3- and 4-kinase family protein
AT1G26300	0	0	264.08	65	0	0	0	0	0	0	0	0	13.41	9.84	26.33	72.24	78.12	0	0	0	0	19.11	9.86	21.48	16.69	15.87	7.22	42.68	4.53	0	0	20.95	0	0	0	Symbols: | BSD domain-containing protein
AT1G26330	0	79	91	15	164	19	34	55	34	4.35	2.31	4.75	3.47	4.89	2.81	3.69	3.02	0	0	3.95	1.81	15.29	11.36	0	0	13.28	7.52	13.69	13.31	12.68	12.87	2.63	5.82	2.93	25.15	Symbols: | DNA binding
AT1G26340	345.01	558	900.1	223	473.07	489	1000	980	575	40.43	22.85	22.6	41.56	43.91	22.29	42.96	33.44	178.64	71.82	29.68	16.57	75.48	45.88	51.24	72.56	65.04	73.77	51.06	31.78	107.43	50.62	22.26	39.55	33.78	28.61	Symbols: B5 #6, ATCB5-A, CB5-A | cytochrome B5 isoform A
AT1G26355	4419.55	3463.72	2671.19	2181.48	2119.86	4015.01	10928.3	15185.9	4988.15	163.5	62.84	248.29	163.69	171.23	270.45	465.03	626.11	353.85	135.11	517.31	394.74	287.73	88.06	404.08	184.17	161.79	369.94	743.48	350.98	1233.24	232.31	602.51	1469.13	905.77	573.88	Symbols: SP1L1 | SPIRAL1-like1
AT1G26370	316	302	2961.7	522.57	821.69	786.04	849.34	722	449	8.08	11.62	6.33	12.03	5.03	6.28	11.09	11.36	35.61	19.97	5.2	2.37	24.7	186.18	14.94	12.19	29.27	7.85	28.29	12.72	10.18	12.07	8.98	27.21	19.4	25.46	Symbols: | RNA helicase family protein
AT1G26460	1310.09	798.03	1257.38	1206.53	919.45	1172.93	1702.23	1797.65	652.48	63.92	32.37	10.24	17.23	60.24	13.36	26.92	28.79	67.74	32.97	20.72	11.06	27.89	20.46	25.16	10.84	28.88	40.17	62.42	27.42	28.49	15.08	10.93	12.62	5.99	24.21	Symbols: | Tetratricopeptide repeat (TPR)-like superfamily protein
AT1G26470	115	107	184	0	229	129.97	133	120	0	5.99	5.04	7.89	4.93	10.95	12.13	17.24	13.35	24.98	16.61	8.05	9.89	7.95	11.09	19.49	21.34	13.9	0	0	0	10.97	4.2	9.94	0	0	6.12	Symbols: | FUNCTIONS IN: molecular_function unknown; INVOLVED IN: regulation of transcription; LOCATED IN: nucleus, H4/H2A histone acetyltransferase complex; EXPRESSED IN: 23 plant structures; EXPRESSED DURING: 15 growth stages; CONTAINS InterPro DOMAIN/s: CT20 (InterPro:IPR012423); Has 60 Blast hits to 60 proteins in 27 species: Archae - 0; Bacteria - 0; Metazoa - 26; Fungi - 2; Plants - 30; Vir…
AT1G26480	11390.4	573.78	730.25	7	0	10288.1	13986.5	19831.4	534.94	460.42	591.94	88.19	414.33	947.34	816.29	1491.61	1520.26	654.88	415.36	694.09	795.02	34.73	28.97	26.99	71.71	25.71	3.92	875.78	346.52	42.61	31.41	269.26	18.75	19	0	Symbols: GRF12, GF14 IOTA | general regulatory factor 12
AT1G26500	0	10	59	57	12	84	40	37	14	4.27	2.91	1.02	8.14	8.4	1.38	3.67	2.65	0	0	6.87	4.53	19.32	8.82	7.61	1.82	5.73	11.34	2.23	0.42	5.15	8.34	8.08	2.38	3.13	10.82	Symbols: | Pentatricopeptide repeat (PPR) superfamily protein
AT1G26520	1626	1474	3679.02	1164.02	1338	2023.96	2139	2387	1338	142.94	47.8	50.41	31.78	64.64	36.06	43.56	38.27	60.14	29.11	41.64	32.9	35.96	58.43	30.64	24.18	65.88	36.06	39.26	27.33	60.74	31.04	44.04	31.73	29.08	41.01	Symbols: | Cobalamin biosynthesis CobW-like protein
AT1G26550	1573	1566	2458.98	1671	1812.06	2846	2489.04	2740.33	2581	109.42	103.05	45.82	71.72	110.11	126.53	117.92	99.86	308.99	205.38	118.65	111.78	52.12	106.84	30.27	44.4	64.48	74.97	81.26	64.65	159.27	68	40.06	167.74	145.54	71.77	Symbols: | FKBP-like peptidyl-prolyl cis-trans isomerase family protein
AT1G26560	906	685	157	1061.71	422	23	131	201	473	46.42	26.73	10.51	17.37	88.9	2.97	15.47	35.05	23.95	4.86	5.66	3.26	7.01	19.05	22.48	6.31	50.36	21.52	16.99	16.36	14.86	18.34	7.16	24.81	18.57	25.59	Symbols: BGLU40 | beta glucosidase 40
AT1G26620	181	176	0	527.54	90	484.31	628.78	534.79	0	12.49	14.34	8.25	0	18.56	6.86	14.27	11.44	7.36	9.74	6.77	6.33	0	0	6.3	4.86	0	16.77	20.05	16.85	9.16	10.27	3.47	0	0	10.95	Symbols: | Plant protein of unknown function (DUF863)
AT1G26640	225	272	312.83	273.48	494	640.99	619.01	786.1	264.68	12.54	9.64	13.59	40.15	19.89	12.24	9.99	6.58	14.75	3.08	20.19	20.69	24.48	8.74	19.37	7.57	14.01	21.72	20.43	4.62	39.87	8.03	10.09	28.75	5.5	32.47	Symbols: | Amino acid kinase family protein
AT1G26650	71	221	0	0	59	44	159	119.81	0	4.1	4.15	19.88	9.73	5.01	3.8	9.41	7.6	11.05	3.98	2.28	2.22	0	0	4.39	78.16	0	0	0	0	7.88	14.31	5.12	0	0	6.79	Symbols: | unknown protein; BEST Arabidopsis thaliana protein match is: unknown protein (TAIR:AT1G69430.1); Has 205 Blast hits to 204 proteins in 17 species: Archae - 0; Bacteria - 0; Metazoa - 0; Fungi - 0; Plants - 205; Viruses - 0; Other Eukaryotes - 0 (source: NCBI BLink).
AT1G26660	195	136	295.78	129	436.01	658.89	758.69	897.74	89	3.94	8.73	6.46	6.3	15.48	10.88	14.06	11.18	21	6.11	17.67	13.9	7.39	4.89	6.17	4.92	15.59	34.79	12.92	2.5	10.18	4.6	11.57	13.72	9.25	17.3	Symbols: | Prefoldin chaperone subunit family protein
AT1G26665	691	621	809	646.32	931.22	1676.05	1149	1066.01	679	38.04	35.26	32.59	29.32	0	39.9	58.68	50.26	71.53	52.11	43.93	64.26	50.02	45.83	51.03	65.18	42.56	54.42	46.94	38.38	63.14	43.25	33.44	69.63	51.45	58.45	Symbols: | Mediator complex, subunit Med10
AT1G26670	589.17	532.43	996.72	507.97	676	922.76	1275.85	1153.28	615.87	35.29	26.23	32.32	25.63	59.43	40.83	60.6	56.34	20.2	34.12	16.82	19.78	8.64	20.75	12.69	17.62	13.64	14.07	24.45	25.91	32	30.44	16.29	23.1	31.69	13.01	Symbols: VTI12, ATVTI12, VTI1B | Vesicle transport v-SNARE family protein
AT1G26690	1601.95	867	2218.76	1059.79	1246.99	2168.95	3434.8	3992.68	1073	49.24	152.64	121.86	104.2	0	56.5	84.61	74.6	125.34	66.94	68.62	57.48	26.79	42.96	102.73	181.67	78.7	53.44	56.84	38.51	54.7	22.8	43.64	108.78	84.98	75.36	Symbols: | emp24/gp25L/p24 family/GOLD family protein
AT1G26700	75.04	0	114	0	0	42.7	40.21	40.41	0	5.45	0	2.15	5.03	17.59	11.94	7.22	12.46	11.67	14.11	0	0	0.46	2.85	0	0	7.92	0	10.24	4.73	0	0	0	0	0	0	Symbols: MLO14, ATMLO14 | Seven transmembrane MLO family protein
AT1G26740	638	393.58	1279.69	240	235	853	942.69	1505	638.9	23.86	35.04	18.1	19.98	37.65	26.29	42.19	37.88	54.69	36.47	26.35	19.95	33.39	29.49	36.71	30.34	26.11	9.39	29.8	13.71	67.69	30.26	38.89	67.32	91.86	15.68	Symbols: | Ribosomal L32p protein family
AT1G26750	825	899.17	1057.82	408.01	623.99	511.02	751	897.98	795.89	63.06	24.46	0	32.32	77.98	21.39	35.5	27.74	57.71	26.72	18.29	11.33	38.41	26.15	51.1	29.92	62.51	41.56	55.72	26.99	53.86	30.77	32.75	26.23	23.72	42.62	Symbols: | unknown protein; Has 44 Blast hits to 44 proteins in 16 species: Archae - 0; Bacteria - 0; Metazoa - 0; Fungi - 0; Plants - 44; Viruses - 0; Other Eukaryotes - 0 (source: NCBI BLink).
AT1G26761	1506	1699.47	1606.08	1583.93	1546.01	2316.99	385	593	879	72.49	27.26	34.58	33.93	122.08	55.56	10.63	22.59	29.83	86.5	28.45	24.1	35.49	71.52	27.74	41.34	43.61	49.09	38.32	58.09	16.7	40.46	26.38	25.34	26.02	34.26	Symbols: | Arabinanase/levansucrase/invertase
AT1G26770	662	200	327.92	510.1	24	87.19	128	156	1091	7.58	35.97	25.11	2.97	151.99	31.19	41.51	184.52	244.08	33.14	24.58	11.99	23.9	5.18	144.52	66.01	43.93	133.93	257.04	10.88	133.49	33.06	16.45	273.22	325.62	14.04	Symbols: ATEXPA10, AT-EXP10, ATEXP10, ATHEXP ALPHA 1.1, EXP10, EXPA10 | expansin A10
AT1G26800	0	0	57.4	8	48	152	164	58	97	15.59	0	0	43.17	6.54	9.02	9.61	32.28	0	0	3.83	8.36	4.04	9.45	14.47	9.05	32.25	3.8	24.52	12.12	0	0	19.9	31.42	28.65	9.16	Symbols: | RING/U-box superfamily protein
AT1G26810	378	359	1097.97	243.99	596	578.97	1247	791	31	24.59	9.92	6.99	7.61	72.11	6.26	21.96	19.42	23.28	23.48	5.79	4.74	16.31	29.17	7.23	6.85	16.61	22.12	35.97	12.62	26.8	10.46	15.1	13.25	6.64	35.53	Symbols: GALT1 | galactosyltransferase1
AT1G26830	1569.74	1545.31	3051.82	836	1493.95	2702.77	3311.71	2874.46	1690.92	56.15	59.18	39.02	35.29	96.21	39.99	66.13	60.73	28.43	38.51	22.86	21.47	54.44	78.61	28.58	18.1	39.54	17.53	23.97	20.21	18.76	16.23	20.42	39	23.95	34.3	Symbols: CUL3A, ATCUL3A, ATCUL3, CUL3 | cullin 3
AT1G26840	6	8	13	0	0	0	0	0	0	0	0	0	0	1.84	1.85	7.05	8.43	10.06	0	0	0	5.87	0.78	9.77	3.07	0	0	11.73	4.81	5.61	0	7.94	0	0	0	Symbols: ORC6, ATORC6 | origin recognition complex protein 6
AT1G26850	7774.55	3701	6820.23	5073.56	5094.17	5958.62	12551.2	20019.2	3740.24	133.18	139.66	149.45	139.5	455.35	91.05	223.62	295.43	115.54	169.39	79.51	84.48	92.2	76.29	82.54	88.33	50.84	113.87	92.7	132.49	109.09	80.19	69.32	120.08	134.04	70.25	Symbols: | S-adenosyl-L-methionine-dependent methyltransferases superfamily protein
AT1G26880	10383.1	5228.37	9709.98	5718.13	10581.6	6474.48	21596.8	25934.5	3772.86	515.76	329.22	465.81	337.85	464.5	387.18	1070.65	810.66	939.26	492.39	579.09	209.83	947.78	326.25	883.4	408.48	208.73	786.86	933.29	232.29	1649.94	521.54	339.15	538.8	332.03	530.9	Symbols: | Ribosomal protein L34e superfamily protein
AT1G26910	13218.9	6810.75	10957	10069.9	11643.5	7517.52	21052.1	24467.6	2960.89	552.93	446.8	149.22	336.66	584.79	425.86	1184.73	827.16	1553.14	400.31	518.97	213.41	415.33	144.88	962.55	458.17	270.06	774.56	751.65	241.19	424.14	128.49	553.73	549.76	317.52	652.7	Symbols: RPL10B | Ribosomal protein L16p/L10e family protein
AT1G26940	197	283	610	113	415.59	252	426	457.08	244.58	9	24.36	30.89	23.23	28.13	9.83	16.26	15.82	8.83	7.76	7.73	5.59	8.45	14.59	4.45	9.35	15.92	7.03	10.05	6.19	25.09	10	11.99	15.75	12.41	12.32	Symbols: | Cyclophilin-like peptidyl-prolyl cis-trans isomerase family protein
AT1G26960	68	5	313.93	23.03	15	118	223	320	0	31.21	60.19	25.31	21.35	18.93	28.67	89.38	166.18	9.87	8.89	2.96	5.16	13.34	4.21	0	0	8.76	3.93	10.26	28.88	1.71	4.31	0	0	0	3.92	Symbols: AtHB23, HB23 | homeobox protein 23
AT1G26970	0	0	0	0	0	0	0	0	0	0	7.17	0	0	0	4.66	4.69	1.33	0	0	0	0	0	0	0	0	0	0	3.81	12.71	0	0	6.69	0	0	0	Symbols: | Protein kinase superfamily protein
AT1G27000	1440	1182	3258.03	1879.93	1828	2660.97	2818.03	2627	1345	60.64	51.88	53.46	48.32	89.56	75.6	101.62	105.93	77.22	52.33	60.48	57.58	81.23	173.88	145.04	132.58	96.34	98.65	63.05	68.64	76.49	36.99	72.82	42.81	31.66	74.9	Symbols: | Protein of unknown function (DUF1664)
AT1G27050	186	267	265.75	186	116	199	364	417	146	13.79	13.32	19.31	12.22	27.5	4.98	10.8	12.5	24.35	5.38	16.54	5.66	20.05	3.87	47.98	24.19	7.45	16.06	29.55	8.75	40.78	16.18	34.33	32.31	13.64	19.04	Symbols: ATHB54, HB54 | homeobox protein 54
AT1G27060	100	139	571	139	119	221	285	233	169	6.52	8.99	6.14	7.53	26.3	17.1	14.21	13.41	5.64	6.06	7.73	4.65	3.98	7.26	6.03	6.12	17.91	17.54	2.86	0	18.29	5.93	10.96	11.05	7.18	9.91	Symbols: | Regulator of chromosome condensation (RCC1) family protein
AT1G27070	9	26.17	43	29	49	73	69	134	0	35.08	5.73	3.33	5.85	2.43	2.53	1.95	2.03	6.08	0	5.39	1.16	10.41	0.9	8.75	5.11	3.05	4.72	0	0	5.55	2.37	8.16	0	0	6.97	Symbols: | 5'-AMP-activated protein kinase-related
AT1G27090	1426	1571.03	2394	809.99	1305.25	1315	4749.3	4121.04	863	89.57	0	50.96	64.64	127.75	96.11	263.63	232.02	52.85	73.42	36.44	16.78	54.39	51.14	359.64	197.52	133.22	40.58	53.8	64.3	68.38	35.51	42.63	42.86	19.61	44.25	Symbols: | glycine-rich protein
AT1G27100	0	1008.25	3119.77	554	1247	0	0	0	1332	26.28	0	2.45	0	22.67	54.39	38.78	45.81	0	0	0	0	48.59	89.45	0	4.93	2.9	32.16	34.98	21.08	24.36	34.15	59.87	40.57	25.15	39.25	Symbols: | Actin cross-linking protein
AT1G27120	73	49.05	0	73.15	128	100	124.95	147	0	5.16	0	13.79	0	0	1.43	0.61	4.78	8.78	14.55	6.26	2.96	0	0	0	0	21.26	10.36	0	0	11.65	12.46	12.54	0	0	22.34	Symbols: | Galactosyltransferase family protein
AT1G27150	386.71	971	67	599	574.01	676	914	1338.98	551	24.73	21.95	16.49	15	34.14	21.69	41.91	34.08	9.93	5.88	10.43	5.82	16.76	5.32	11.63	12.85	16.8	19.79	12.67	6.96	12.06	6.15	8.4	19.4	8.42	16.53	Symbols: | Tetratricopeptide repeat (TPR)-like superfamily protein
AT1G27170	289	379.02	31.03	23	441.13	52	70.13	86	0	23.78	7.65	5.31	29.39	17.01	5.58	28.9	21.93	16.52	10.38	3.48	6.24	0.82	5.83	21.97	9.56	32.53	3.64	40.13	27.43	12.4	11.03	3.55	0	0	21.01	Symbols: | transmembrane receptors;ATP binding
AT1G27180	84	46	276.17	6	155.71	11	34	15	759.15	6.91	12.96	0	4.79	9.38	9.52	28.94	12.15	8.62	7.79	2.54	1.08	6.45	29.77	1.25	6.45	0	4.58	10.41	19.12	0.83	6.14	9.94	30.33	21.87	8.22	Symbols: | disease resistance protein (TIR-NBS-LRR class), putative
AT1G27190	207.92	25	754.37	490.62	181.53	366.43	448.21	541.8	72	32.32	20.15	45.63	41.45	37.96	27.49	55.77	59.46	11.83	35.71	9.54	9.87	9.57	53.91	36.66	65.02	28.13	46.91	85.82	104.01	6.02	1.49	21.62	5.28	8.73	27.02	Symbols: | Leucine-rich repeat protein kinase family protein
AT1G27200	64	134	490.95	25	46	95	298.48	156	17	16.6	0	7.2	9.28	12.5	9.05	54.61	33.37	12.26	7.28	2.8	2.83	17.34	14.82	14.27	18.59	0	7.93	4.81	2.89	5.15	5.8	3.41	8.84	4.62	8.67	Symbols: | Domain of unknown function (DUF23)
AT1G27210	398	514.93	390.02	701.42	783.93	950.48	3891.31	6494	331	23.4	4.26	17.33	23.68	49.25	14.19	60.15	85.3	78.45	18.8	31.86	19.58	174.56	12.93	81.1	24.19	29.89	98.85	66.03	17.69	77.87	31.64	66.88	25.8	10.43	114.44	Symbols: | ARM repeat superfamily protein
AT1G27290	318	132	341.67	586.08	436	890.71	1390.25	1783.1	289.89	82.15	65.69	49.08	91.78	0	63.78	50.08	63.2	81.78	105.71	56.89	46.91	18.78	80.88	48.34	59.25	121.49	59.26	17.59	25.75	93.53	24.97	43.81	44.42	33.38	57.2	Symbols: | unknown protein; FUNCTIONS IN: molecular_function unknown; INVOLVED IN: biological_process unknown; EXPRESSED IN: 25 plant structures; EXPRESSED DURING: 15 growth stages; Has 44 Blast hits to 44 proteins in 12 species: Archae - 0; Bacteria - 0; Metazoa - 0; Fungi - 0; Plants - 44; Viruses - 0; Other Eukaryotes - 0 (source: NCBI BLink).
AT1G27300	0	105	186.1	0	0	494	85	68.99	0	55.86	0	20.34	10.62	0	31.66	2.12	9.06	0	0	41.04	56.79	73.7	62.41	34.62	34.65	29.56	0	103.83	96.4	18.12	6.64	76.22	0	0	0	Symbols: | unknown protein; Has 54 Blast hits to 54 proteins in 19 species: Archae - 0; Bacteria - 0; Metazoa - 11; Fungi - 6; Plants - 34; Viruses - 0; Other Eukaryotes - 3 (source: NCBI BLink).
AT1G27320	648	606.99	1816.38	814.55	1392.39	1589.46	3282.28	1731.36	692.95	11.16	29	11.66	22.15	48.45	13.38	25.15	16.78	17.26	46.09	12.19	11.08	4.81	30.66	8.98	18.44	21.5	15.49	37.03	40.96	7.61	13.82	20.82	25.8	18.44	22.51	Symbols: AHK3, HK3 | histidine kinase 3
AT1G27330	3115.21	2714.94	5747.43	1449.46	2197.21	3802.87	5900.01	5642.91	1613	221.7	178.81	251.62	122.8	283.17	213.66	308.52	242.5	422.08	297.22	443.99	338.4	501.93	628.15	255.08	207.8	290.99	361.49	349.49	286.66	627.12	379.48	508.51	185.36	206.58	512.67	Symbols: | Ribosome associated membrane protein RAMP4
AT1G27340	563	831.99	1188.05	358	372	2069.34	2147.4	1230.55	595.5	28.03	29.74	30.32	36.9	38.73	92.84	137.15	97.53	78.97	86.46	41.87	53.57	36.65	48.59	28.75	48.56	49.87	56.87	50.33	42.86	69.07	44.8	26.48	45.53	37.19	42.5	Symbols: | Galactose oxidase/kelch repeat superfamily protein
AT1G27370	7	456.17	138	11	10	188	39	143.53	35	18.24	0	18.19	13.09	25.28	20.3	16.83	12.89	4.68	0	9.73	4.24	3.79	3.53	25.03	4.83	0	8.71	36.86	9.45	49.4	1.33	14.23	19.04	0.5	8.56	Symbols: SPL10 | squamosa promoter binding protein-like 10
AT1G27385	998.31	938.76	1759.02	1919.91	1150.7	2257.68	343	672.98	618	143.01	119.4	91.24	112.15	186.71	109.62	34.95	50.96	90.56	97.84	98.92	84.8	94.73	100.17	86.93	96.34	54.05	153.8	32.51	39.64	23.64	42.65	97.17	27.16	30.03	67.51	Symbols: | unknown protein; FUNCTIONS IN: molecular_function unknown; INVOLVED IN: biological_process unknown; EXPRESSED IN: 24 plant structures; EXPRESSED DURING: 13 growth stages; CONTAINS InterPro DOMAIN/s: Protein of unknown function DUF493 (InterPro:IPR007454); Has 79 Blast hits to 79 proteins in 23 species: Archae - 0; Bacteria - 6; Metazoa - 0; Fungi - 0; Plants - 72; Viruses - 0; Other Eu…
AT1G27390	1334.32	1030	0	0	1380.38	877	2104.94	3188	0	47.8	0	4.46	35.88	18.19	39.23	98.53	93.87	118.88	42.75	31.01	16.83	0	0	0	0	0	0	44.05	33.7	83.47	39.23	8.7	0	0	39.31	Symbols: TOM20-2 | translocase outer membrane 20-2
AT1G27400	671.39	0	0	0	0	223.86	734.26	862.56	97	56.6	20.52	0	17.42	3.59	18.8	77.44	48.85	72.18	9.4	90.49	29.97	0	0	0	0	0	0	33.75	8.9	0	0	0	52.26	16.17	0	Symbols: | Ribosomal protein L22p/L17e family protein
AT1G27410	0	65	0	46	12	57	78	151.45	19	6.72	0	12.29	1.7	6.37	4.49	9.7	8.36	0	0	7.5	4.5	0	0	0	0	11.98	14.69	0	0	10.61	3.59	0	17.54	6.66	2.72	Symbols: | DNA repair metallo-beta-lactamase family protein
AT1G27430	499.18	346.03	1625.87	476.71	899.97	132.68	254.92	234.89	635.98	43.1	43.75	4.88	3.85	61.76	26.48	49.34	45.05	12.9	6.32	24.39	18.71	29.04	33.66	25.2	3.46	46.96	17.49	119.4	76.59	38.62	34.39	29.38	66.3	34.44	54.72	Symbols: | GYF domain-containing protein
AT1G27435	415	604	590	388.38	592.09	564	351	612	293	27.71	18.8	28.34	33.83	24.52	40.39	41.9	29.92	322.85	116.12	195.31	120.41	261.34	267.43	1270.18	431.38	79.12	261.74	519.2	120.97	565.97	186.57	159.78	160.01	123.18	152.04	Symbols: | unknown protein; Has 16 Blast hits to 16 proteins in 8 species: Archae - 0; Bacteria - 0; Metazoa - 0; Fungi - 0; Plants - 16; Viruses - 0; Other Eukaryotes - 0 (source: NCBI BLink).
AT1G27450	1407.55	1094.02	2695.39	913.01	1370.91	1342.43	3706.02	4170	34	65.95	60.73	46.34	76.79	107.03	52.02	160.37	141.48	64.72	67.61	37.96	27.02	68.75	59.43	26.53	30.54	31.75	24.82	51.17	45.91	70.5	33.38	72.18	15.84	4.02	21.47	Symbols: APT1 | adenine phosphoribosyl transferase 1
AT1G27460	0	45	0	4	0	0	0	0	0	1.14	0	2.29	3.2	2.04	2.52	8.11	16.17	0	0	0	0	0	0	0	0	12.92	2.86	16.66	2.62	12.37	2.32	9.45	0	0	0	Symbols: NPGR1 | no pollen germination related 1
AT1G27470	126.01	0	256	72	62.98	42	116	95	31	18.47	4.69	0	11.29	18.78	14.47	47.46	43.39	12.18	1.22	4.52	2.41	10.71	4.88	6.85	0	0	3.85	7	0.8	0	0	13.31	6.66	0	3.99	Symbols: | transducin family protein / WD-40 repeat family protein
AT1G27480	2957	9815.07	7209.57	5382.8	5973.39	5569.84	7	1864	6358.06	286.44	109.57	53.15	181.46	214.09	102.3	2.48	21.64	198.57	302.27	114.41	252.77	251.75	596.07	65.77	169.55	407.89	160.33	60.02	181.17	113.37	184	350.12	126.38	240.17	86.15	Symbols: | alpha/beta-Hydrolases superfamily protein
AT1G27500	1881.54	1622.13	1398.24	246.87	958.59	3280.52	6868.27	4788.44	660.88	25.45	34.37	41.61	51.45	42.34	20.91	76.41	79	61.13	68.87	16.96	14.73	12.89	15.66	38.4	44.1	45	30.4	34.84	33.26	28.75	19.42	28.31	23	16.48	20.41	Symbols: | Tetratricopeptide repeat (TPR)-like superfamily protein
AT1G27510	3525.08	2786.86	3798.52	5151.6	4329.13	3271.95	2467.58	2793.65	2883	80.93	91.74	31.09	113.04	338.81	153.41	87.82	101.35	68.35	70.77	58.02	46.54	53.69	61.28	88.35	71.69	92.77	107.59	123.99	108.61	41.86	49.76	44.97	65.93	50.31	70.04	Symbols: | Protein of unknown function (DUF3506)
AT1G27520	380	316	254	177.99	186	455.17	822.99	916.01	87	6.1	9.8	5.64	9.51	11.36	8.67	12.83	13.39	25.04	11.24	7.77	5.8	29.69	20.01	40.32	17.03	14.82	10.71	58.94	19.87	20.39	11.1	17.37	13.13	6.99	24.79	Symbols: | Glycosyl hydrolase family 47 protein
AT1G27530	1114.85	1084.86	1665.61	1175.88	729	1453.15	2093.1	1855	2520.61	45.94	96.94	91.08	37.25	137.27	136.89	218.7	152.85	108.73	98.59	68.29	70.15	81.43	108.98	91.31	147.36	47.71	67.13	260.14	256.44	127.16	89.6	99.62	122.79	196.64	67.01	Symbols: | CONTAINS InterPro DOMAIN/s: Ubiquitin-conjugating enzyme/RWD-like (InterPro:IPR016135), Ubiquitin-fold modifier-conjugating enzyme 1 (InterPro:IPR014806); Has 269 Blast hits to 269 proteins in 110 species: Archae - 0; Bacteria - 0; Metazoa - 175; Fungi - 0; Plants - 42; Viruses - 0; Other Eukaryotes - 52 (source: NCBI BLink).
AT1G27590	0	61	257	186	153	160.21	252.55	199.71	4	6.86	0.7	3.78	1.35	14.35	7.21	11	10.69	0	0	10.88	4.57	6.08	4.76	1.53	0.36	12.41	11.84	30.1	18.85	4.54	3.42	5.24	2.33	0	7.96	Symbols: | CONTAINS InterPro DOMAIN/s: Protein of unknown function DUF3453 (InterPro:IPR021850); BEST Arabidopsis thaliana protein match is: phosphatidylinositol 3- and 4-kinase family protein (TAIR:AT1G27570.1); Has 109 Blast hits to 109 proteins in 38 species: Archae - 0; Bacteria - 0; Metazoa - 65; Fungi - 4; Plants - 38; Viruses - 0; Other Eukaryotes - 2 (source: NCBI BLink).
AT1G27595	551	682.9	1286	605.75	787.06	1255.11	1898.72	1616.52	725	8.86	11.03	4.82	5.82	47.38	4.64	14.04	12.66	34.78	21.49	12.86	8.11	32.54	14.24	16.64	5.73	14.59	12.58	81.41	32.78	9.74	6.04	25.55	60.15	36.63	58.08	Symbols: | CONTAINS InterPro DOMAIN/s: Symplekin tight junction protein C-terminal (InterPro:IPR022075); BEST Arabidopsis thaliana protein match is: HEAT repeat-containing protein (TAIR:AT5G01400.1); Has 593 Blast hits to 297 proteins in 111 species: Archae - 0; Bacteria - 3; Metazoa - 139; Fungi - 49; Plants - 57; Viruses - 0; Other Eukaryotes - 345 (source: NCBI BLink).
AT1G27600	414	434	700.85	469	419	692	1257.06	1352.1	394.15	10.86	11	9.34	23.51	25.71	11.39	20.95	21.32	29.68	22.68	11.21	12.31	25.52	14.85	18.18	19.74	19.61	20.43	61.65	60.33	14.22	11.1	27.75	24.16	26.36	11.22	Symbols: IRX9-L, I9H | Nucleotide-diphospho-sugar transferases superfamily protein
AT1G27660	845	536.84	740.34	369.1	1029	744.92	2160.84	1839.01	427.04	16.21	16.3	11.13	10.96	11.81	22.17	65.26	60.91	66.81	23	34.46	19.53	66.05	21.76	19.98	19.12	24.51	53.07	48.01	17.13	37.22	12.1	95.01	50.92	10.84	42.6	Symbols: | basic helix-loop-helix (bHLH) DNA-binding superfamily protein
AT1G27700	743	502.96	1251	377	456.01	780	1384	960	374.02	35.85	16.99	21.21	12.4	21.07	13.97	22.93	20.34	34.71	33.31	15.28	18.59	12.48	16.16	11.31	12.74	9.13	10.72	40.98	32.62	14.03	7.68	17.38	8.81	7.83	22.39	Symbols: | Syntaxin/t-SNARE family protein
AT1G27720	0	0	0	0	0	0	0	0	0	0	11.61	0	9.99	15.61	13.22	31.99	27.03	0	0	0	0	0	4.59	0	0	0	0	14.7	10.06	0	0	0	0	0	0	Symbols: TAF4, TAF4B | TBP-associated factor 4B
AT1G27730	59	41	86.89	187	275.72	233.93	1133.39	122.01	140	35.51	54.71	0	2.32	2.18	6.12	48.59	3.38	41.7	142.2	24.25	35.86	25.31	26.03	3.74	40.09	34.29	51.98	0	0	19.81	32.04	35.38	7.26	27.1	29.79	Symbols: STZ, ZAT10 | salt tolerance zinc finger
AT1G27750	0	140	248	105	206	154	249	219	0	9.11	6.72	7.01	11.26	12.75	12.59	21.26	20.89	0	0	8.11	5.12	15.96	9.5	15.32	11.19	17.16	18.48	13.22	8.25	7.85	12.27	11.27	0	0	20.38	Symbols: | nucleic acid binding
AT1G27752	450	389	498.68	305	451	794.01	921	882	145	9	8.94	3.51	6.58	21.78	6.83	14.04	16.7	28.3	26.01	23.28	13.45	22.67	24.85	33.63	23.78	6.7	13.61	60.88	35.88	12.08	14.35	12.92	12.03	6.68	33.79	Symbols: | Ubiquitin system component Cue protein
AT1G27760	1661.49	1926	2341	1350.25	1429	2348.14	2604.55	2085.97	2644.46	112.54	50.26	28.43	39.92	105.21	36.42	45.93	32.38	48.44	30.23	94.94	96.9	110.06	74.59	68.19	35.03	85.27	57.62	68.14	62.43	49.72	57.32	66.61	79.66	80.86	53.3	Symbols: SAT32, ATSAT32 | interferon-related developmental regulator family protein / IFRD protein family
AT1G27770	1222.84	1287	3615.98	521.99	1215	2035.79	5985.82	3704.11	511	42.5	22.6	28.34	24.54	55.1	42.52	157.41	131.23	44.23	63.47	13.91	10.35	19.07	75.79	32.65	29.76	30.05	26.08	43.01	23.13	18.64	13.26	37.91	10.72	10.72	44.63	Symbols: ACA1, PEA1 | autoinhibited Ca2+-ATPase 1
AT1G27840	186	334	423	161	276	446.99	457.02	506.13	203	7.33	7.21	10.31	5	8.62	5.2	7.47	8.17	13.41	5.5	7.89	6.69	13.96	11.58	8.25	4.99	11.6	21.97	26.42	15.17	23.44	10.85	9.62	12.54	7.27	13.88	Symbols: ATCSA-1 | Transducin/WD40 repeat-like superfamily protein
AT1G27850	553	856	699.07	831.06	1339	1591.89	2286.01	1998.99	406	25.48	44.81	11	15.47	39.36	24.2	41.07	60.34	31.68	35.93	22.2	12.63	80.86	26.55	58.02	18.58	50.53	59.97	55.18	22.09	41.54	30.52	45.61	33.58	16.16	71.98	Symbols: | unknown protein; FUNCTIONS IN: molecular_function unknown; INVOLVED IN: biological_process unknown; LOCATED IN: plasma membrane; EXPRESSED IN: 22 plant structures; EXPRESSED DURING: 13 growth stages; BEST Arabidopsis thaliana protein match is: unknown protein (TAIR:AT2G40070.1); Has 9215 Blast hits to 5316 proteins in 473 species: Archae - 6; Bacteria - 773; Metazoa - 3392; Fungi - 171…
AT1G27900	218	311	506	121	137	373	535	581	156.91	4.15	22.96	5.59	11.45	12.26	6.33	15.92	15.32	18.13	5.98	15.35	8.26	20.43	6.57	11.36	14.1	19.12	15.42	41.88	20.4	19.69	6.38	11.84	24.25	4.84	15.8	Symbols: | RNA helicase family protein
AT1G27910	1546.35	1065.84	494.19	565.43	1550.04	2669.27	1827.53	1797.95	671	42.15	25.49	12.39	9.8	30.95	9.4	8.11	14.46	28.78	24.33	30.42	41.81	38.04	40.05	50.22	38.57	52.69	39.78	73.47	42.75	29.78	11.8	17.97	57.9	41.12	38.16	Symbols: PUB45, ATPUB45 | plant U-box 45
AT1G27930	645	934.23	3261.16	312	1057.82	860.83	1182.83	2017.56	186	95.63	43.5	26.88	59.74	116	12.27	42.87	27.45	37.44	74.19	32.23	32.72	53.65	57.44	264.69	225.87	47.77	46.29	121.41	63.49	112.31	70.86	15.56	11.8	8.21	53.69	Symbols: | Protein of unknown function (DUF579)
AT1G27940	1092.95	439.01	598	816.01	456	591	133	426.52	197	16.87	19.16	16.47	20.69	31.56	13.03	0.27	18.12	64.08	3.64	74.1	36.72	115.36	10.15	126.03	23.84	28.42	43.84	84.59	10.23	73.45	13.92	29.31	54.72	2.95	90.56	Symbols: PGP13 | P-glycoprotein 13
AT1G27950	3509	2587.64	1917.28	1702	681.94	2347.97	93	3986.72	2018	142.82	53.02	157.06	121.84	468.74	59.19	0.72	36.77	291.69	121.67	241.55	179.21	292.83	29.08	425.67	497.37	24.7	175.16	220.52	114.78	353.23	249.61	141.26	264.93	81.97	124.57	Symbols: LTPG1 | glycosylphosphatidylinositol-anchored lipid protein transfer 1
AT1G27970	3167.37	3092.9	7609.8	4202.54	6105.33	6252.14	10246.1	10836.1	6852.37	371.59	201.44	209.67	213.72	350.48	207.07	335.23	302.77	388.44	334.44	503.43	446.66	1210.85	576.75	820.88	544.89	684.58	699.04	483.49	409.24	734.59	466.95	386.25	771.34	705.17	1001.61	Symbols: NTF2B | nuclear transport factor 2B
AT1G27980	663.23	252	911	651	1312.42	704	692.11	701	347	16.87	10.86	11	10.81	41.49	16.15	30.89	22.52	12.48	15.73	3.33	2.69	7.34	13.93	9.74	14.32	25.48	30.65	37.19	32.47	7.67	6.4	49.62	17.12	11.99	9.92	Symbols: DPL1, ATDPL1 | dihydrosphingosine phosphate lyase
AT1G28050	1019	0	989.09	870.28	549.02	505	1348.02	1122	210.42	21.53	24.88	36.76	42.51	52.8	22.56	43.81	47.38	74.49	79.67	19.34	7.17	52.53	56.64	26.97	27.01	9.06	39.04	80.34	38.99	0	0	46.25	26.25	16.35	33.2	Symbols: | B-box type zinc finger protein with CCT domain
AT1G28060	954.18	788.04	1203.82	469	949	1211.93	1971.81	1582.88	611.98	14.11	12.72	5.67	25.59	25.2	9.47	24.79	23.22	29.08	35.44	10.45	6.45	67.59	34.98	21.62	13.56	29.73	12.32	55.83	28.31	13.2	10.97	32.07	37.24	22.33	12.85	Symbols: | Pre-mRNA-splicing factor 3
AT1G28100	1201.27	1570.7	2052.84	888.85	1008.1	1886.3	58	881.55	936.09	27.95	92.99	41.66	58.58	40.73	54.31	1.53	25.04	78.92	14.03	52.11	33.02	153.08	26.36	60.6	16.44	44.81	54.59	41.21	8.89	50.25	30.36	72.49	69.56	24.52	28.05	Symbols: | unknown protein; FUNCTIONS IN: molecular_function unknown; INVOLVED IN: biological_process unknown; LOCATED IN: cellular_component unknown; EXPRESSED IN: 22 plant structures; EXPRESSED DURING: 13 growth stages; Has 64 Blast hits to 64 proteins in 27 species: Archae - 0; Bacteria - 14; Metazoa - 0; Fungi - 6; Plants - 42; Viruses - 0; Other Eukaryotes - 2 (source: NCBI BLink).
AT1G28110	1696.9	1228.01	1488.89	446	1181.89	570.74	2864.83	3242.88	680	24.66	26.21	39.91	32.96	109.96	52.16	99.2	106.11	58.2	31.35	30.43	15.61	28.4	15.85	54.8	58.16	22.67	20.45	43.98	20.75	47.45	23.15	48.79	39.72	21.87	30.47	Symbols: SCPL45 | serine carboxypeptidase-like 45
AT1G28120	1033	818.01	1415	864	989	1511	2133	2374.99	928	29.24	36.61	21.4	26.55	75.17	27.22	53.91	49.22	24.24	9.23	28.93	18.89	19.31	18.31	23.89	18.54	22.86	23.3	62.59	34.43	24.51	15.51	12.82	61.46	53.08	19.3	Symbols: | CONTAINS InterPro DOMAIN/s: Ovarian tumour, otubain (InterPro:IPR003323), Ubiquitin thioesterase Otubain (InterPro:IPR016615), Peptidase C65, otubain (InterPro:IPR019400); Has 413 Blast hits to 411 proteins in 139 species: Archae - 0; Bacteria - 0; Metazoa - 184; Fungi - 83; Plants - 88; Viruses - 0; Other Eukaryotes - 58 (source: NCBI BLink).
AT1G28135	4125.59	787.71	4284.39	15805.8	630	10551	1826.1	4735.33	592.44	139.95	84.54	107.51	65.32	90.3	36.11	28.65	41.43	305.16	483.74	77.16	102.74	911.24	614.24	18.71	157.52	13.38	1180.11	51.44	158.19	37.98	87.57	770.82	153.38	94.96	540.2	Symbols: | unknown protein; FUNCTIONS IN: molecular_function unknown; INVOLVED IN: biological_process unknown; LOCATED IN: chloroplast; Has 7 Blast hits to 7 proteins in 1 species: Archae - 0; Bacteria - 0; Metazoa - 0; Fungi - 0; Plants - 7; Viruses - 0; Other Eukaryotes - 0 (source: NCBI BLink).
AT1G28140	2510.44	4097.16	2603	2217	3081	3687.31	177	522	2184.93	128.66	66.7	69.94	100.93	337.43	87.99	7.71	13.1	80.72	141.74	106.39	141.1	31.85	74.14	58.94	81.26	130.76	77.56	64.15	92.76	63.77	126.99	61.1	60.1	66.89	135.39	Symbols: | unknown protein; FUNCTIONS IN: molecular_function unknown; INVOLVED IN: biological_process unknown; LOCATED IN: chloroplast; EXPRESSED IN: 22 plant structures; EXPRESSED DURING: 13 growth stages; CONTAINS InterPro DOMAIN/s: Protein of unknown function DUF2301, transmembrane (InterPro:IPR019275); Has 140 Blast hits to 140 proteins in 72 species: Archae - 0; Bacteria - 86; Metazoa - 10; …
AT1G28150	987.02	1917	3003.02	1237	2214.48	1892.08	533	773	3475.49	121.52	185.06	226.97	86.18	289.44	122.44	35.01	32.77	118.71	58.52	141.69	124.67	156.45	139.5	93.7	86.93	80.41	92.28	53.13	43.82	107.7	69.72	77.07	210.55	303.81	94.09	Symbols: | unknown protein; FUNCTIONS IN: molecular_function unknown; INVOLVED IN: biological_process unknown; LOCATED IN: plastoglobule; EXPRESSED IN: 22 plant structures; EXPRESSED DURING: 13 growth stages; Has 96 Blast hits to 96 proteins in 44 species: Archae - 0; Bacteria - 56; Metazoa - 0; Fungi - 0; Plants - 40; Viruses - 0; Other Eukaryotes - 0 (source: NCBI BLink).
AT1G28170	0	2555.5	41.57	0	0	0	0	0	0	0	27.31	138.08	0	0	3.51	15.32	4.25	0	0	0	0	1.24	5.32	10.26	0.87	0	0	0	0	493.2	169.8	0	0	0	0	Symbols: SOT7 | sulphotransferase 7
[truncated: 11,683 more rows]

## Sheet: DEgenes_C3vsC4
	logFC	logCPM	PValue	padj	annotation
AT1G01050	2.21323	7.44943	0.00129506	0.0243949	Symbols: AtPPa1, PPa1 | pyrophosphorylase 1
AT1G01060	4.18239	7.56433	6.4185e-06	0.000357278	Symbols: LHY | Homeodomain-like superfamily protein
[truncated: 894 more rows]

## Sheet: 56genes
gene	pval	length_in_arabidopsis	#aa_change	annotation
[truncated: 57 more rows]
